# Supplementary material for: Laboratory Surveillance of Dengue in Rio Grande do Sul, Brazil, from 2007 to 2013
Source: PLoS One. 2014 Aug 12;9(8):e104394. doi: 10.1371/journal.pone.0104394 (PMC4130601; doi:10.1371/journal.pone.0104394)
Supplement: Table S1 — Data of reported dengue cases in 2007. (XLS) [file pone.0104394.s001.xls]

## Sheet: 2007
Table S1. Data of reported dengue cases in the State of Rio Grande do Sul, Brazil, in 2007.
NUMBER1	AGE2	GENDER	CITY	MONTH OF COLLECTION3	TRAVEL?	LOCATION OF TRAVEL4	SAMPLE 1 (S1)5	SAMPLE 2 (S2)6	SAMPLE 3 (S3)7	RESULTS	SEROTYPE	COMMENTS8
1	N.A.	N.A.	NOVO HAMBURGO	N.A.	YES	MINAS GERAIS	X			NEGATIVE	N.A.
2	N.A.	N.A.	PASSO FUNDO	N.A.	YES	SÃO PAULO	X			NEGATIVE	N.A.
3	N.A.	N.A.	CAXIAS DO SUL	N.A.	YES	MATO GROSSO DO SUL	X			NEGATIVE	N.A.
4	N.A.	N.A.	CACHOEIRINHA	N.A.	NO	–	X			NEGATIVE	N.A.
5	N.A.	N.A.	CACHOEIRINHA	N.A.	NO	–	X			NEGATIVE	N.A.
6	N.A.	N.A.	CACHOEIRINHA	N.A.	NO	–	X			NEGATIVE	N.A.
7	N.A.	N.A.	CACHOEIRINHA	N.A.	NO	–	X			NEGATIVE	N.A.
8	N.A.	N.A.	CACHOEIRINHA	N.A.	NO	–	X			NEGATIVE	N.A.
9	N.A.	N.A.	PORTO ALEGRE	N.A.	YES	MATO GROSSO	X			NEGATIVE	N.A.
10	48	FEMALE	CAXIAS DO SUL	JANUARY	YES	MATO GROSSO	X			POSITIVE	N.A.
11	24	FEMALE	IJUÍ	JANUARY	YES	MATO GROSSO DO SUL	X			POSITIVE	N.A.
12	N.A.	N.A.	SÃO SEPÉ	N.A.	YES	RIO GRANDE DO NORTE	X			NEGATIVE	N.A.
13	N.A.	N.A.	SÃO SEPÉ	N.A.	UNKNOWN	–	X			NEGATIVE	N.A.
14	39	FEMALE	VENÂNCIO AIRES	JANUARY	YES	MATO GROSSO	X			POSITIVE	N.A.
15	32	FEMALE	VENÂNCIO AIRES	JANUARY	YES	MATO GROSSO	X			POSITIVE	N.A.
16	40	FEMALE	CANOAS	JANUARY	YES	MATO GROSSO DO SUL	X			POSITIVE	N.A.
17	48	FEMALE	NOVO HAMBURGO	N.A.	UNKNOWN	–	X			UNDETERMINED	N.A.
18	20	MALE	SETE DE SETEMBRO	JANUARY	YES	MATO GROSSO	X			POSITIVE	N.A.
19	N.A.	N.A.	SANTO ÂNGELO	N.A.	NO	–	X			NEGATIVE	N.A.
20	N.A.	N.A.	CAXIAS DO SUL	N.A.	YES	SÃO PAULO	X			NEGATIVE	N.A.
21	31	FEMALE	CAXIAS DO SUL	JANUARY	YES	TOCANTINS	X			POSITIVE	N.A.
22	N.A.	N.A.	NOVO HAMBURGO	N.A.	UNKNOWN	–	X			NEGATIVE	N.A.
23	N.A.	N.A.	VACARIA	N.A.	UNKNOWN	–	X			NEGATIVE	N.A.
24	N.A.	N.A.	VACARIA	N.A.	UNKNOWN	–	X			NEGATIVE	N.A.
25	N.A.	N.A.	VACARIA	N.A.	UNKNOWN	–	X			NEGATIVE	N.A.
26	N.A.	N.A.	VERANÓPOLIS	N.A.	YES	PARANÁ	X			NEGATIVE	N.A.
27	N.A.	N.A.	CAXIAS DO SUL	N.A.	YES	SANTA CATARINA	X			NEGATIVE	N.A.
28	N.A.	N.A.	LAJEADO	N.A.	YES	RONDÔNIA	X			NEGATIVE	N.A.
29	36	MALE	ESTEIO	JANUARY	YES	MATO GROSSO	X			POSITIVE	N.A.
30	N.A.	N.A.	PORTO ALEGRE	N.A.	YES	RIO DE JANEIRO	X			NEGATIVE	N.A.
31	N.A.	N.A.	PORTO ALEGRE	N.A.	UNKNOWN	–	X			NEGATIVE	N.A.
32	N.A.	N.A.	CACHOEIRINHA	N.A.	YES	MATO GROSSO	X			NEGATIVE	N.A.
33	N.A.	N.A.	UNKNOWN	N.A.	UNKNOWN	–		X		NEGATIVE	N.A.
34	N.A.	N.A.	SÃO SEPÉ	N.A.	YES	RIO GRANDE DO NORTE	X			NEGATIVE	N.A.
35	N.A.	N.A.	SÃO SEPÉ	N.A.	UNKNOWN	–		X		NEGATIVE	N.A.	S1:13 NEGATIVE
36	N.A.	N.A.	NOVA PALMA	N.A.	YES	MATO GROSSO	X			NEGATIVE	N.A.
37	27	FEMALE	SANTA CRUZ DO SUL	JANUARY	YES	MATO GROSSO	X			POSITIVE	N.A.
38	N.A.	N.A.	GRAVATAÍ	N.A.	YES	MATO GROSSO	X			NEGATIVE	N.A.
39	N.A.	N.A.	PORTO ALEGRE	N.A.	UNKNOWN	–	X			NEGATIVE	N.A.
40	14	MALE	PORTO ALEGRE	JANUARY	YES	MATO GROSSO	X			POSITIVE	N.A.
41	43	FEMALE	ERECHIM	FEBRUARY	YES	MATO GROSSO	X			POSITIVE	N.A.
42	N.A.	N.A.	ERECHIM	N.A.	YES	MATO GROSSO	X			NEGATIVE	N.A.
43	N.A.	N.A.	ERECHIM	N.A.	UNKNOWN	–	X			NEGATIVE	N.A.
44	N.A.	N.A.	SENADOR SALGADO FILHO	N.A.	YES	MATO GROSSO DO SUL	X			NEGATIVE	N.A.
45	N.A.	N.A.	NOVO HAMBURGO	N.A.	YES	CEARÁ AND RIO DE JANEIRO	X			NEGATIVE	N.A.
46	N.A.	N.A.	PELOTAS	N.A.	UNKNOWN	–	X			NEGATIVE	N.A.
47	48	FEMALE	NOVO HAMBURGO	FEBRUARY	YES	MINAS GERAIS		X		POSITIVE	N.A.	S1:17 UNDETERMINED
48	21	FEMALE	SANTA MARIA	FEBRUARY	YES	RONDÔNIA	X			POSITIVE	N.A.
49	N.A.	N.A.	CAMPO BOM	N.A.	UNKNOWN	–	X			NEGATIVE	N.A.
50	N.A.	N.A.	GUARANI DAS MISSÕES	N.A.	UNKNOWN	–	X			NEGATIVE	N.A.
51	N.A.	N.A.	GUARANI DAS MISSÕES	N.A.	UNKNOWN	–	X			NEGATIVE	N.A.
52	N.A.	N.A.	GUARANI DAS MISSÕES	N.A.	YES	MATO GROSSO	X			NEGATIVE	N.A.
53	N.A.	N.A.	ELDORADO SO SUL	N.A.	YES	MATO GROSSO	X			NEGATIVE	N.A.
54	N.A.	N.A.	CAMPO BOM	N.A.	UNKNOWN	–	X			NEGATIVE	N.A.
55	18	FEMALE	PORTO ALEGRE	FEBRUARY	YES	MATO GROSSO	X			POSITIVE	N.A.
56	15	MALE	SANTA ROSA	FEBRUARY	YES	MATO GROSSO	X			POSITIVE	N.A.
57	43	MALE	CANOAS	FEBRUARY	YES	MATO GROSSO DO SUL	X			POSITIVE	N.A.
58	N.A.	N.A.	PELOTAS	N.A.	YES	DISTRITO FEDERAL AND SÃO PAULO	X			NEGATIVE	N.A.
59	49	FEMALE	PORTO ALEGRE	JANUARY	UNKNOWN	–	X			POSITIVE	N.A.
60	N.A.	N.A.	CAMPO BOM	N.A.	UNKNOWN	–	X			NEGATIVE	N.A.
61	N.A.	N.A.	IMBÉ	N.A.	YES	MATO GROSSO	X			NEGATIVE	N.A.
62	44	MALE	ERECHIM	N.A.	YES	PARÁ	X			UNDETERMINED	N.A.
63	34	FEMALE	ERVAL SECO	FEBRUARY	YES	MATO GROSSO	X			POSITIVE	N.A.
64	38	FEMALE	ERVAL SECO	FEBRUARY	YES	MATO GROSSO AND RIO DE JANEIRO	X			POSITIVE	N.A.
65	28	FEMALE	VERANÓPOLIS	FEBRUARY	YES	SÃO PAULO	X			POSITIVE	N.A.
66	N.A.	N.A.	CAMPO BOM	N.A.	YES	MATO GROSSO		X		NEGATIVE	N.A.	S1:49 UNDETERMINED
67	21	FEMALE	TUCUNDUVA	FEBRUARY	YES	MATO GROSSO	X			POSITIVE	N.A.
68	N.A.	N.A.	GIRUÁ	N.A.	YES	WITHIN RIO GRANDE DO SUL	X			NEGATIVE	N.A.
69	N.A.	N.A.	SÃO LUIZ GONZAGA	N.A.	NO	–	X			NEGATIVE	N.A.
70	39	MALE	NOVA PALMA	FEBRUARY	YES	MATO GROSSO		X		POSITIVE	N.A.	S1:36 NEGATIVE
71	N.A.	N.A.	PALMEIRA DAS MISSÕES	N.A.	YES	MATO GROSSO	X			UNDETERMINED	N.A.
72	N.A.	N.A.	GARIBALDI	N.A.	YES	MATO GROSSO	X			NEGATIVE	N.A.
73	N.A.	N.A.	GIRUÁ	N.A.	NO	–	X			NEGATIVE	N.A.
74	56	MALE	TUPANCIRETÃ	FEBRUARY	YES	MATO GROSSO DO SUL	X			POSITIVE	N.A.
75	N.A.	N.A.	NOVO HAMBURGO	N.A.	YES	RIO DE JANEIRO		X		NEGATIVE	N.A.	S1:45 NEGATIVE
76	N.A.	N.A.	URUGUAIANA	N.A.	NO	–		X		NEGATIVE	N.A.
77	14	MALE	CAXIAS DO SUL	N.A.	YES	SANTA CATARINA	X			N.A.	N.A.
78	N.A.	N.A.	SÃO JOSÉ DAS MISSÕES	N.A.	NO	–	X			NEGATIVE	N.A.
79	N.A.	N.A.	ERECHIM	N.A.	YES	PARAGUAY	X			NEGATIVE	N.A.
80	25	MALE	SEVERIANO DE ALMEIDA	FEBRUARY	YES	MATO GROSSO	X			POSITIVE	N.A.
81	N.A.	N.A.	VERANÓPOLIS	N.A.	YES	PARANÁ	X			NEGATIVE	N.A.
82	N.A.	N.A.	NOVO HAMBURGO	N.A.	YES	MATO GROSSO		X		NEGATIVE	N.A.	S1:22 NEGATIVE
83	N.A.	N.A.	TEUTÔNIA	N.A.	YES	BAHIA	X			NEGATIVE	N.A.
84	N.A.	N.A.	VIAMÃO	N.A.	UNKNOWN	–	X			NEGATIVE	N.A.
85	UNKNOWN	MALE	ELDORADO SO SUL	FEBRUARY	YES	PARAGUAY	X			POSITIVE	N.A.
86	N.A.	N.A.	ELDORADO SO SUL	N.A.	YES	MATO GROSSO	X			NEGATIVE	N.A.
87	18	MALE	VERANÓPOLIS	FEBRUARY	YES	MATO GROSSO DO SUL	X			POSITIVE	N.A.
88	58	MALE	PASSO FUNDO	FEBRUARY	UNKNOWN	–	X			POSITIVE	N.A.
89	N.A.	N.A.	MORMAÇO	N.A.	UNKNOWN	–	X			NEGATIVE	N.A.
90	UNKNOWN	FEMALE	PORTO ALEGRE	MARCH	YES	BAHIA	X			POSITIVE	N.A.
91	58	MALE	PASSO FUNDO	FEBRUARY	YES	MATO GROSSO	X			POSITIVE	N.A.
92	N.A.	N.A.	VENÂNCIO AIRES	N.A.	YES	TOCANTINS	X			NEGATIVE	N.A.
93	49	MALE	VENÂNCIO AIRES	FEBRUARY	YES	TOCANTINS	X			POSITIVE	N.A.
94	N.A.	N.A.	PORTO ALEGRE	N.A.	YES	RIO DE JANEIRO	X			NEGATIVE	N.A.
95	27	FEMALE	PORTO ALEGRE	MARCH	YES	PARANÁ	X			POSITIVE	N.A.
96	27	MALE	FREDERICO WESTPHALEN	MARCH	YES	PARÁ	X			POSITIVE	N.A.
97	20	FEMALE	SANTA ROSA	FEBRUARY	YES	MATO GROSSO DO SUL	X			POSITIVE	N.A.
98	62	FEMALE	RIO GRANDE	FEBRUARY	YES	MATO GROSSO DO SUL	X			POSITIVE	N.A.
99	N.A.	N.A.	GRAVATAÍ	N.A.	NO	–	X			NEGATIVE	N.A.
100	37	MALE	BENTO GONÇALVES	N.A.	YES	SÃO PAULO	X			N.A.	N.A.
101	N.A.	N.A.	CANOAS	N.A.	UNKNOWN	–	X			UNDETERMINED	N.A.
102	19	MALE	NOVO HAMBURGO	MARCH	YES	SÃO PAULO	X			POSITIVE	N.A.
103	N.A.	N.A.	TEUTÔNIA	N.A.	YES	BAHIA AND PERNAMBUCO		X		NEGATIVE	N.A.	S1:83 NEGATIVE
104	N.A.	N.A.	IJUÍ	N.A.	NO	–	X			NEGATIVE	N.A.
105	N.A.	N.A.	SANTA ROSA	N.A.	YES	GOIÁS	X			NEGATIVE	N.A.
106	N.A.	N.A.	PORTO ALEGRE	N.A.	NO	–	X			NEGATIVE	N.A.
107	33	MALE	PORTO ALEGRE	MARCH	YES	MATO GROSSO DO SUL	X			POSITIVE	N.A.
108	N.A.	N.A.	CANOAS	N.A.	YES	RIO DE JANEIRO	X			UNDETERMINED	N.A.
109	32	MALE	PORTO ALEGRE	MARCH	YES	SÃO PAULO	X			POSITIVE	N.A.
110	N.A.	N.A.	PORTO ALEGRE	N.A.	UNKNOWN	–	X			NEGATIVE	N.A.
111	N.A.	N.A.	PORTO XAVIER	N.A.	YES	ARGENTINA	X			NEGATIVE	N.A.
112	10	MALE	VENÂNCIO AIRES	MARCH	YES	MATO GROSSO	X			POSITIVE	N.A.
113	39	FEMALE	VENÂNCIO AIRES	MARCH	YES	MATO GROSSO	X			POSITIVE	N.A.
114	N.A.	N.A.	PASSO FUNDO	N.A.	YES	MATO GROSSO DO SUL	X			NEGATIVE	N.A.
115	N.A.	N.A.	SÃO LUIZ GONZAGA	N.A.	YES	MATO GROSSO	X			NEGATIVE	N.A.
116	12	MALE	PORTO ALEGRE	MARCH	YES	RIO DE JANEIRO	X			POSITIVE	N.A.
117	N.A.	N.A.	PORTO ALEGRE	N.A.	YES	RIO DE JANEIRO	X			NEGATIVE	N.A.
118	N.A.	N.A.	VACARIA	N.A.	YES	PARANÁ	X			NEGATIVE	N.A.
119	44	FEMALE	PORTO ALEGRE	N.A.	UNKNOWN	–	X			UNDETERMINED	N.A.
120	N.A.	N.A.	PORTO ALEGRE	N.A.	YES	CEARÁ	X			NEGATIVE	N.A.
121	N.A.	N.A.	SÃO LUIZ GONZAGA	N.A.	YES	MATO GROSSO		X		NEGATIVE	N.A.	S1:115 NEGATIVE
122	N.A.	N.A.	PORTO ALEGRE	N.A.	YES	PERNAMBUCO	X			NEGATIVE	N.A.
123	N.A.	N.A.	CAXIAS DO SUL	N.A.	UNKNOWN	–	X			NEGATIVE	N.A.
124	N.A.	N.A.	SÃO LEOPOLDO	N.A.	YES	AMAZONAS	X			UNDETERMINED	N.A.
125	N.A.	N.A.	SAPUCAIA DO SUL	N.A.	UNKNOWN	–	X			NEGATIVE	N.A.
126	N.A.	N.A.	PORTO ALEGRE	N.A.	YES	RIO DE JANEIRO	X			NEGATIVE	N.A.
127	N.A.	N.A.	MARAU	N.A.	NO	–	X			NEGATIVE	N.A.
128	N.A.	N.A.	CARAZINHO	N.A.	UNKNOWN	–	X			NEGATIVE	N.A.
129	N.A.	N.A.	TRÊS DE MAIO	N.A.	YES	MATO GROSSO	X			NEGATIVE	N.A.
130	N.A.	N.A.	PORTO ALEGRE	N.A.	NO	–	X			NEGATIVE	N.A.
131	UNKNOWN	MALE	CANOAS	MARCH	YES	RIO DE JANEIRO		X		POSITIVE	N.A.	S1:108 UNDETERMINED
132	N.A.	N.A.	CANOAS	N.A.	YES	PARANÁ	X			NEGATIVE	N.A.
133	UNKNOWN	FEMALE	PORTO ALEGRE	MARCH	YES	RIO DE JANEIRO		X		POSITIVE	N.A.	S1:119 UNDETERMINED
134	N.A.	N.A.	PORTO ALEGRE	N.A.	YES	MATO GROSSO	X			NEGATIVE	N.A.
135	N.A.	N.A.	PORTO ALEGRE	N.A.	YES	BAHIA	X			NEGATIVE	N.A.
136	N.A.	N.A.	PORTO ALEGRE	N.A.	YES	RIO DE JANEIRO			X	POSITIVE	N.A.	S1:133 POSITIVE
137	N.A.	N.A.	PORTO ALEGRE	N.A.	NO	–	X			NEGATIVE	N.A.
138	54	MALE	PORTO ALEGRE	MARCH	YES	RIO DE JANEIRO		X		POSITIVE	N.A.	S1:126 NEGATIVE
139	N.A.	N.A.	CAXIAS DO SUL	N.A.	NO	–		X		NEGATIVE	N.A.	S1:77
140	N.A.	N.A.	SANTA MARIA	N.A.	YES	PARANÁ	X			NEGATIVE	N.A.
141	74	FEMALE	SANTO ANTÔNIO DAS MISSÕES	MARCH	YES	MINAS GERAIS	X			POSITIVE	N.A.
142	N.A.	N.A.	SANTO ANTÔNIO DAS MISSÕES	N.A.	NO	–	X			NEGATIVE	N.A.
143	N.A.	N.A.	SANTA ROSA	N.A.	YES	MATO GROSSO	X			NEGATIVE	N.A.
144	N.A.	N.A.	CAPÃO DO LEÃO	N.A.	YES	MATO GROSSO	X			NEGATIVE	N.A.
145	N.A.	N.A.	CANELA	N.A.	YES	PARANÁ	X			NEGATIVE	N.A.
146	N.A.	N.A.	CAXIAS DO SUL	N.A.	YES	RONDÔNIA	X			NEGATIVE	N.A.
147	N.A.	N.A.	PORTO ALEGRE	N.A.	YES	PERNAMBUCO		X		NEGATIVE	N.A.	S1:130 NEGATIVE
148	N.A.	N.A.	PORTO ALEGRE	N.A.	UNKNOWN	–	X			NEGATIVE	N.A.
149	62	FEMALE	PORTO ALEGRE	MARCH	YES	MATO GROSSO	X			POSITIVE	N.A.
150	N.A.	N.A.	SANTO ÂNGELO	N.A.	YES	MATO GROSSO	X			NEGATIVE	N.A.
151	N.A.	N.A.	CARLOS GOMES	N.A.	YES	PARANÁ	X			NEGATIVE	N.A.
152	44	MALE	ERECHIM	MARCH	YES	PARÁ		X		POSITIVE	N.A.	S1:62 UNDETERMINED
153	N.A.	N.A.	PORTO ALEGRE	N.A.	YES	SÃO PAULO	X			NEGATIVE	N.A.
154	N.A.	N.A.	INDEPENDÊNCIA	N.A.	YES	MATO GROSSO	X			NEGATIVE	N.A.
155	N.A.	N.A.	CANOAS	N.A.	YES	MATO GROSSO DO SUL	X			NEGATIVE	N.A.
156	N.A.	N.A.	CACHOEIRINHA	N.A.	UNKNOWN	–	X			NEGATIVE	N.A.
157	N.A.	N.A.	PORTO ALEGRE	N.A.	YES	PERNAMBUCO	X			NEGATIVE	N.A.
158	N.A.	N.A.	ALEGRIA	N.A.	NO	–	X			NEGATIVE	N.A.
159	N.A.	N.A.	ALEGRIA	N.A.	NO	–	X			NEGATIVE	N.A.
160	37	MALE	BENTO GONÇALVES	MARCH	YES	SÃO PAULO		X		POSITIVE	N.A.	S1:100
161	N.A.	N.A.	FREDERICO WESTPHALEN	N.A.	YES	MATO GROSSO	X			NEGATIVE	N.A.
162	N.A.	N.A.	FREDERICO WESTPHALEN	N.A.	UNKNOWN	–	X			NEGATIVE	N.A.
163	N.A.	N.A.	PORTO ALEGRE	N.A.	YES	MINAS GERAIS	X			NEGATIVE	N.A.
164	N.A.	N.A.	PORTO ALEGRE	N.A.	UNKNOWN	–	X			NEGATIVE	N.A.
165	34	MALE	LAJEADO	N.A.	YES	PARANÁ	X			POSITIVE	N.A.
166	N.A.	N.A.	PORTO ALEGRE	N.A.	NO	–	X			NEGATIVE	N.A.
167	30	MALE	LAJEADO	APRIL	UNKNOWN	–	X			POSITIVE	N.A.
168	N.A.	N.A.	PORTO ALEGRE	N.A.	YES	MINAS GERAIS	X			NEGATIVE	N.A.
169	N.A.	N.A.	ERECHIM	N.A.	UNKNOWN	–	X			NEGATIVE	N.A.
170	71	FEMALE	ERECHIM	MARCH	YES	MATO GROSSO	X			POSITIVE	N.A.
171	N.A.	N.A.	ERECHIM	N.A.	YES	URUGUAY		X		NEGATIVE	N.A.	S1:79 NEGATIVE
172	N.A.	N.A.	ERECHIM	N.A.	UNKNOWN	–	X			NEGATIVE	N.A.
173	N.A.	N.A.	ARATIBA	N.A.	NO	–	X			NEGATIVE	N.A.
174	N.A.	N.A.	PORTO ALEGRE	N.A.	NO	–	X			NEGATIVE	N.A.
175	57	FEMALE	PORTO ALEGRE	APRIL	YES	FRENCH POLYNESIA	X			POSITIVE	N.A.
176	N.A.	N.A.	SÃO JOSÉ DO INHACORÁ	N.A.	UNKNOWN	–	X			NEGATIVE	N.A.
177	N.A.	N.A.	SÃO LUIZ GONZAGA	N.A.	NO	–	X			NEGATIVE	N.A.
178	51	FEMALE	SANTA ROSA	APRIL	YES	PARANÁ	X			POSITIVE	N.A.
179	56	FEMALE	TRÊS DE MAIO	APRIL	YES	MATO GROSSO		X		POSITIVE	N.A.	S1:129 NEGATIVE
180	N.A.	N.A.	SENADOR SALGADO FILHO	N.A.	UNKNOWN	–	X			NEGATIVE	N.A.
181	33	MALE	GRAVATAÍ	APRIL	YES	MINAS GERAIS	X			POSITIVE	N.A.
182	N.A.	N.A.	PORTO ALEGRE	N.A.	YES	RIO DE JANEIRO	X			NEGATIVE	N.A.
183	72	FEMALE	ERECHIM	APRIL	NO	–	X			POSITIVE	N.A.
184	33	FEMALE	CONSTANTINA	APRIL	UNKNOWN	–	X			POSITIVE	N.A.
185	N.A.	N.A.	PORTO ALEGRE	N.A.	NO	–	X			NEGATIVE	N.A.
186	N.A.	N.A.	PICADA CAFÉ	N.A.	YES	PARANÁ	X			NEGATIVE	N.A.
187	12	MALE	PICADA CAFÉ	APRIL	YES	PARANÁ	X			POSITIVE	N.A.
188	N.A.	N.A.	TAPERA	N.A.	UNKNOWN	–	X			NEGATIVE	N.A.
189	N.A.	N.A.	SÃO LEOPOLDO	N.A.	YES	MATO GROSSO	X			NEGATIVE	N.A.
190	29	FEMALE	SÃO LEOPOLDO	APRIL	YES	MATO GROSSO	X			POSITIVE	N.A.
191	25	FEMALE	GIRUÁ	APRIL	NO	–	X			POSITIVE	N.A.
192	N.A.	N.A.	SANTA ROSA	N.A.	NO	–	X			NEGATIVE	N.A.
192	16	FEMALE	CAMPINA DAS MISSÕES	APRIL	YES	MATO GROSSO	X			POSITIVE	N.A.
194	N.A.	N.A.	SÃO PEDRO DO BUTIÁ	N.A.	YES	PARAGUAY	X			NEGATIVE	N.A.
195	62	MALE	GIRUÁ	APRIL	NO	–	X			POSITIVE	N.A.
196	N.A.	N.A.	GIRUÁ	N.A.	NO	–	X			NEGATIVE	N.A.
197	N.A.	N.A.	ERVAL SECO	N.A.	UNKNOWN	–	X			NEGATIVE	N.A.
198	N.A.	N.A.	SÃO BORJA	N.A.	NO	–	X			NEGATIVE	N.A.
199	31	FEMALE	GIRUÁ	APRIL	NO	–	X			POSITIVE	N.A.
200	47	FEMALE	GIRUÁ	APRIL	UNKNOWN	–	X			POSITIVE	N.A.
201	43	MALE	GIRUÁ	APRIL	UNKNOWN	–	X			POSITIVE	N.A.
202	42	FEMALE	GIRUÁ	APRIL	NO	–	X			POSITIVE	N.A.
203	25	FEMALE	GIRUÁ	APRIL	UNKNOWN	–	X			POSITIVE	N.A.
204	32	MALE	GIRUÁ	APRIL	UNKNOWN	–	X			POSITIVE	N.A.
205	55	FEMALE	GIRUÁ	APRIL	UNKNOWN	–	X			POSITIVE	N.A.
206	21	FEMALE	GIRUÁ	APRIL	UNKNOWN	–	X			POSITIVE	N.A.
207	9	FEMALE	GIRUÁ	APRIL	NO	–	X			POSITIVE	N.A.
208	35	MALE	GIRUÁ	APRIL	NO	–	X			POSITIVE	N.A.
209	28	FEMALE	GIRUÁ	APRIL	UNKNOWN	–	X			POSITIVE	N.A.
210	59	MALE	GIRUÁ	APRIL	UNKNOWN	–	X			POSITIVE	N.A.
211	65	MALE	GIRUÁ	APRIL	NO	–	X			POSITIVE	N.A.
212	63	FEMALE	GIRUÁ	APRIL	NO	–	X			POSITIVE	N.A.
213	56	MALE	GIRUÁ	APRIL	NO	–	X			POSITIVE	N.A.
214	N.A.	N.A.	GIRUÁ	N.A.	UNKNOWN	–	X			UNDETERMINED	DENGUE 3
215	N.A.	N.A.	GIRUÁ	N.A.	NO	–	X			NEGATIVE	N.A.
216	N.A.	N.A.	FLORES DA CUNHA	N.A.	YES	PERNAMBUCO	X			NEGATIVE	N.A.
217	N.A.	N.A.	PORTO ALEGRE	N.A.	NO	–	X			NEGATIVE	N.A.
218	N.A.	N.A.	GIRUÁ	N.A.	NO	–	X			UNDETERMINED	N.A.
219	N.A.	N.A.	GIRUÁ	N.A.	NO	–	X			NEGATIVE	N.A.
220	N.A.	N.A.	ESTÂNCIA VELHA	N.A.	YES	MATO GROSSO	X			NEGATIVE	N.A.
221	N.A.	N.A.	CANELA	N.A.	YES	PARANÁ	X			NEGATIVE	N.A.
222	42	MALE	ALVORADA	APRIL	YES	RIO DE JANEIRO	X			POSITIVE	N.A.
223	N.A.	N.A.	GIRUÁ	N.A.	UNKNOWN	–	X			NEGATIVE	N.A.
224	N.A.	N.A.	GIRUÁ	N.A.	NO	–	X			NEGATIVE	N.A.
225	20	MALE	PORTO ALEGRE	APRIL	YES	SÃO PAULO	X			POSITIVE	N.A.
226	N.A.	N.A.	SÃO LEOPOLDO	N.A.	YES	SANTA CATARINA	X			NEGATIVE	N.A.
227	N.A.	N.A.	TUCUNDUVA	N.A.	UNKNOWN	–	X			NEGATIVE	N.A.
228	21	MALE	RIO GRANDE	APRIL	YES	RIO DE JANEIRO	X			POSITIVE	N.A.
229	25	FEMALE	ERECHIM	APRIL	NO	–	X			POSITIVE	N.A.
230	50	FEMALE	ERECHIM	APRIL	NO	–	X			POSITIVE	N.A.
231	62	FEMALE	TENENTE PORTELA	APRIL	YES	MATO GROSSO	X			POSITIVE	N.A.
232	N.A.	N.A.	SÃO LUIZ GONZAGA	N.A.	YES	MATO GROSSO			X	UNDETERMINED	N.A.	S1:115 NEGATIVE ; S2:121 NEGATIVE
233	41	MALE	SÃO LUIZ GONZAGA	APRIL	YES	MATO GROSSO	X			POSITIVE	N.A.
234	N.A.	N.A.	TENENTE PORTELA	N.A.	YES	MATO GROSSO	X			N.A.	N.A.
235	N.A.	N.A.	ARROIO DO MEIO	N.A.	YES	PARANÁ	X			NEGATIVE	N.A.
236	N.A.	N.A.	CANOAS	N.A.	YES	MATO GROSSO		X		NEGATIVE	N.A.	S1:155 NEGATIVE
237	N.A.	N.A.	CÂNDIDO GODÓI	N.A.	NO	–	X			NEGATIVE	N.A.
238	N.A.	N.A.	SÃO FRANCISCO DE ASSIS	N.A.	NO	–	X			NEGATIVE	N.A.
239	N.A.	N.A.	PORTO ALEGRE	N.A.	YES	URUGUAY	X			NEGATIVE	N.A.
240	29	MALE	PORTO ALEGRE	APRIL	NO	–	X			POSITIVE	N.A.
241	N.A.	N.A.	REDENTORA	N.A.	NO	–	X			NEGATIVE	N.A.
242	N.A.	N.A.	REDENTORA	N.A.	NO	–	X			NEGATIVE	N.A.
243	N.A.	N.A.	PORTO ALEGRE	N.A.	NO	–	X			NEGATIVE	N.A.
244	N.A.	N.A.	GIRUÁ	N.A.	NO	–	X			NEGATIVE	N.A.
245	N.A.	N.A.	GIRUÁ	N.A.	UNKNOWN	–	X			NEGATIVE	N.A.
246	36	FEMALE	GIRUÁ	APRIL	NO	–	X			POSITIVE	N.A.
247	N.A.	N.A.	GIRUÁ	N.A.	NO	–	X			UNDETERMINED	N.A.
248	41	FEMALE	GIRUÁ	APRIL	NO	–	X			POSITIVE	N.A.
249	N.A.	N.A.	GIRUÁ	N.A.	NO	–	X			NEGATIVE	N.A.
250	N.A.	N.A.	GIRUÁ	N.A.	UNKNOWN	–	X			NEGATIVE	N.A.
251	48	FEMALE	GIRUÁ	APRIL	NO	–	X			POSITIVE	N.A.
252	N.A.	N.A.	GIRUÁ	N.A.	NO	–	X			NEGATIVE	N.A.
253	17	MALE	GIRUÁ	APRIL	NO	–	X			POSITIVE	N.A.
254	UNKNOWN	FEMALE	GIRUÁ	APRIL	UNKNOWN	–	X			POSITIVE	N.A.
255	51	FEMALE	GIRUÁ	APRIL	NO	–	X			POSITIVE	N.A.
256	N.A.	N.A.	GIRUÁ	N.A.	NO	–	X			NEGATIVE	N.A.
257	N.A.	N.A.	GIRUÁ	N.A.	NO	–	X			NEGATIVE	N.A.
258	24	FEMALE	GIRUÁ	APRIL	NO	–	X			POSITIVE	N.A.
259	42	MALE	GIRUÁ	APRIL	NO	–	X			POSITIVE	N.A.
260	N.A.	N.A.	GIRUÁ	N.A.	UNKNOWN	–	X			NEGATIVE	N.A.
261	N.A.	N.A.	GIRUÁ	N.A.	NO	–		X		N.A.	N.A.	S1:250 NEGATIVE
262	N.A.	N.A.	GIRUÁ	N.A.	UNKNOWN	–		X		POSITIVE	N.A.	S1:246 POSITIVE
263	36	FEMALE	GIRUÁ	APRIL	NO	–	X			POSITIVE	N.A.
264	13	FEMALE	GIRUÁ	APRIL	UNKNOWN	–	X			POSITIVE	N.A.
265	N.A.	N.A.	GIRUÁ	N.A.	NO	–	X			NEGATIVE	N.A.
266	33	FEMALE	GIRUÁ	APRIL	NO	–	X			POSITIVE	N.A.
267	N.A.	N.A.	GIRUÁ	N.A.	NO	–	X			NEGATIVE	N.A.
268	N.A.	N.A.	GIRUÁ	N.A.	NO	–	X			NEGATIVE	N.A.
269	N.A.	N.A.	GIRUÁ	N.A.	NO	–	X			NEGATIVE	N.A.
270	N.A.	N.A.	GIRUÁ	N.A.	NO	–		X		N.A.	N.A.	S1:245 NEGATIVE
271	48	FEMALE	GIRUÁ	APRIL	NO	–	X			POSITIVE	N.A.
272	29	FEMALE	GIRUÁ	APRIL	NO	–	X			POSITIVE	N.A.
273	61	FEMALE	GIRUÁ	APRIL	NO	–	X			POSITIVE	N.A.
274	N.A.	N.A.	GIRUÁ	N.A.	NO	–	X			NEGATIVE	N.A.
275	24	FEMALE	GIRUÁ	APRIL	NO	–	X			POSITIVE	N.A.
276	64	FEMALE	GIRUÁ	APRIL	NO	–	X			POSITIVE	N.A.
277	N.A.	N.A.	GIRUÁ	N.A.	NO	–	X			NEGATIVE	N.A.
278	N.A.	N.A.	GIRUÁ	N.A.	UNKNOWN	–	X			NEGATIVE	N.A.
279	N.A.	N.A.	GIRUÁ	N.A.	UNKNOWN	–	X			NEGATIVE	N.A.
280	N.A.	N.A.	GIRUÁ	N.A.	NO	–	X			NEGATIVE	N.A.
281	N.A.	N.A.	GIRUÁ	N.A.	NO	–	X			NEGATIVE	N.A.
282	34	FEMALE	GIRUÁ	APRIL	NO	–	X			POSITIVE	N.A.
283	25	FEMALE	GIRUÁ	APRIL	NO	–	X			POSITIVE	N.A.
284	5	FEMALE	GIRUÁ	APRIL	NO	–	X			POSITIVE	N.A.
285	16	FEMALE	GIRUÁ	APRIL	NO	–	X			POSITIVE	N.A.
286	24	FEMALE	GIRUÁ	APRIL	UNKNOWN	–	X			POSITIVE	N.A.
287	3	MALE	GIRUÁ	APRIL	NO	–	X			POSITIVE	N.A.
288	N.A.	N.A.	UNKNOWN	N.A.	UNKNOWN	–	X			N.A.	N.A.
289	N.A.	N.A.	GIRUÁ	N.A.	NO	–	X			NEGATIVE	N.A.
290	46	FEMALE	GIRUÁ	APRIL	UNKNOWN	–	X			POSITIVE	N.A.
291	N.A.	N.A.	SAPIRANGA	N.A.	UNKNOWN	–	X			NEGATIVE	N.A.
292	N.A.	N.A.	SELBACH	N.A.	UNKNOWN	–	X			NEGATIVE	N.A.
293	N.A.	N.A.	SELBACH	N.A.	UNKNOWN	–	X			NEGATIVE	N.A.
294	N.A.	N.A.	CRUZ ALTA	N.A.	UNKNOWN	–	X			NEGATIVE	N.A.
295	N.A.	N.A.	PORTO ALEGRE	N.A.	UNKNOWN	–	X			NEGATIVE	N.A.
296	N.A.	N.A.	CANELA	N.A.	NO	–	X			NEGATIVE	N.A.
297	62	MALE	SANTA ROSA	APRIL	UNKNOWN	–	X			POSITIVE	N.A.
298	N.A.	N.A.	SANTA ROSA	N.A.	UNKNOWN	–	X			NEGATIVE	N.A.
299	N.A.	N.A.	SANTO CRISTO	N.A.	NO	–	X			NEGATIVE	N.A.
300	23	MALE	GIRUÁ	APRIL	NO	–	X			POSITIVE	N.A.
301	N.A.	N.A.	TUCUNDUVA	N.A.	NO	–	X			NEGATIVE	N.A.
302	N.A.	N.A.	CAMPINA DAS MISSÕES	N.A.	NO	–	X			NEGATIVE	N.A.
303	N.A.	N.A.	INDEPENDÊNCIA	N.A.	NO	–	X			NEGATIVE	N.A.
304	51	FEMALE	GIRUÁ	APRIL	NO	–	X			POSITIVE	N.A.
305	11	FEMALE	GIRUÁ	APRIL	UNKNOWN	–	X			POSITIVE	N.A.
306	41	FEMALE	GIRUÁ	APRIL	NO	–	X			POSITIVE	N.A.
307	82	FEMALE	GIRUÁ	APRIL	NO	–	X			POSITIVE	N.A.
308	14	FEMALE	GIRUÁ	APRIL	NO	–	X			POSITIVE	N.A.
309	14	MALE	GIRUÁ	APRIL	UNKNOWN	–	X			POSITIVE	N.A.
310	N.A.	N.A.	GIRUÁ	N.A.	UNKNOWN	–	X			NEGATIVE	N.A.
311	11	FEMALE	GIRUÁ	APRIL	NO	–	X			POSITIVE	N.A.
312	N.A.	N.A.	GIRUÁ	N.A.	NO	–	X			NEGATIVE	N.A.
313	N.A.	N.A.	GIRUÁ	N.A.	NO	–	X			NEGATIVE	N.A.
314	N.A.	N.A.	GIRUÁ	N.A.	UNKNOWN	–	X			UNDETERMINED	N.A.
315	12	FEMALE	GIRUÁ	APRIL	NO	–	X			POSITIVE	N.A.
316	N.A.	N.A.	SANTO CRISTO	N.A.	UNKNOWN	–	X			NEGATIVE	N.A.
317	N.A.	N.A.	TUNAS	N.A.	UNKNOWN	–	X			NEGATIVE	N.A.
318	N.A.	N.A.	PASSO FUNDO	N.A.	UNKNOWN	–	X			NEGATIVE	N.A.
319	N.A.	N.A.	NOVO HAMBURGO	N.A.	UNKNOWN	–	X			NEGATIVE	N.A.
320	33	MALE	PORTO ALEGRE	APRIL	UNKNOWN	–	X			POSITIVE	N.A.
321	32	FEMALE	TRÊS DE MAIO	APRIL	NO	–	X			POSITIVE	N.A.
322	N.A.	N.A.	TRÊS DE MAIO	N.A.	NO	–	X			NEGATIVE	N.A.
323	22	FEMALE	TRÊS DE MAIO	APRIL	NO	–	X			POSITIVE	N.A.
324	56	MALE	TRÊS DE MAIO	APRIL	NO	–	X			POSITIVE	N.A.
325	N.A.	N.A.	TUCUNDUVA	N.A.	NO	–	X			NEGATIVE	N.A.
326	N.A.	N.A.	TRÊS DE MAIO	N.A.	NO	–	X			NEGATIVE	N.A.
327	48	FEMALE	TRÊS DE MAIO	APRIL	NO	–	X			POSITIVE	N.A.
328	N.A.	N.A.	TRÊS DE MAIO	N.A.	NO	–	X			NEGATIVE	N.A.
329	N.A.	N.A.	TRÊS DE MAIO	N.A.	NO	–	X			NEGATIVE	N.A.
330	N.A.	N.A.	RIO GRANDE	N.A.	UNKNOWN	–	X			NEGATIVE	N.A.
331	N.A.	N.A.	RIO GRANDE	N.A.	UNKNOWN	–	X			NEGATIVE	N.A.
332	N.A.	N.A.	PORTO ALEGRE	N.A.	NO	–	X			NEGATIVE	N.A.
333	N.A.	N.A.	ARROIO DO MEIO	N.A.	YES	PARANÁ		X		NEGATIVE	N.A.	S1:235 NEGATIVE
334	N.A.	N.A.	BENTO GONÇALVES	N.A.	UNKNOWN	–	X			NEGATIVE	N.A.
335	N.A.	N.A.	GIRUÁ	N.A.	NO	–	X			NEGATIVE	N.A.
336	N.A.	N.A.	GIRUÁ	N.A.	UNKNOWN	–	X			NEGATIVE	N.A.
337	N.A.	N.A.	GIRUÁ	N.A.	NO	–	X			UNDETERMINED	N.A.
338	N.A.	N.A.	GIRUÁ	N.A.	NO	–	X			NEGATIVE	N.A.
339	N.A.	N.A.	GIRUÁ	N.A.	NO	–	X			NEGATIVE	N.A.
340	N.A.	N.A.	GIRUÁ	N.A.	NO	–	X			NEGATIVE	N.A.
341	43	FEMALE	GIRUÁ	APRIL	NO	–	X			POSITIVE	N.A.
342	60	FEMALE	GIRUÁ	APRIL	NO	–	X			POSITIVE	N.A.
343	N.A.	N.A.	GIRUÁ	N.A.	UNKNOWN	–	X			NEGATIVE	N.A.
344	63	FEMALE	GIRUÁ	APRIL	UNKNOWN	–	X			POSITIVE	N.A.
345	N.A.	N.A.	GIRUÁ	N.A.	UNKNOWN	–	X			NEGATIVE	N.A.
346	N.A.	N.A.	GIRUÁ	N.A.	UNKNOWN	–	X			NEGATIVE	N.A.
347	N.A.	N.A.	GIRUÁ	N.A.	NO	–	X			NEGATIVE	N.A.
348	N.A.	N.A.	GIRUÁ	N.A.	NO	–	X			NEGATIVE	N.A.
349	N.A.	N.A.	GIRUÁ	N.A.	NO	–	X			NEGATIVE	N.A.
350	59	MALE	GIRUÁ	APRIL	NO	–	X			POSITIVE	N.A.
351	N.A.	N.A.	GIRUÁ	N.A.	NO	–	X			NEGATIVE	N.A.
352	31	FEMALE	GIRUÁ	APRIL	NO	–	X			POSITIVE	N.A.
353	N.A.	N.A.	GIRUÁ	N.A.	NO	–	X			NEGATIVE	N.A.
354	N.A.	N.A.	GIRUÁ	N.A.	NO	–	X			NEGATIVE	N.A.
355	N.A.	N.A.	GIRUÁ	N.A.	NO	–	X			NEGATIVE	N.A.
356	N.A.	N.A.	GIRUÁ	N.A.	NO	–	X			NEGATIVE	N.A.
357	N.A.	N.A.	GIRUÁ	N.A.	NO	–	X			NEGATIVE	N.A.
358	54	FEMALE	GIRUÁ	APRIL	NO	–	X			POSITIVE	N.A.
359	N.A.	N.A.	PORTO ALEGRE	N.A.	UNKNOWN	–	X			NEGATIVE	N.A.
360	N.A.	N.A.	ARROIO DO MEIO	N.A.	YES	SERGIPE AND RIO DE JANEIRO	X			NEGATIVE	N.A.
361	N.A.	N.A.	BOSSOROCA	N.A.	UNKNOWN	–	X			NEGATIVE	N.A.
362	N.A.	N.A.	PIRAPÓ	N.A.	UNKNOWN	–	X			NEGATIVE	N.A.
363	N.A.	N.A.	SANTO ÂNGELO	N.A.	NO	–	X			NEGATIVE	N.A.
364	N.A.	N.A.	SANTO ÂNGELO	N.A.	NO	–	X			NEGATIVE	N.A.
365	N.A.	N.A.	SANTO ÂNGELO	N.A.	NO	–	X			NEGATIVE	N.A.
366	28	MALE	SANTA ROSA	APRIL	NO	–	X			POSITIVE	N.A.
367	N.A.	N.A.	GIRUÁ	N.A.	NO	–	X			N.A.	N.A.
368	N.A.	N.A.	PORTO ALEGRE	N.A.	NO	–	X			NEGATIVE	N.A.
369	N.A.	N.A.	SÃO LEOPOLDO	N.A.	NO	–	X			NEGATIVE	N.A.
370	N.A.	N.A.	TRAMANDAÍ	N.A.	NO	–	X			NEGATIVE	N.A.
371	N.A.	N.A.	GRAVATAÍ	N.A.	UNKNOWN	–	X			NEGATIVE	N.A.
372	N.A.	N.A.	TENENTE PORTELA	N.A.	YES	MATO GROSSO	X			NEGATIVE	N.A.
373	N.A.	N.A.	SÃO LEOPOLDO	N.A.	UNKNOWN	–		X		NEGATIVE	N.A.	S1:360 NEGATIVE
374	N.A.	N.A.	PORTO ALEGRE	N.A.	UNKNOWN	–	X			NEGATIVE	N.A.
375	56	FEMALE	PORTO ALEGRE	APRIL	UNKNOWN	–	X			POSITIVE	N.A.
376	N.A.	N.A.	CARAZINHO	N.A.	UNKNOWN	–	X			NEGATIVE	N.A.
377	N.A.	N.A.	GRAVATAÍ	N.A.	NO	–	X			NEGATIVE	N.A.
378	N.A.	N.A.	SANTO ANTÔNIO DAS MISSÕES	N.A.	UNKNOWN	–	X			NEGATIVE	N.A.
379	N.A.	N.A.	SANTO ANTÔNIO DAS MISSÕES	N.A.	UNKNOWN	–	X			NEGATIVE	N.A.
380	N.A.	N.A.	SANTO ANTÔNIO DAS MISSÕES	N.A.	UNKNOWN	–	X			NEGATIVE	N.A.
381	N.A.	N.A.	SANTO ÂNGELO	N.A.	NO	–	X			NEGATIVE	N.A.
382	N.A.	N.A.	SANTO ÂNGELO	N.A.	NO	–	X			NEGATIVE	N.A.
383	N.A.	N.A.	GIRUÁ	N.A.	NO	–	X			NEGATIVE	N.A.
384	49	FEMALE	GIRUÁ	APRIL	NO	–	X			POSITIVE	N.A.
385	60	FEMALE	GIRUÁ	MARCH	NO	–	X			POSITIVE	N.A.
386	29	FEMALE	GIRUÁ	APRIL	NO	–	X			POSITIVE	N.A.
387	N.A.	N.A.	GIRUÁ	N.A.	NO	–	X			NEGATIVE	N.A.
388	N.A.	N.A.	GIRUÁ	N.A.	NO	–	X			NEGATIVE	N.A.
389	N.A.	N.A.	GIRUÁ	N.A.	NO	–	X			NEGATIVE	N.A.
390	N.A.	N.A.	SANTA ROSA	N.A.	UNKNOWN	–	X			NEGATIVE	N.A.
391	N.A.	N.A.	SANTA ROSA	N.A.	NO	–	X			NEGATIVE	N.A.
392	N.A.	N.A.	HORIZONTINA	N.A.	UNKNOWN	–	X			NEGATIVE	N.A.
393	N.A.	N.A.	SANTA ROSA	N.A.	NO	–	X			NEGATIVE	N.A.
394	N.A.	N.A.	SANTA ROSA	N.A.	UNKNOWN	–	X			NEGATIVE	N.A.
395	N.A.	N.A.	SANTA ROSA	N.A.	NO	–	X			NEGATIVE	N.A.
396	N.A.	N.A.	CATUÍPE	N.A.	NO	–	X			NEGATIVE	N.A.
397	N.A.	N.A.	SANTA ROSA	N.A.	UNKNOWN	–	X			NEGATIVE	N.A.
398	N.A.	N.A.	GIRUÁ	N.A.	UNKNOWN	–	X			NEGATIVE	N.A.
399	N.A.	N.A.	GIRUÁ	N.A.	UNKNOWN	–	X			NEGATIVE	N.A.
400	24	FEMALE	GIRUÁ	APRIL	UNKNOWN	–	X			POSITIVE	N.A.
401	N.A.	N.A.	SANTA ROSA	N.A.	UNKNOWN	–	X			NEGATIVE	N.A.
402	N.A.	N.A.	GIRUÁ	N.A.	UNKNOWN	–	X			UNDETERMINED	N.A.
403	N.A.	N.A.	GIRUÁ	N.A.	UNKNOWN	–	X			NEGATIVE	N.A.
404	N.A.	N.A.	GIRUÁ	N.A.	UNKNOWN	–	X			NEGATIVE	N.A.
405	N.A.	N.A.	GIRUÁ	N.A.	NO	–	X			NEGATIVE	N.A.
406	N.A.	N.A.	GIRUÁ	N.A.	NO	–	X			NEGATIVE	N.A.
407	N.A.	N.A.	GIRUÁ	N.A.	NO	–	X			NEGATIVE	N.A.
408	38	FEMALE	GIRUÁ	APRIL	NO	–	X			POSITIVE	N.A.
409	36	FEMALE	GIRUÁ	APRIL	NO	–	X			POSITIVE	N.A.
410	37	FEMALE	GIRUÁ	APRIL	NO	–	X			POSITIVE	N.A.
411	N.A.	N.A.	SANTA ROSA	N.A.	NO	–	X			NEGATIVE	N.A.
412	N.A.	N.A.	HORIZONTINA	N.A.	NO	–	X			NEGATIVE	N.A.
413	UNKNOWN	FEMALE	HORIZONTINA	APRIL	NO	–	X			POSITIVE	DENGUE 3
414	N.A.	N.A.	SANTA ROSA	N.A.	UNKNOWN	–	X			NEGATIVE	N.A.
415	N.A.	N.A.	CÂNDIDO GODÓI	N.A.	UNKNOWN	–	X			NEGATIVE	N.A.
416	N.A.	N.A.	TUPARENDI	N.A.	NO	–	X			NEGATIVE	N.A.
417	N.A.	N.A.	BOA VISTA DO BURICÁ	N.A.	UNKNOWN	–	X			NEGATIVE	N.A.
418	N.A.	N.A.	SANTA ROSA	N.A.	NO	–	X			NEGATIVE	N.A.
419	36	FEMALE	GIRUÁ	APRIL	NO	–	X			POSITIVE	N.A.
420	N.A.	N.A.	GIRUÁ	N.A.	NO	–	X			NEGATIVE	N.A.
421	70	MALE	GIRUÁ	APRIL	NO	–	X			POSITIVE	N.A.
422	N.A.	N.A.	SAPIRANGA	N.A.	UNKNOWN	–	X			NEGATIVE	N.A.
423	N.A.	N.A.	PELOTAS	N.A.	NO	–	X			NEGATIVE	N.A.
424	N.A.	N.A.	NOVO HAMBURGO	N.A.	NO	–	X			NEGATIVE	N.A.
425	N.A.	N.A.	PORTO ALEGRE	N.A.	NO	–	X			NEGATIVE	N.A.
426	N.A.	N.A.	ALVORADA	N.A.	NO	–	X			NEGATIVE	N.A.
427	N.A.	N.A.	GIRUÁ	N.A.	UNKNOWN	–	X			NEGATIVE	N.A.
428	19	FEMALE	GIRUÁ	APRIL	UNKNOWN	–	X			POSITIVE	N.A.
429	37	FEMALE	GIRUÁ	APRIL	UNKNOWN	–	X			POSITIVE	N.A.
430	N.A.	N.A.	GIRUÁ	N.A.	NO	–	X			NEGATIVE	N.A.
431	17	MALE	GIRUÁ	APRIL	NO	–	X			POSITIVE	N.A.
432	N.A.	N.A.	GIRUÁ	N.A.	NO	–	X			NEGATIVE	N.A.
433	N.A.	N.A.	GIRUÁ	N.A.	NO	–	X			NEGATIVE	N.A.
434	N.A.	N.A.	GIRUÁ	N.A.	NO	–	X			NEGATIVE	N.A.
435	N.A.	N.A.	GIRUÁ	N.A.	UNKNOWN	–	X			NEGATIVE	N.A.
436	15	FEMALE	GIRUÁ	APRIL	NO	–	X			POSITIVE	N.A.
437	N.A.	N.A.	GIRUÁ	N.A.	UNKNOWN	–	X			NEGATIVE	N.A.
438	N.A.	N.A.	GIRUÁ	N.A.	NO	–	X			NEGATIVE	N.A.
439	40	FEMALE	GIRUÁ	APRIL	NO	–	X			POSITIVE	N.A.
440	N.A.	N.A.	GIRUÁ	N.A.	NO	–	X			NEGATIVE	N.A.
441	N.A.	N.A.	GIRUÁ	N.A.	UNKNOWN	–	X			NEGATIVE	N.A.
442	22	FEMALE	GIRUÁ	APRIL	NO	–	X			POSITIVE	N.A.
443	N.A.	N.A.	GIRUÁ	N.A.	NO	–	X			NEGATIVE	N.A.
444	39	FEMALE	GIRUÁ	APRIL	NO	–	X			POSITIVE	N.A.
445	N.A.	N.A.	BOA VISTA DO BURICÁ	N.A.	NO	–	X			NEGATIVE	N.A.
446	N.A.	N.A.	SENADOR SALGADO FILHO	N.A.	UNKNOWN	–	X			NEGATIVE	N.A.
447	N.A.	N.A.	SENADOR SALGADO FILHO	N.A.	UNKNOWN	–	X			NEGATIVE	N.A.
448	N.A.	N.A.	SENADOR SALGADO FILHO	N.A.	UNKNOWN	–	X			NEGATIVE	N.A.
449	N.A.	N.A.	TRÊS DE MAIO	N.A.	NO	–	X			NEGATIVE	N.A.
450	N.A.	N.A.	TRÊS DE MAIO	N.A.	NO	–	X			NEGATIVE	N.A.
451	N.A.	N.A.	TRÊS DE MAIO	N.A.	NO	–	X			NEGATIVE	N.A.
452	N.A.	N.A.	TRÊS DE MAIO	N.A.	NO	–	X			NEGATIVE	N.A.
453	N.A.	N.A.	TRÊS DE MAIO	N.A.	NO	–	X			NEGATIVE	N.A.
454	40	FEMALE	TRÊS DE MAIO	APRIL	NO	–	X			POSITIVE	N.A.
455	N.A.	N.A.	TRÊS DE MAIO	N.A.	NO	–	X			NEGATIVE	N.A.
456	N.A.	N.A.	TRÊS DE MAIO	N.A.	NO	–	X			NEGATIVE	N.A.
457	N.A.	N.A.	TRÊS DE MAIO	N.A.	NO	–	X			NEGATIVE	N.A.
458	N.A.	N.A.	NOVA BRÉSCIA	N.A.	NO	–	X			NEGATIVE	N.A.
459	N.A.	N.A.	SÃO LEOPOLDO	N.A.	UNKNOWN	–	X			NEGATIVE	N.A.
460	N.A.	N.A.	SANTA MARIA	N.A.	UNKNOWN	–	X			NEGATIVE	N.A.
461	32	MALE	JÚLIO DE CASTILHOS	APRIL	UNKNOWN	–	X			POSITIVE	N.A.
462	N.A.	N.A.	SANTIAGO	N.A.	NO	–	X			NEGATIVE	N.A.
463	N.A.	N.A.	CAXIAS DO SUL	N.A.	UNKNOWN	–	X			NEGATIVE	N.A.
464	N.A.	N.A.	VIAMÃO	N.A.	UNKNOWN	–	X			NEGATIVE	N.A.
465	N.A.	N.A.	PORTO ALEGRE	N.A.	NO	–	X			NEGATIVE	N.A.
466	N.A.	N.A.	PORTO ALEGRE	N.A.	NO	–	X			NEGATIVE	N.A.
467	N.A.	N.A.	PORTO ALEGRE	N.A.	NO	–	X			NEGATIVE	N.A.
468	N.A.	N.A.	SELBACH	N.A.	NO	–	X			NEGATIVE	N.A.
469	N.A.	N.A.	CRUZ ALTA	N.A.	NO	–	X			NEGATIVE	N.A.
470	N.A.	N.A.	CRUZ ALTA	N.A.	NO	–	X			NEGATIVE	N.A.
471	N.A.	N.A.	CRUZ ALTA	N.A.	NO	–	X			NEGATIVE	N.A.
472	N.A.	N.A.	CRUZ ALTA	N.A.	NO	–	X			NEGATIVE	N.A.
473	N.A.	N.A.	ROQUE GONZALES	N.A.	UNKNOWN	–	X			NEGATIVE	N.A.
474	N.A.	N.A.	ROQUE GONZALES	N.A.	NO	–	X			NEGATIVE	N.A.
475	N.A.	N.A.	CAMPO BOM	N.A.	UNKNOWN	–	X			NEGATIVE	N.A.
476	N.A.	N.A.	CRUZ ALTA	N.A.	NO	–	X			NEGATIVE	N.A.
477	6	FEMALE	IJUÍ	APRIL	UNKNOWN	–	X			POSITIVE	N.A.
478	N.A.	N.A.	CAPÃO DA CANOA	N.A.	NO	–	X			UNDETERMINED	N.A.
479	N.A.	N.A.	ERECHIM	N.A.	NO	–		X		NEGATIVE	N.A.	S1:169 NEGATIVE
480	66	FEMALE	ERECHIM	APRIL	NO	–	X			POSITIVE	N.A.
481	25	FEMALE	ERECHIM	APRIL	NO	–	X			POSITIVE	N.A.
482	11	MALE	ERECHIM	APRIL	NO	–	X			POSITIVE	N.A.
483	12	MALE	ERECHIM	APRIL	NO	–	X			POSITIVE	N.A.
484	13	FEMALE	ERECHIM	APRIL	UNKNOWN	–	X			POSITIVE	N.A.
485	54	FEMALE	GARIBALDI	APRIL	UNKNOWN	–	X			POSITIVE	N.A.
486	55	FEMALE	FREDERICO WESTPHALEN	APRIL	YES	MATO GROSSO		X		POSITIVE	N.A.	S1:161 NEGATIVE
487	N.A.	N.A.	FREDERICO WESTPHALEN	N.A.	UNKNOWN	–	X			NEGATIVE	N.A.
488	N.A.	N.A.	SÃO MIGUEL DAS MISSÕES	N.A.	UNKNOWN	–	X			NEGATIVE	N.A.
489	N.A.	N.A.	IJUÍ	N.A.	NO	–	X			NEGATIVE	N.A.
490	N.A.	N.A.	CERRO LARGO	N.A.	NO	–	X			NEGATIVE	N.A.
491	N.A.	N.A.	CERRO LARGO	N.A.	NO	–	X			NEGATIVE	N.A.
492	N.A.	N.A.	SÃO GABRIEL	N.A.	NO	–	X			NEGATIVE	N.A.
493	N.A.	N.A.	NOVO HAMBURGO	N.A.	NO	–	X			NEGATIVE	N.A.
494	N.A.	N.A.	NOVO HAMBURGO	N.A.	NO	–	X			NEGATIVE	N.A.
495	N.A.	N.A.	SANTA ROSA	N.A.	UNKNOWN	–	X			NEGATIVE	N.A.
496	N.A.	N.A.	SANTA ROSA	N.A.	NO	–	X			NEGATIVE	N.A.
497	N.A.	N.A.	SANTA ROSA	N.A.	UNKNOWN	–	X			NEGATIVE	N.A.
498	N.A.	N.A.	SANTA ROSA	N.A.	NO	–	X			NEGATIVE	N.A.
499	N.A.	N.A.	SANTA ROSA	N.A.	UNKNOWN	–	X			NEGATIVE	N.A.
500	N.A.	N.A.	SANTA ROSA	N.A.	NO	–	X			NEGATIVE	N.A.
501	N.A.	N.A.	NOVO MACHADO	N.A.	NO	–	X			NEGATIVE	N.A.
502	N.A.	N.A.	SANTO CRISTO	N.A.	UNKNOWN	–	X			NEGATIVE	N.A.
503	N.A.	N.A.	SANTA ROSA	N.A.	NO	–	X			NEGATIVE	N.A.
504	N.A.	N.A.	SANTA ROSA	N.A.	UNKNOWN	–		X		NEGATIVE	N.A.	S1:394 NEGATIVE
505	N.A.	N.A.	SENADOR SALGADO FILHO	N.A.	UNKNOWN	–	X			NEGATIVE	N.A.
506	N.A.	N.A.	CÂNDIDO GODÓI	N.A.	NO	–	X			NEGATIVE	N.A.
507	N.A.	N.A.	INDEPENDÊNCIA	N.A.	NO	–	X			NEGATIVE	N.A.
508	N.A.	N.A.	INDEPENDÊNCIA	N.A.	UNKNOWN	–	X			NEGATIVE	N.A.
509	N.A.	N.A.	INDEPENDÊNCIA	N.A.	NO	–	X			UNDETERMINED	N.A.
510	N.A.	N.A.	GIRUÁ	N.A.	NO	–	X			NEGATIVE	N.A.
511	N.A.	N.A.	GIRUÁ	N.A.	NO	–	X			NEGATIVE	N.A.
512	53	FEMALE	GIRUÁ	APRIL	NO	–	X			POSITIVE	N.A.
513	N.A.	N.A.	GIRUÁ	N.A.	NO	–	X			NEGATIVE	N.A.
514	56	FEMALE	GIRUÁ	APRIL	NO	–	X			POSITIVE	N.A.
515	N.A.	N.A.	GIRUÁ	N.A.	UNKNOWN	–	X			NEGATIVE	N.A.
516	N.A.	N.A.	GIRUÁ	N.A.	NO	–	X			NEGATIVE	N.A.
517	N.A.	N.A.	GIRUÁ	N.A.	NO	–	X			NEGATIVE	N.A.
518	N.A.	N.A.	GIRUÁ	N.A.	NO	–	X			NEGATIVE	N.A.
519	N.A.	N.A.	GIRUÁ	N.A.	UNKNOWN	–	X			NEGATIVE	N.A.
520	11	FEMALE	GIRUÁ	APRIL	UNKNOWN	–	X			POSITIVE	N.A.
521	N.A.	N.A.	GIRUÁ	N.A.	NO	–	X			NEGATIVE	N.A.
522	N.A.	N.A.	GIRUÁ	N.A.	NO	–	X			NEGATIVE	N.A.
523	N.A.	N.A.	SANTO ÂNGELO	N.A.	UNKNOWN	–	X			NEGATIVE	N.A.
524	N.A.	N.A.	SANTO ÂNGELO	N.A.	NO	–	X			NEGATIVE	N.A.
525	24	FEMALE	PORTO ALEGRE	APRIL	UNKNOWN	–	X			POSITIVE	N.A.
526	18	FEMALE	CARLOS GOMES	APRIL	YES	PARANÁ		X		POSITIVE	N.A.	S1:151 NEGATIVE
527	13	FEMALE	ERECHIM	APRIL	YES	WITHIN RIO GRANDE DO SUL		X		POSITIVE	N.A.	S1:172 NEGATIVE
528	58	FEMALE	ERECHIM	APRIL	YES	WITHIN RIO GRANDE DO SUL	X			POSITIVE	N.A.
529	N.A.	N.A.	GETÚLIO VARGAS	N.A.	YES	WITHIN RIO GRANDE DO SUL	X			NEGATIVE	N.A.
530	N.A.	N.A.	MONTENEGRO	N.A.	NO	–	X			NEGATIVE	N.A.
531	N.A.	N.A.	CANOAS	N.A.	NO	–	X			NEGATIVE	N.A.
532	7	MALE	ERECHIM	APRIL	UNKNOWN	–	X			POSITIVE	N.A.
533	N.A.	N.A.	SANTANA DO LIVRAMENTO	N.A.	NO	–	X			NEGATIVE	N.A.
534	20	FEMALE	PORTO ALEGRE	APRIL	YES	DISTRITO FEDERAL	X			POSITIVE	N.A.
535	N.A.	N.A.	PORTO ALEGRE	N.A.	NO	–	X			NEGATIVE	N.A.
536	N.A.	N.A.	PORTO ALEGRE	N.A.	YES	SÃO PAULO	X			NEGATIVE	N.A.
537	N.A.	N.A.	PICADA CAFÉ	N.A.	NO	–	X			NEGATIVE	N.A.
538	N.A.	N.A.	SANTO ÂNGELO	N.A.	NO	–	X			NEGATIVE	N.A.
539	N.A.	N.A.	SANTO ÂNGELO	N.A.	NO	–	X			NEGATIVE	N.A.
540	N.A.	N.A.	SANTO ÂNGELO	N.A.	NO	–	X			NEGATIVE	N.A.
541	N.A.	N.A.	SANTO ÂNGELO	N.A.	NO	–	X			NEGATIVE	N.A.
542	N.A.	N.A.	OSÓRIO	N.A.	NO	–	X			NEGATIVE	N.A.
543	N.A.	N.A.	ARROIO DO SAL	N.A.	NO	–	X			NEGATIVE	N.A.
544	N.A.	N.A.	OSÓRIO	N.A.	NO	–	X			NEGATIVE	N.A.
545	N.A.	N.A.	PASSO FUNDO	N.A.	UNKNOWN	–	X			NEGATIVE	N.A.
546	N.A.	N.A.	PASSO FUNDO	N.A.	UNKNOWN	–	X			NEGATIVE	N.A.
547	N.A.	N.A.	SÃO VALENTIM	N.A.	NO	–	X			NEGATIVE	N.A.
548	47	FEMALE	ERECHIM	APRIL	NO	–	X			POSITIVE	N.A.
549	13	FEMALE	ERECHIM	APRIL	NO	–	X			POSITIVE	N.A.
550	62	MALE	ERECHIM	APRIL	UNKNOWN	–	X			POSITIVE	N.A.
551	N.A.	N.A.	NOVA PRATA	N.A.	NO	–	X			NEGATIVE	N.A.
552	N.A.	N.A.	PORTO ALEGRE	N.A.	NO	–		X		NEGATIVE	N.A.	S1:332 NEGATIVE
553	N.A.	N.A.	VERANÓPOLIS	N.A.	NO	–	X			NEGATIVE	N.A.
554	N.A.	N.A.	PORTO ALEGRE	N.A.	NO	–	X			NEGATIVE	N.A.
555	N.A.	N.A.	FAGUNDES VARELA	N.A.	YES	WITHIN RIO GRANDE DO SUL	X			NEGATIVE	N.A.
556	N.A.	N.A.	PORTO ALEGRE	N.A.	NO	–		X		NEGATIVE	N.A.	S1:374 NEGATIVE
557	N.A.	N.A.	PORTO ALEGRE	N.A.	YES	SÃO PAULO	X			NEGATIVE	N.A.
558	N.A.	N.A.	SÃO LEOPOLDO	N.A.	YES	ARGENTINA	X			NEGATIVE	N.A.
559	N.A.	N.A.	SANTA ROSA	N.A.	NO	–	X			NEGATIVE	N.A.
560	N.A.	N.A.	SANTA ROSA	N.A.	NO	–	X			NEGATIVE	N.A.
561	N.A.	N.A.	SANTA ROSA	N.A.	NO	–	X			NEGATIVE	N.A.
562	N.A.	N.A.	CÂNDIDO GODÓI	N.A.	UNKNOWN	–	X			NEGATIVE	N.A.
563	N.A.	N.A.	HORIZONTINA	N.A.	NO	–		X		N.A.	N.A.	S1:412 NEGATIVE
564	N.A.	N.A.	SANTA ROSA	N.A.	UNKNOWN	–	X			NEGATIVE	N.A.
565	N.A.	N.A.	SANTA ROSA	N.A.	NO	–	X			NEGATIVE	N.A.
566	N.A.	N.A.	HORIZONTINA	N.A.	NO	–	X			NEGATIVE	N.A.
567	N.A.	N.A.	TUPARENDI	N.A.	NO	–	X			NEGATIVE	N.A.
568	N.A.	N.A.	SANTA ROSA	N.A.	UNKNOWN	–	X			NEGATIVE	N.A.
569	N.A.	N.A.	TRÊS DE MAIO	N.A.	NO	–	X			NEGATIVE	N.A.
570	N.A.	N.A.	SANTA ROSA	N.A.	NO	–	X			NEGATIVE	N.A.
571	N.A.	N.A.	SANTA ROSA	N.A.	NO	–	X			NEGATIVE	N.A.
572	N.A.	N.A.	INDEPENDÊNCIA	N.A.	NO	–	X			NEGATIVE	N.A.
573	N.A.	N.A.	SANTA ROSA	N.A.	UNKNOWN	–	X			NEGATIVE	N.A.
574	N.A.	N.A.	SANTA ROSA	N.A.	NO	–	X			NEGATIVE	N.A.
575	N.A.	N.A.	HORIZONTINA	N.A.	NO	–		X		N.A.	N.A.	S1:413 NEGATIVE
576	N.A.	N.A.	SANTA ROSA	N.A.	UNKNOWN	–		X		N.A.	N.A.	S1:497 NEGATIVE
577	N.A.	N.A.	GIRUÁ	N.A.	UNKNOWN	–	X			NEGATIVE	N.A.
578	N.A.	N.A.	SANTA ROSA	N.A.	NO	–	X			NEGATIVE	N.A.
579	28	FEMALE	PALMEIRA DAS MISSÕES	APRIL	UNKNOWN	–	X			POSITIVE	N.A.
580	N.A.	N.A.	BENTO GONÇALVES	N.A.	NO	–	X			NEGATIVE	N.A.
581	N.A.	N.A.	IGREJINHA	N.A.	NO	–	X			NEGATIVE	N.A.
582	N.A.	N.A.	GIRUÁ	N.A.	NO	–	X			NEGATIVE	N.A.
583	N.A.	N.A.	TUPARENDI	N.A.	UNKNOWN	–	X			NEGATIVE	N.A.
584	N.A.	N.A.	TUPARENDI	N.A.	NO	–	X			NEGATIVE	N.A.
585	59	FEMALE	TRÊS DE MAIO	APRIL	NO	–	X			POSITIVE	N.A.
586	N.A.	N.A.	NOVO MACHADO	N.A.	NO	–	X			NEGATIVE	N.A.
587	N.A.	N.A.	INDEPENDÊNCIA	N.A.	NO	–	X			NEGATIVE	N.A.
588	N.A.	N.A.	TRÊS DE MAIO	N.A.	NO	–	X			NEGATIVE	N.A.
589	N.A.	N.A.	TRÊS DE MAIO	N.A.	NO	–	X			NEGATIVE	N.A.
590	21	MALE	CAMPINA DAS MISSÕES	APRIL	UNKNOWN	–	X			POSITIVE	N.A.
591	N.A.	N.A.	HORIZONTINA	N.A.	NO	–	X			NEGATIVE	N.A.
592	N.A.	N.A.	HORIZONTINA	N.A.	NO	–	X			NEGATIVE	N.A.
593	N.A.	N.A.	SANTA ROSA	N.A.	UNKNOWN	–	X			NEGATIVE	N.A.
594	N.A.	N.A.	SANTA ROSA	N.A.	NO	–	X			NEGATIVE	N.A.
595	N.A.	N.A.	SANTO ANTÔNIO DAS MISSÕES	N.A.	NO	–	X			NEGATIVE	N.A.
596	N.A.	N.A.	SÃO MIGUEL DAS MISSÕES	N.A.	NO	–	X			NEGATIVE	N.A.
597	N.A.	N.A.	GUARANI DAS MISSÕES	N.A.	UNKNOWN	–	X			NEGATIVE	N.A.
598	N.A.	N.A.	SÃO MIGUEL DAS MISSÕES	N.A.	NO	–	X			NEGATIVE	N.A.
599	N.A.	N.A.	GUARANI DAS MISSÕES	N.A.	NO	–	X			NEGATIVE	N.A.
600	N.A.	N.A.	ENTRE-IJUÍS	N.A.	NO	–	X			NEGATIVE	N.A.
601	N.A.	N.A.	SÃO LUIZ GONZAGA	N.A.	NO	–	X			NEGATIVE	N.A.
602	N.A.	N.A.	PORTO XAVIER	N.A.	UNKNOWN	–	X			NEGATIVE	N.A.
603	N.A.	N.A.	PORTO XAVIER	N.A.	UNKNOWN	–	X			NEGATIVE	N.A.
604	N.A.	N.A.	TRÊS PALMEIRAS	N.A.	NO	–	X			NEGATIVE	N.A.
605	N.A.	N.A.	TRÊS PALMEIRAS	N.A.	UNKNOWN	–	X			NEGATIVE	N.A.
606	N.A.	N.A.	TRÊS PALMEIRAS	N.A.	NO	–	X			NEGATIVE	N.A.
607	N.A.	N.A.	TRÊS PALMEIRAS	N.A.	UNKNOWN	–	X			NEGATIVE	N.A.
608	N.A.	N.A.	CAIÇARA	N.A.	UNKNOWN	–	X			NEGATIVE	N.A.
609	N.A.	N.A.	CAPITÃO	N.A.	NO	–	X			NEGATIVE	N.A.
610	N.A.	N.A.	TEUTÔNIA	N.A.	UNKNOWN	–	X			NEGATIVE	N.A.
611	N.A.	N.A.	LAJEADO	N.A.	UNKNOWN	–	X			NEGATIVE	N.A.
612	N.A.	N.A.	PORTO ALEGRE	N.A.	UNKNOWN	–	X			NEGATIVE	N.A.
613	N.A.	N.A.	NOVO HAMBURGO	N.A.	NO	–		X		NEGATIVE	N.A.	S1:319 NEGATIVE
614	N.A.	N.A.	PORTO ALEGRE	N.A.	NO	–	X			NEGATIVE	N.A.
615	N.A.	N.A.	CANOAS	N.A.	UNKNOWN	–	X			NEGATIVE	N.A.
616	N.A.	N.A.	CANOAS	N.A.	UNKNOWN	–	X			NEGATIVE	N.A.
617	N.A.	N.A.	PASSO FUNDO	N.A.	UNKNOWN	–	X			NEGATIVE	N.A.
618	21	FEMALE	ERECHIM	APRIL	NO	–	X			POSITIVE	N.A.
619	34	FEMALE	ERECHIM	APRIL	NO	–	X			POSITIVE	N.A.
620	N.A.	N.A.	CAXIAS DO SUL	N.A.	UNKNOWN	–	X			NEGATIVE	N.A.
621	N.A.	N.A.	CAXIAS DO SUL	N.A.	UNKNOWN	–	X			NEGATIVE	N.A.
622	N.A.	N.A.	CAXIAS DO SUL	N.A.	UNKNOWN	–	X			NEGATIVE	N.A.
623	N.A.	N.A.	CAXIAS DO SUL	N.A.	UNKNOWN	–	X			NEGATIVE	N.A.
624	N.A.	N.A.	CAXIAS DO SUL	N.A.	UNKNOWN	–	X			NEGATIVE	N.A.
625	N.A.	N.A.	CAXIAS DO SUL	N.A.	UNKNOWN	–	X			NEGATIVE	N.A.
626	N.A.	N.A.	SANTO ÂNGELO	N.A.	UNKNOWN	–	X			NEGATIVE	N.A.
627	N.A.	N.A.	SANTO ÂNGELO	N.A.	NO	–		X		NEGATIVE	N.A.	S1:365 NEGATIVE
628	N.A.	N.A.	PORTO ALEGRE	N.A.	UNKNOWN	–	X			NEGATIVE	N.A.
629	N.A.	N.A.	PORTO ALEGRE	N.A.	NO	–	X			NEGATIVE	N.A.
630	N.A.	N.A.	FARROUPILHA	N.A.	YES	WITHIN RIO GRANDE DO SUL	X			NEGATIVE	N.A.
631	N.A.	N.A.	CACHOEIRA DO SUL	N.A.	NO	–	X			NEGATIVE	N.A.
632	N.A.	N.A.	CACHOEIRA DO SUL	N.A.	UNKNOWN	–	X			NEGATIVE	N.A.
633	N.A.	N.A.	ERECHIM	N.A.	YES	WITHIN RIO GRANDE DO SUL	X			NEGATIVE	N.A.
634	N.A.	N.A.	ERECHIM	N.A.	NO	–	X			NEGATIVE	N.A.
635	N.A.	N.A.	ERECHIM	N.A.	UNKNOWN	–	X			NEGATIVE	N.A.
636	35	MALE	ERECHIM	MAY	YES	WITHIN RIO GRANDE DO SUL	X			POSITIVE	N.A.
637	40	MALE	ERECHIM	APRIL	NO	–	X			POSITIVE	N.A.
638	33	FEMALE	ERECHIM	MAY	UNKNOWN	–	X			POSITIVE	N.A.
639	50	FEMALE	ERECHIM	MAY	UNKNOWN	–	X			POSITIVE	N.A.
640	56	MALE	ERECHIM	MAY	UNKNOWN	–	X			POSITIVE	N.A.
641	15	MALE	ERECHIM	MAY	UNKNOWN	–	X			POSITIVE	N.A.
642	N.A.	N.A.	BENTO GONÇALVES	N.A.	YES	WITHIN RIO GRANDE DO SUL	X			NEGATIVE	N.A.
643	N.A.	N.A.	ROLADOR	N.A.	NO	–	X			NEGATIVE	N.A.
644	N.A.	N.A.	ROLADOR	N.A.	UNKNOWN	–	X			NEGATIVE	N.A.
645	N.A.	N.A.	IGREJINHA	N.A.	NO	–	X			NEGATIVE	N.A.
646	N.A.	N.A.	DEZESSEIS DE NOVEMBRO	N.A.	UNKNOWN	–	X			NEGATIVE	N.A.
647	N.A.	N.A.	CRUZ ALTA	N.A.	UNKNOWN	–		X		NEGATIVE	N.A.	S1:43 NEGATIVE
648	N.A.	N.A.	CRUZ ALTA	N.A.	UNKNOWN	–	X			NEGATIVE	N.A.
649	N.A.	N.A.	CRUZ ALTA	N.A.	UNKNOWN	–	X			NEGATIVE	N.A.
650	N.A.	N.A.	CRUZ ALTA	N.A.	NO	–	X			NEGATIVE	N.A.
651	N.A.	N.A.	CRUZ ALTA	N.A.	NO	–	X			NEGATIVE	N.A.
652	N.A.	N.A.	SELBACH	N.A.	UNKNOWN	–	X			NEGATIVE	N.A.
653	N.A.	N.A.	NOVO HAMBURGO	N.A.	YES	SÃO PAULO AND PARANÁ	X			UNDETERMINED	N.A.
654	N.A.	N.A.	CARAZINHO	N.A.	UNKNOWN	–	X			NEGATIVE	N.A.
655	N.A.	N.A.	CARAZINHO	N.A.	UNKNOWN	–	X			NEGATIVE	N.A.
656	N.A.	N.A.	SÃO FRANCISCO DE ASSIS	N.A.	NO	–	X			NEGATIVE	N.A.
657	N.A.	N.A.	PORTO ALEGRE	N.A.	UNKNOWN	–	X			NEGATIVE	N.A.
658	N.A.	N.A.	PORTO ALEGRE	N.A.	NO	–	X			NEGATIVE	N.A.
659	N.A.	N.A.	PORTO ALEGRE	N.A.	YES	WITHIN RIO GRANDE DO SUL	X			NEGATIVE	N.A.
660	N.A.	N.A.	CAMAQUÃ	N.A.	UNKNOWN	–	X			NEGATIVE	N.A.
661	N.A.	N.A.	SANTA ROSA	N.A.	UNKNOWN	–	X			NEGATIVE	N.A.
662	N.A.	N.A.	SANTA ROSA	N.A.	NO	–	X			NEGATIVE	N.A.
663	N.A.	N.A.	INDEPENDÊNCIA	N.A.	NO	–	X			NEGATIVE	N.A.
664	N.A.	N.A.	SANTA ROSA	N.A.	UNKNOWN	–	X			NEGATIVE	N.A.
665	N.A.	N.A.	SANTA ROSA	N.A.	NO	–	X			NEGATIVE	N.A.
666	N.A.	N.A.	TRÊS DE MAIO	N.A.	NO	–	X			NEGATIVE	N.A.
667	N.A.	N.A.	SANTO CRISTO	N.A.	UNKNOWN	–	X			NEGATIVE	N.A.
668	N.A.	N.A.	SANTA ROSA	N.A.	UNKNOWN	–		X		UNDETERMINED	N.A.	S1:414 UNDETERMINED
669	N.A.	N.A.	NOVO MACHADO	N.A.	NO	–	X			NEGATIVE	N.A.
670	N.A.	N.A.	NOVO HAMBURGO	N.A.	NO	–	X			NEGATIVE	N.A.
671	N.A.	N.A.	HORIZONTINA	N.A.	NO	–	X			NEGATIVE	N.A.
672	N.A.	N.A.	NOVO MACHADO	N.A.	NO	–	X			NEGATIVE	N.A.
673	N.A.	N.A.	NOVO MACHADO	N.A.	NO	–	X			NEGATIVE	N.A.
674	N.A.	N.A.	SANTA ROSA	N.A.	NO	–		X		NEGATIVE	N.A.	S1:298 NEGATIVE
675	N.A.	N.A.	SANTA MARIA	N.A.	NO	–	X			NEGATIVE	N.A.
676	N.A.	N.A.	PORTO ALEGRE	N.A.	NO	–	X			NEGATIVE	N.A.
677	41	MALE	ERECHIM	MAY	UNKNOWN	–	X			POSITIVE	N.A.
678	34	FEMALE	ERECHIM	MAY	UNKNOWN	–	X			POSITIVE	N.A.
679	N.A.	N.A.	ERECHIM	N.A.	UNKNOWN	–	X			NEGATIVE	N.A.
680	N.A.	N.A.	ERECHIM	N.A.	UNKNOWN	–	X			NEGATIVE	N.A.
681	32	FEMALE	ERECHIM	MAY	UNKNOWN	–	X			POSITIVE	N.A.
682	28	FEMALE	ERECHIM	MAY	UNKNOWN	–	X			POSITIVE	N.A.
683	N.A.	N.A.	INDEPENDÊNCIA	N.A.	NO	–		X		UNDETERMINED	N.A.	S1:509 UNDETERMINED
684	N.A.	N.A.	BOA VISTA DO BURICÁ	N.A.	UNKNOWN	–	X			NEGATIVE	N.A.
685	N.A.	N.A.	LAGOA VERMELHA	N.A.	NO	–	X			NEGATIVE	N.A.
686	N.A.	N.A.	SANTA ROSA	N.A.	UNKNOWN	–	X			NEGATIVE	N.A.
687	N.A.	N.A.	TUCUNDUVA	N.A.	NO	–	X			NEGATIVE	N.A.
688	N.A.	N.A.	SANTA ROSA	N.A.	YES	WITHIN RIO GRANDE DO SUL	X			NEGATIVE	N.A.
689	N.A.	N.A.	SANTA ROSA	N.A.	NO	–	X			NEGATIVE	N.A.
690	N.A.	N.A.	INDEPENDÊNCIA	N.A.	UNKNOWN	–	X			NEGATIVE	N.A.
691	N.A.	N.A.	SANTA ROSA	N.A.	YES	WITHIN RIO GRANDE DO SUL	X			NEGATIVE	N.A.
692	N.A.	N.A.	SANTA ROSA	N.A.	NO	–		X		NEGATIVE	N.A.	S1:395 NEGATIVO
693	N.A.	N.A.	INDEPENDÊNCIA	N.A.	NO	–	X			NEGATIVE	N.A.
694	N.A.	N.A.	HORIZONTINA	N.A.	NO	–	X			NEGATIVE	N.A.
695	N.A.	N.A.	ERECHIM	N.A.	UNKNOWN	–	X			NEGATIVE	N.A.
696	N.A.	N.A.	ERECHIM	N.A.	UNKNOWN	–	X			NEGATIVE	N.A.
697	N.A.	N.A.	CRISSIUMAL	N.A.	NO	–	X			NEGATIVE	N.A.
698	N.A.	N.A.	CATUÍPE	N.A.	YES	WITHIN RIO GRANDE DO SUL		X		NEGATIVE	N.A.	S1:396 NEGATIVO
699	N.A.	N.A.	IJUÍ	N.A.	YES	WITHIN RIO GRANDE DO SUL	X			NEGATIVE	N.A.
700	N.A.	N.A.	GUAÍBA	N.A.	UNKNOWN	–	X			NEGATIVE	N.A.
701	N.A.	N.A.	PORTO ALEGRE	N.A.	NO	–	X			NEGATIVE	N.A.
702	N.A.	N.A.	ITAQUI	N.A.	UNKNOWN	–	X			NEGATIVE	N.A.
703	N.A.	N.A.	SANTO ÂNGELO	N.A.	NO	–	X			NEGATIVE	N.A.
704	N.A.	N.A.	SANTO ÂNGELO	N.A.	NO	–	X			NEGATIVE	N.A.
705	N.A.	N.A.	BOSSOROCA	N.A.	NO	–	X			NEGATIVE	N.A.
706	N.A.	N.A.	CERRO LARGO	N.A.	YES	WITHIN RIO GRANDE DO SUL	X			NEGATIVE	N.A.
707	N.A.	N.A.	BOSSOROCA	N.A.	NO	–	X			NEGATIVE	N.A.
708	N.A.	N.A.	GARIBALDI	N.A.	YES	WITHIN RIO GRANDE DO SUL	X			NEGATIVE	N.A.
709	N.A.	N.A.	SOBRADINHO	N.A.	NO	–	X			NEGATIVE	N.A.
710	N.A.	N.A.	BENTO GONÇALVES	N.A.	NO	–	X			NEGATIVE	N.A.
711	N.A.	N.A.	ANTÔNIO PRADO	N.A.	YES	SANTA CATARINA AND PARANÁ	X			NEGATIVE	N.A.
712	N.A.	N.A.	PORTO ALEGRE	N.A.	YES	WITHIN RIO GRANDE DO SUL	X			NEGATIVE	N.A.
713	N.A.	N.A.	ESTÂNCIA VELHA	N.A.	YES	SÃO PAULO AND MINAS GERAIS	X			NEGATIVE	N.A.
714	36	MALE	VACARIA	MAY	NO	–	X			POSITIVE	N.A.
715	N.A.	N.A.	PELOTAS	N.A.	NO	–	X			NEGATIVE	N.A.
716	N.A.	N.A.	RIO GRANDE	N.A.	NO	–	X			NEGATIVE	N.A.
717	N.A.	N.A.	VIAMÃO	N.A.	YES	PARANÁ	X			NEGATIVE	N.A.
718	N.A.	N.A.	GRAVATAÍ	N.A.	NO	–	X			NEGATIVE	N.A.
719	N.A.	N.A.	CAIÇARA	N.A.	NO	–	X			NEGATIVE	N.A.
720	N.A.	N.A.	VIAMÃO	N.A.	NO	–	X			NEGATIVE	N.A.
721	N.A.	N.A.	TAPES	N.A.	NO	–	X			NEGATIVE	N.A.
722	UNKNOWN	FEMALE	ERECHIM	APRIL	NO	–	X			POSITIVE	N.A.
723	N.A.	N.A.	MONTENEGRO	N.A.	NO	–	X			NEGATIVE	N.A.
724	N.A.	N.A.	CARAZINHO	N.A.	UNKNOWN	–	X			NEGATIVE	N.A.
725	N.A.	N.A.	RIO GRANDE	N.A.	UNKNOWN	–	X			NEGATIVE	N.A.
726	N.A.	N.A.	CANOAS	N.A.	NO	–	X			NEGATIVE	N.A.
727	N.A.	N.A.	TRAMANDAÍ	N.A.	UNKNOWN	–		X		NEGATIVE	N.A.	S1:370 NEGATIVO
728	N.A.	N.A.	CAPÃO DA CANOA	N.A.	NO	–		X		NEGATIVE	N.A.	S1:478 UNDETERMINED
729	N.A.	N.A.	PORTO ALEGRE	N.A.	NO	–	X			NEGATIVE	N.A.
730	45	FEMALE	GIRUÁ	APRIL	UNKNOWN	–	X			POSITIVE	N.A.
731	N.A.	N.A.	PORTO MAUÁ	N.A.	NO	–	X			NEGATIVE	N.A.
732	N.A.	N.A.	TRÊS DE MAIO	N.A.	NO	–	X			NEGATIVE	N.A.
733	N.A.	N.A.	TRÊS DE MAIO	N.A.	NO	–		X		NEGATIVE	N.A.	S1:451 NEGATIVE
734	UNKNOWN	FEMALE	TRÊS DE MAIO	MAY	UNKNOWN	–	X			POSITIVE	N.A.
735	N.A.	N.A.	NOVO HAMBURGO	N.A.	NO	–	X			NEGATIVE	N.A.
736	N.A.	N.A.	SÃO PEDRO DO BUTIÁ	N.A.	NO	–		X		NEGATIVE	N.A.	S1:595 NEGATIVE
737	41	FEMALE	SÃO PEDRO DO BUTIÁ	MAY	YES	WITHIN RIO GRANDE DO SUL		X		POSITIVE	N.A.	S1:378 NEGATIVE
738	51	MALE	SÃO PEDRO DO BUTIÁ	MAY	YES	WITHIN RIO GRANDE DO SUL		X		POSITIVE	N.A.	S1:379 NEGATIVE
739	N.A.	N.A.	SÃO PEDRO DO BUTIÁ	N.A.	UNKNOWN	–	X			NEGATIVE	N.A.
740	N.A.	N.A.	PORTO XAVIER	N.A.	NO	–		X		NEGATIVE	N.A.	S1:111 NEGATIVE
741	N.A.	N.A.	SÃO PEDRO DO BUTIÁ	N.A.	NO	–	X			NEGATIVE	N.A.
742	N.A.	N.A.	INDEPENDÊNCIA	N.A.	YES	WITHIN RIO GRANDE DO SUL	X			NEGATIVE	N.A.
743	11	MALE	SANTA ROSA	MAY	YES	WITHIN RIO GRANDE DO SUL	X			POSITIVE	N.A.
744	N.A.	N.A.	SANTA ROSA	N.A.	NO	–	X			NEGATIVE	N.A.
745	N.A.	N.A.	SANTA ROSA	N.A.	YES	WITHIN RIO GRANDE DO SUL	X			NEGATIVE	N.A.
746	N.A.	N.A.	SANTA ROSA	N.A.	NO	–		X		NEGATIVE	N.A.	S1:192 NEGATIVE
747	N.A.	N.A.	TUCUNDUVA	N.A.	NO	–		X		NEGATIVE	N.A.	S1:325 NEGATIVE
748	N.A.	N.A.	TUCUNDUVA	N.A.	YES	WITHIN RIO GRANDE DO SUL	X			NEGATIVE	N.A.
749	N.A.	N.A.	TUCUNDUVA	N.A.	NO	–	X			NEGATIVE	N.A.
750	N.A.	N.A.	PORTO MAUÁ	N.A.	YES	WITHIN RIO GRANDE DO SUL	X			NEGATIVE	N.A.
751	N.A.	N.A.	INDEPENDÊNCIA	N.A.	NO	–	X			NEGATIVE	N.A.
752	N.A.	N.A.	INDEPENDÊNCIA	N.A.	YES	WITHIN RIO GRANDE DO SUL	X			NEGATIVE	N.A.
753	N.A.	N.A.	ALECRIM	N.A.	NO	–	X			NEGATIVE	N.A.
754	N.A.	N.A.	SANTA ROSA	N.A.	YES	WITHIN RIO GRANDE DO SUL	X			NEGATIVE	N.A.
755	N.A.	N.A.	SANTA ROSA	N.A.	NO	–	X			NEGATIVE	N.A.
756	N.A.	N.A.	SANTA ROSA	N.A.	NO	–	X			NEGATIVE	N.A.
757	N.A.	N.A.	SANTA ROSA	N.A.	YES	WITHIN RIO GRANDE DO SUL		X		NEGATIVE	N.A.	S1:594 NEGATIVE
758	N.A.	N.A.	TRÊS DE MAIO	N.A.	NO	–	X			NEGATIVE	N.A.
759	N.A.	N.A.	SÃO JOSÉ DO INHACORÁ	N.A.	UNKNOWN	–	X			NEGATIVE	N.A.
760	N.A.	N.A.	TUCUNDUVA	N.A.	NO	–		X		NEGATIVE	N.A.	S1:687 NEGATIVE
761	N.A.	N.A.	UNKNOWN	N.A.	NO	–	X			NEGATIVE	N.A.
762	32	MALE	PORTO ALEGRE	MAY	YES	RIO DE JANEIRO	X			POSITIVE	N.A.
763	62	MALE	VENÂNCIO AIRES	APRIL	UNKNOWN	–	X			POSITIVE	N.A.
764	N.A.	N.A.	CACEQUI	N.A.	NO	–	X			NEGATIVE	N.A.
765	N.A.	N.A.	SANTO ÂNGELO	N.A.	NO	–	X			NEGATIVE	N.A.
766	N.A.	N.A.	ENTRE-IJUÍS	N.A.	NO	–	X			UNDETERMINED	N.A.
767	N.A.	N.A.	SÃO PEDRO DO BUTIÁ	N.A.	NO	–	X			NEGATIVE	N.A.
768	N.A.	N.A.	ROQUE GONZALES	N.A.	NO	–	X			NEGATIVE	N.A.
769	N.A.	N.A.	ROQUE GONZALES	N.A.	UNKNOWN	–		X		NEGATIVE	N.A.	S1:474 NEGATIVE
770	N.A.	N.A.	ROQUE GONZALES	N.A.	UNKNOWN	–	X			NEGATIVE	N.A.
771	N.A.	N.A.	ROQUE GONZALES	N.A.	UNKNOWN	–		X		NEGATIVE	N.A.	S1:473 NEGATIVE
772	N.A.	N.A.	DEZESSEIS DE NOVEMBRO	N.A.	NO	–	X			NEGATIVE	N.A.
773	N.A.	N.A.	CACHOEIRA DO SUL	N.A.	NO	–	X			NEGATIVE	N.A.
774	N.A.	N.A.	SÃO MARCOS	N.A.	YES	PARANÁ AND WITHIN RIO GRANDE DO SUL	X			NEGATIVE	N.A.
775	N.A.	N.A.	PORTO ALEGRE	N.A.	UNKNOWN	–	X			NEGATIVE	N.A.
776	N.A.	N.A.	ALVORADA	N.A.	YES	PARANÁ	X			NEGATIVE	N.A.
777	UNKNOWN	MALE	PIRAPÓ	MAY	UNKNOWN	–		X		POSITIVE	N.A.	S1:362 NEGATIVE
778	N.A.	N.A.	CAXIAS DO SUL	N.A.	UNKNOWN	–	X			NEGATIVE	N.A.
779	14	FEMALE	ERECHIM	MAY	NO	–	X			POSITIVE	N.A.
780	N.A.	N.A.	ERECHIM	N.A.	UNKNOWN	–	X			NEGATIVE	N.A.
781	N.A.	N.A.	GAURAMA	N.A.	NO	–	X			NEGATIVE	N.A.
782	N.A.	N.A.	SÃO LEOPOLDO	N.A.	NO	–	X			NEGATIVE	N.A.
783	N.A.	N.A.	SÃO LEOPOLDO	N.A.	NO	–	X			NEGATIVE	N.A.
784	N.A.	N.A.	SÃO LEOPOLDO	N.A.	NO	–	X			NEGATIVE	N.A.
785	N.A.	N.A.	PORTO ALEGRE	N.A.	NO	–	X			NEGATIVE	N.A.
786	N.A.	N.A.	PORTO ALEGRE	N.A.	NO	–	X			NEGATIVE	N.A.
787	N.A.	N.A.	PORTO ALEGRE	N.A.	NO	–	X			NEGATIVE	N.A.
788	53	FEMALE	PICADA CAFÉ	MAY	YES	PARANÁ		X		POSITIVE	N.A.	S:186 NEGATIVE
789	N.A.	N.A.	CANOAS	N.A.	YES	WITHIN RIO GRANDE DO SUL	X			NEGATIVE	N.A.
790	N.A.	N.A.	VISTA GAÚCHA	N.A.	NO	–	X			NEGATIVE	N.A.
791	N.A.	N.A.	FARROUPILHA	N.A.	YES	WITHIN RIO GRANDE DO SUL	X			NEGATIVE	N.A.
792	N.A.	N.A.	LAJEADO	N.A.	NO	–	X			NEGATIVE	N.A.
793	N.A.	N.A.	SANTO ÂNGELO	N.A.	NO	–		X		NEGATIVE	N.A.	S1:364 NEGATIVE
794	N.A.	N.A.	SANTO ÂNGELO	N.A.	YES	SANTA CATARINA	X			NEGATIVE	N.A.
795	N.A.	N.A.	SANTO ÂNGELO	N.A.	NO	–	X			NEGATIVE	N.A.
796	N.A.	N.A.	CANELA	N.A.	UNKNOWN	–	X			NEGATIVE	N.A.
797	N.A.	N.A.	ESTEIO	N.A.	NO	–	X			NEGATIVE	N.A.
798	N.A.	N.A.	SÃO LEOPOLDO	N.A.	NO	–	X			NEGATIVE	N.A.
799	N.A.	N.A.	SÃO LEOPOLDO	N.A.	NO	–	X			NEGATIVE	N.A.
800	N.A.	N.A.	GRAVATAÍ	N.A.	NO	–	X			NEGATIVE	N.A.
801	N.A.	N.A.	GRAVATAÍ	N.A.	NO	–	X			NEGATIVE	N.A.
802	36	MALE	URUGUAIANA	MAY	YES	RIO DE JANEIRO	X			POSITIVE	N.A.
803	N.A.	N.A.	NO-ME-TOQUE	N.A.	NO	–	X			NEGATIVE	N.A.
804	N.A.	N.A.	MORMAÇO	N.A.	NO	–	X			NEGATIVE	N.A.
805	31	FEMALE	ESPUMOSO	MAY	YES	MARANHÃO	X			POSITIVE	N.A.
806	N.A.	N.A.	SOLEDADE	N.A.	YES	MATO GROSSO DO SUL	X			NEGATIVE	N.A.
807	N.A.	N.A.	NOVO HAMBURGO	N.A.	NO	–		X		NEGATIVE	N.A.	S1:424 NEGATIVE
808	N.A.	N.A.	SENADOR SALGADO FILHO	N.A.	NO	–		X		NEGATIVE	N.A.	S1:44 NEGATIVE
809	N.A.	N.A.	SANTA ROSA	N.A.	YES	WITHIN RIO GRANDE DO SUL	X			NEGATIVE	N.A.
810	N.A.	N.A.	HORIZONTINA	N.A.	NO	–	X			NEGATIVE	N.A.
811	N.A.	N.A.	SENADOR SALGADO FILHO	N.A.	NO	–	X			NEGATIVE	N.A.
812	N.A.	N.A.	SENADOR SALGADO FILHO	N.A.	YES	WITHIN RIO GRANDE DO SUL	X			NEGATIVE	N.A.
813	N.A.	N.A.	SANTA ROSA	N.A.	NO	–	X			NEGATIVE	N.A.
814	N.A.	N.A.	SANTA ROSA	N.A.	UNKNOWN	–		X		NEGATIVE	N.A.	S1:500 NEGATIVE
815	N.A.	N.A.	SANTA ROSA	N.A.	NO	–		X		NEGATIVE	N.A.	S1:561 NEGATIVE
816	N.A.	N.A.	TUCUNDUVA	N.A.	NO	–		X		NEGATIVE	N.A.	S1:301 NEGATIVE
817	N.A.	N.A.	SENADOR SALGADO FILHO	N.A.	YES	WITHIN RIO GRANDE DO SUL	X			NEGATIVE	N.A.
818	N.A.	N.A.	SENADOR SALGADO FILHO	N.A.	UNKNOWN	–		X		NEGATIVE	N.A.	S1:447 NEGATIVE
819	N.A.	N.A.	SENADOR SALGADO FILHO	N.A.	UNKNOWN	–	X			NEGATIVE	N.A.
820	16	MALE	MONTENEGRO	MAY	YES	PARANÁ	X			POSITIVE	N.A.
821	N.A.	N.A.	ALVORADA	N.A.	NO	–	X			NEGATIVE	N.A.
822	N.A.	N.A.	SÃO GABRIEL	N.A.	NO	–	X			NEGATIVE	N.A.
823	N.A.	N.A.	SÃO GABRIEL	N.A.	YES	MATO GROSSO	X			NEGATIVE	N.A.
824	N.A.	N.A.	PORTO ALEGRE	N.A.	NO	–	X			NEGATIVE	N.A.
825	N.A.	N.A.	PORTO ALEGRE	N.A.	NO	–	X			NEGATIVE	N.A.
826	N.A.	N.A.	PORTO ALEGRE	N.A.	NO	–	X			NEGATIVE	N.A.
827	N.A.	N.A.	ESTÂNCIA VELHA	N.A.	NO	–	X			NEGATIVE	N.A.
828	N.A.	N.A.	PORTO ALEGRE	N.A.	YES	MINAS GERAIS	X			NEGATIVE	N.A.
829	N.A.	N.A.	SANTIAGO	N.A.	YES	WITHIN RIO GRANDE DO SUL	X			NEGATIVE	N.A.
830	N.A.	N.A.	RESTINGA SECA	N.A.	UNKNOWN	–	X			NEGATIVE	N.A.
831	48	MALE	ALVORADA	APRIL	YES	RIO DE JANEIRO	X			POSITIVE	N.A.
832	N.A.	N.A.	LAJEADO	N.A.	NO	–	X			NEGATIVE	N.A.
833	N.A.	N.A.	LAJEADO	N.A.	UNKNOWN	–	X			NEGATIVE	N.A.
834	N.A.	N.A.	TEUTÔNIA	N.A.	YES	SÃO PAULO,BAHIA, PARÁ AND RIO GRANDE DO NORTE		X		NEGATIVE	N.A.	S1:610 NEGATIVE
835	N.A.	N.A.	SANTO AUGUSTO	N.A.	NO	–	X			NEGATIVE	N.A.
836	N.A.	N.A.	CORONEL BARROS	N.A.	YES	WITHIN RIO GRANDE DO SUL	X			NEGATIVE	N.A.
837	N.A.	N.A.	CRISSIUMAL	N.A.	YES	WITHIN RIO GRANDE DO SUL	X			NEGATIVE	N.A.
838	N.A.	N.A.	SENADOR SALGADO FILHO	N.A.	YES	WITHIN RIO GRANDE DO SUL	X			NEGATIVE	N.A.
839	N.A.	N.A.	SENADOR SALGADO FILHO	N.A.	YES	WITHIN RIO GRANDE DO SUL	X			NEGATIVE	N.A.
840	N.A.	N.A.	INDEPENDÊNCIA	N.A.	YES	WITHIN RIO GRANDE DO SUL	X			NEGATIVE	N.A.
841	N.A.	N.A.	INDEPENDÊNCIA	N.A.	NO	–		X		NEGATIVE	N.A.	S1:508 NEGATIVE
842	N.A.	N.A.	INDEPENDÊNCIA	N.A.	NO	–		X		NEGATIVE	N.A.	S1:572 NEGATIVE
843	N.A.	N.A.	SENADOR SALGADO FILHO	N.A.	NO	–	X			NEGATIVE	N.A.
844	N.A.	N.A.	SENADOR SALGADO FILHO	N.A.	YES	WITHIN RIO GRANDE DO SUL	X			NEGATIVE	N.A.
845	N.A.	N.A.	SANTA ROSA	N.A.	NO	–		X		NEGATIVE	N.A.	S1:571 NEGATIVE
846	N.A.	N.A.	SANTA ROSA	N.A.	NO	–	X			NEGATIVE	N.A.
847	N.A.	N.A.	SANTA ROSA	N.A.	NO	–		X		NEGATIVE	N.A.	S1:744 NEGATIVE
848	N.A.	N.A.	SANTA ROSA	N.A.	YES	WITHIN RIO GRANDE DO SUL		X		NEGATIVE	N.A.	S1:688 NEGATIVE
849	N.A.	N.A.	SANTA ROSA	N.A.	NO	–	X			NEGATIVE	N.A.
850	7	MALE	SANTO CRISTO	MAY	YES	MATO GROSSO	X			POSITIVE	N.A.
851	37	MALE	SANTO CRISTO	MAY	YES	MATO GROSSO	X			POSITIVE	N.A.
852	80	MALE	TRÊS DE MAIO	MAY	UNKNOWN	–	X			POSITIVE	N.A.
853	N.A.	N.A.	TRÊS DE MAIO	N.A.	NO	–	X			NEGATIVE	N.A.
854	N.A.	N.A.	TRÊS DE MAIO	N.A.	NO	–		X		NEGATIVE	N.A.	S1:588 NEGATIVE
855	N.A.	N.A.	TRÊS DE MAIO	N.A.	NO	–	X			NEGATIVE	N.A.
856	N.A.	N.A.	TRÊS DE MAIO	N.A.	NO	–		X		NEGATIVE	N.A.	S1:589 NEGATIVE
857	N.A.	N.A.	TRÊS DE MAIO	N.A.	NO	–	X			NEGATIVE	N.A.
858	N.A.	N.A.	TRÊS DE MAIO	N.A.	NO	–	X			NEGATIVE	N.A.
859	60	MALE	ERECHIM	MAY	UNKNOWN	–	X			POSITIVE	N.A.
860	N.A.	N.A.	ERECHIM	N.A.	UNKNOWN	–	X			NEGATIVE	N.A.
861	N.A.	N.A.	ERECHIM	N.A.	UNKNOWN	–	X			NEGATIVE	N.A.
862	N.A.	N.A.	CRUZ ALTA	N.A.	NO	–	X			NEGATIVE	N.A.
863	N.A.	N.A.	CRUZ ALTA	N.A.	NO	–	X			NEGATIVE	N.A.
864	N.A.	N.A.	CRUZ ALTA	N.A.	NO	–		X		NEGATIVE	N.A.	S1:470 NEGATIVE
865	N.A.	N.A.	CRUZ ALTA	N.A.	NO	–	X			NEGATIVE	N.A.
866	N.A.	N.A.	IBIRUBÁ	N.A.	NO	–	X			NEGATIVE	N.A.
867	N.A.	N.A.	IBIRUBÁ	N.A.	UNKNOWN	–	X			NEGATIVE	N.A.
868	35	FEMALE	SANTO CRISTO	MAY	YES	MATO GROSSO	X			POSITIVE	N.A.
869	N.A.	N.A.	PORTO ALEGRE	N.A.	YES	MINAS GERAIS		X		NEGATIVE	N.A.	S1:168 NEGATIVE
870	N.A.	N.A.	UNKNOWN	N.A.	UNKNOWN	–				N.A.	N.A.
871	N.A.	N.A.	CAMPINA DAS MISSÕES	N.A.	NO	–		X		NEGATIVE	N.A.	S1:302 NEGATIVE
872	N.A.	N.A.	TRÊS DE MAIO	N.A.	NO	–		X		NEGATIVE	N.A.	S1:452 NEGATIVE
873	N.A.	N.A.	TRÊS DE MAIO	N.A.	NO	–		X		NEGATIVE	N.A.	S1:450 NEGATIVE
874	N.A.	N.A.	TRÊS DE MAIO	N.A.	NO	–	X			NEGATIVE	N.A.
875	N.A.	N.A.	TRÊS DE MAIO	N.A.	NO	–		X		NEGATIVE	N.A.	S1:449 NEGATIVE
876	N.A.	N.A.	PORTO ALEGRE	N.A.	UNKNOWN	–	X			NEGATIVE	N.A.
877	N.A.	N.A.	PORTO ALEGRE	N.A.	UNKNOWN	–	X			NEGATIVE	N.A.
878	N.A.	N.A.	NOVA PRATA	N.A.	NO	–		X		NEGATIVE	N.A.	S1:551 NEGATIVE
879	N.A.	N.A.	GARIBALDI	N.A.	NO	–	X			NEGATIVE	N.A.
880	N.A.	N.A.	NOVO HAMBURGO	N.A.	NO	–	X			NEGATIVE	N.A.
881	51	MALE	NOVO HAMBURGO	MAY	YES	TOCANTINS	X			POSITIVE	N.A.
882	N.A.	N.A.	CRISSIUMAL	N.A.	NO	–	X			NEGATIVE	N.A.
883	20	MALE	SÃO JOSÉ DAS MISSÕES	MAY	YES	RIO DE JANEIRO	X			POSITIVE	N.A.
884	26	MALE	RONDINHA	MAY	YES	RIO DE JANEIRO	X			POSITIVE	N.A.
885	N.A.	N.A.	ITAQUI	N.A.	UNKNOWN	–	X			NEGATIVE	N.A.
886	N.A.	N.A.	PORTO ALEGRE	N.A.	NO	–	X			NEGATIVE	N.A.
887	N.A.	N.A.	CANOAS	N.A.	NO	–	X			NEGATIVE	N.A.
888	N.A.	N.A.	GUARANI DAS MISSÕES	N.A.	NO	–		X		NEGATIVE	N.A.	S1:559 NEGATIVE
889	26	FEMALE	TUPARENDI	MAY	YES	PARAGUAY	X			POSITIVE	N.A.
890	N.A.	N.A.	TUPARENDI	N.A.	NO	–	X			NEGATIVE	N.A.
891	N.A.	N.A.	NOVO MACHADO	N.A.	NO	–	X			NEGATIVE	N.A.
892	28	MALE	BOA VISTA DO BURICÁ	MAY	UNKNOWN	–	X			POSITIVE	N.A.
893	N.A.	N.A.	CÂNDIDO GODÓI	N.A.	YES	WITHIN RIO GRANDE DO SUL	X			NEGATIVE	N.A.
894	N.A.	N.A.	HORIZONTINA	N.A.	NO	–			X	NEGATIVE	N.A.	S1:412 NEGATIVE S2:563 NEGATIVE
895	N.A.	N.A.	HORIZONTINA	N.A.	NO	–	X			NEGATIVE	N.A.
896	N.A.	N.A.	INDEPENDÊNCIA	N.A.	NO	–		X		NEGATIVE	N.A.	S1:507 NEGATIVE
897	57	FEMALE	TRÊS DE MAIO	MAY	NO	–	X			POSITIVE	N.A.
898	N.A.	N.A.	CAXIAS DO SUL	N.A.	UNKNOWN	–		X		NEGATIVE	N.A.	S1:623 NEGATIVE
899	N.A.	N.A.	CAXIAS DO SUL	N.A.	YES	WITHIN RIO GRANDE DO SUL		X		NEGATIVE	N.A.	S1:621 NEGATIVE
900	N.A.	N.A.	CAXIAS DO SUL	N.A.	UNKNOWN	–		X		NEGATIVE	N.A.	S1:622 NEGATIVE
901	N.A.	N.A.	CAXIAS DO SUL	N.A.	UNKNOWN	–	X			NEGATIVE	N.A.
902	N.A.	N.A.	CAXIAS DO SUL	N.A.	NO	–	X			NEGATIVE	N.A.
903	N.A.	N.A.	CAXIAS DO SUL	N.A.	UNKNOWN	–		X		NEGATIVE	N.A.	S1:463 NEGATIVE
904	N.A.	N.A.	PORTO ALEGRE	N.A.	NO	–	X			NEGATIVE	N.A.
905	N.A.	N.A.	PORTO ALEGRE	N.A.	NO	–	X			NEGATIVE	N.A.
906	N.A.	N.A.	PORTO ALEGRE	N.A.	UNKNOWN	–	X			NEGATIVE	N.A.
907	N.A.	N.A.	ERECHIM	N.A.	NO	–	X			NEGATIVE	N.A.
908	N.A.	N.A.	ERECHIM	N.A.	UNKNOWN	–	X			NEGATIVE	N.A.
909	N.A.	N.A.	GAURAMA	N.A.	YES	SANTA CATARINA	X			NEGATIVE	N.A.
910	N.A.	N.A.	ERECHIM	N.A.	UNKNOWN	–	X			NEGATIVE	N.A.
911	N.A.	N.A.	BENTO GONÇALVES	N.A.	YES	WITHIN RIO GRANDE DO SUL		X		NEGATIVE	N.A.	S1:334 NEGATIVE
912	N.A.	N.A.	FREDERICO WESTPHALEN	N.A.	NO	–	X			NEGATIVE	N.A.
913	N.A.	N.A.	FREDERICO WESTPHALEN	N.A.	NO	–	X			NEGATIVE	N.A.
914	N.A.	N.A.	FREDERICO WESTPHALEN	N.A.	NO	–	X			NEGATIVE	N.A.
915	N.A.	N.A.	FREDERICO WESTPHALEN	N.A.	NO	–	X			NEGATIVE	N.A.
916	N.A.	N.A.	FARROUPILHA	N.A.	YES	WITHIN RIO GRANDE DO SUL		X		NEGATIVE	N.A.	S1:630 NEGATIVE
917	N.A.	N.A.	SANTO ÂNGELO	N.A.	YES	WITHIN RIO GRANDE DO SUL	X			NEGATIVE	N.A.
918	N.A.	N.A.	SANTO ÂNGELO	N.A.	YES	SANTA CATARINA		X		NEGATIVE	N.A.	S1:794 NEGATIVE
919	N.A.	N.A.	SANTO ÂNGELO	N.A.	NO	–		X		NEGATIVE	N.A.	S1:704 NEGATIVE
920	N.A.	N.A.	TUCUNDUVA	N.A.	NO	–		X		NEGATIVE	N.A.	S1:749 NEGATIVE
921	N.A.	N.A.	SANTA ROSA	N.A.	NO	–	X			NEGATIVE	N.A.
922	N.A.	N.A.	SANTA ROSA	N.A.	NO	–		X		NEGATIVE	N.A.	S1:665 NEGATIVE
923	N.A.	N.A.	SANTA ROSA	N.A.	NO	–		X		NEGATIVE	N.A.	S1:449 NEGATIVE
924	N.A.	N.A.	SANTA ROSA	N.A.	UNKNOWN	–	X			NEGATIVE	N.A.
925	N.A.	N.A.	SANTA ROSA	N.A.	NO	–	X			NEGATIVE	N.A.
926	N.A.	N.A.	SANTA ROSA	N.A.	NO	–	X			NEGATIVE	N.A.
927	N.A.	N.A.	SANTA ROSA	N.A.	NO	–	X			NEGATIVE	N.A.
928	N.A.	N.A.	SANTA ROSA	N.A.	UNKNOWN	–	X			NEGATIVE	N.A.
929	N.A.	N.A.	SANTA ROSA	N.A.	NO	–	X			NEGATIVE	N.A.
930	N.A.	N.A.	INDEPENDÊNCIA	N.A.	NO	–		X		NEGATIVE	N.A.	S1:693 NEGATIVE
931	N.A.	N.A.	CÂNDIDO GODÓI	N.A.	UNKNOWN	–		X		NEGATIVE	N.A.	S1:506 NEGATIVE
932	N.A.	N.A.	CÂNDIDO GODÓI	N.A.	YES	WITHIN RIO GRANDE DO SUL		X		NEGATIVE	N.A.	S1:415 NEGATIVE
933	N.A.	N.A.	TRÊS DE MAIO	N.A.	NO	–	X			NEGATIVE	N.A.
934	N.A.	N.A.	TRÊS DE MAIO	N.A.	NO	–		X		NEGATIVE	N.A.	S1:328 NEGATIVE
935	59	MALE	TRÊS DE MAIO	MAY	NO	–	X			POSITIVE	N.A.
936	26	FEMALE	ALEGRIA	MAY	UNKNOWN	–	X			POSITIVE	N.A.
937	N.A.	N.A.	BAGÉ	N.A.	YES	MATO GROSSO	X			NEGATIVE	N.A.
938	N.A.	N.A.	PICADA CAFÉ	N.A.	NO	–		X		NEGATIVE	N.A.	S1:537 NEGATIVE
939	57	FEMALE	FLORES DA CUNHA	MAY	YES	WITHIN RIO GRANDE DO SUL	X			POSITIVE	N.A.
940	N.A.	N.A.	TEUTÔNIA	N.A.	YES	SANTA CATARINA, PARANÁ, SÃO PAULO, MATO GROSSO, GOIÁS AND PARÁ	X			NEGATIVE	N.A.
941	N.A.	N.A.	CANOAS	N.A.	NO	–	X			NEGATIVE	N.A.
942	N.A.	N.A.	ESTÂNCIA VELHA	N.A.	NO	–	X			NEGATIVE	N.A.
943	N.A.	N.A.	ESTÂNCIA VELHA	N.A.	NO	–		X		NEGATIVE	N.A.
944	N.A.	N.A.	VISTA GAÚCHA	N.A.	NO	–	X			NEGATIVE	N.A.
945	N.A.	N.A.	VISTA GAÚCHA	N.A.	NO	–		X		NEGATIVE	N.A.	S1:790 NEGATIVE
946	63	FEMALE	TUPARENDI	MAY	NO	–	X			POSITIVE	N.A.
947	N.A.	N.A.	HORIZONTINA	N.A.	UNKNOWN	–	X			NEGATIVE	N.A.
948	N.A.	N.A.	TUPARENDI	N.A.	NO	–	X			NEGATIVE	N.A.
949	N.A.	N.A.	NOVO MACHADO	N.A.	NO	–	X			NEGATIVE	N.A.
950	N.A.	N.A.	SENADOR SALGADO FILHO	N.A.	NO	–	X			NEGATIVE	N.A.
951	N.A.	N.A.	CORONEL BICACO	N.A.	UNKNOWN	–	X			NEGATIVE	N.A.
952	N.A.	N.A.	PORTO ALEGRE	N.A.	UNKNOWN	–	X			NEGATIVE	N.A.
953	N.A.	N.A.	PANAMBI	N.A.	YES	WITHIN RIO GRANDE DO SUL	X			NEGATIVE	N.A.
954	N.A.	N.A.	ESTEIO	N.A.	YES	WITHIN RIO GRANDE DO SUL	X			NEGATIVE	N.A.
955	49	FEMALE	PORTO ALEGRE	MAY	YES	ALAGOAS	X			POSITIVE	N.A.
956	N.A.	N.A.	NOVO HAMBURGO	N.A.	NO	–	X			NEGATIVE	N.A.
957	N.A.	N.A.	GARIBALDI	N.A.	YES	WITHIN RIO GRANDE DO SUL		X		NEGATIVE	N.A.	S1:708 NEGATIVE
958	19	MALE	SÃO MIGUEL DAS MISSÕES	MAY	YES	MATO GROSSO		X		POSITIVE	N.A.	S1:488 NEGATIVE
959	N.A.	N.A.	SÃO PEDRO DO BUTIÁ	N.A.	UNKNOWN	–		X		NEGATIVE	N.A.	S1:767 NEGATIVE
960	N.A.	N.A.	ENTRE-IJUÍS	N.A.	NO	–	X			NEGATIVE	N.A.
961	N.A.	N.A.	ENTRE-IJUÍS	N.A.	NO	–		X		NEGATIVE	N.A.	S1:703 NEGATIVE
962	N.A.	N.A.	ROQUE GONZALES	N.A.	NO	–		X		NEGATIVE	N.A.	S1:770 NEGATIVE
963	N.A.	N.A.	SÃO LUIZ GONZAGA	N.A.	NO	–	X			NEGATIVE	N.A.
964	27	MALE	BENTO GONÇALVES	MAY	YES	PARANÁ	X			POSITIVE	N.A.
965	N.A.	N.A.	SANTA MARIA	N.A.	YES	WITHIN RIO GRANDE DO SUL	X			NEGATIVE	N.A.
966	N.A.	N.A.	SANTA MARIA	N.A.	YES	ARGENTINA	X			NEGATIVE	N.A.
967	N.A.	N.A.	ARROIO DO SAL	N.A.	YES	SÃO PAULO	X			NEGATIVE	N.A.
968	N.A.	N.A.	SANTO ANTÔNIO DA PATRULHA	N.A.	UNKNOWN	–	X			NEGATIVE	N.A.
969	50	FEMALE	PORTO ALEGRE	MAY	YES	RIO DE JANEIRO	X			POSITIVE	N.A.
970	N.A.	N.A.	NOVO HAMBURGO	N.A.	UNKNOWN	–		X		NEGATIVE	N.A.	S1:653 UNDETERMINED
971	N.A.	N.A.	TRÊS PASSOS	N.A.	NO	–	X			NEGATIVE	N.A.
972	N.A.	N.A.	NOVA PETRÓPOLIS	N.A.	NO	–	X			NEGATIVE	N.A.
973	N.A.	N.A.	PUTINGA	N.A.	NO	–	X			NEGATIVE	N.A.
974	N.A.	N.A.	TRÊS DE MAIO	N.A.	NO	–	X			NEGATIVE	N.A.
975	N.A.	N.A.	SANTA ROSA	N.A.	NO	–			X	NEGATIVE	N.A.	S1:414 UNDETERMINED S2:668 UNDETERMINED
976	N.A.	N.A.	TRÊS DE MAIO	N.A.	NO	–		X		POSITIVE	N.A.	S1:935 POSITIVE
977	N.A.	N.A.	ALECRIM	N.A.	NO	–		X		NEGATIVE	N.A.	S1:753 NEGATIVE
978	N.A.	N.A.	SANTO CRISTO	N.A.	UNKNOWN	–		X		NEGATIVE	N.A.	S1:502 NEGATIVE
979	N.A.	N.A.	TUCUNDUVA	N.A.	NO	–		X		NEGATIVE	N.A.	S1:748 NEGATIVE
980	N.A.	N.A.	SANTO CRISTO	N.A.	UNKNOWN	–	X			NEGATIVE	N.A.
981	N.A.	N.A.	HORIZONTINA	N.A.	NO	–	X			NEGATIVE	N.A.
982	N.A.	N.A.	INDEPENDÊNCIA	N.A.	NO	–	X			NEGATIVE	N.A.
983	N.A.	N.A.	ESTÂNCIA VELHA	N.A.	NO	–	X			NEGATIVE	N.A.
984	N.A.	N.A.	PORTO ALEGRE	N.A.	NO	–	X			NEGATIVE	N.A.
985	N.A.	N.A.	ERECHIM	N.A.	NO	–	X			NEGATIVE	N.A.
986	N.A.	N.A.	ERECHIM	N.A.	NO	–	X			NEGATIVE	N.A.
987	40	FEMALE	ERECHIM	MAY	UNKNOWN	–	X			POSITIVE	N.A.
988	N.A.	N.A.	ERECHIM	N.A.	NO	–	X			NEGATIVE	N.A.
989	N.A.	N.A.	GAURAMA	N.A.	NO	–	X			NEGATIVE	N.A.
990	N.A.	N.A.	PANAMBI	N.A.	YES	SÃO PAULO, MINAS GERAIS AND GOIÁS	X			NEGATIVE	N.A.
991	N.A.	N.A.	DEZESSEIS DE NOVEMBRO	N.A.	NO	–		X		NEGATIVE	N.A.	S1:646 NEGATIVE
992	N.A.	N.A.	PORTO XAVIER	N.A.	UNKNOWN	–		X		NEGATIVE	N.A.	S1:603 NEGATIVE
993	N.A.	N.A.	CERRO LARGO	N.A.	UNKNOWN	–		X		NEGATIVE	N.A.	S1:706 NEGATIVE
994	N.A.	N.A.	MATA	N.A.	NO	–	X			NEGATIVE	N.A.
995	N.A.	N.A.	NOVO HAMBURGO	N.A.	NO	–	X			NEGATIVE	N.A.
996	N.A.	N.A.	VIAMÃO	N.A.	UNKNOWN	–		X		NEGATIVE	N.A.	S1:877 NEGATIVE
997	N.A.	N.A.	CACHOEIRA DO SUL	N.A.	NO	–	X			NEGATIVE	N.A.
998	N.A.	N.A.	SANTA CRUZ DO SUL	N.A.	NO	–	X			NEGATIVE	N.A.
999	N.A.	N.A.	CAMPO BOM	N.A.	UNKNOWN	–	X			NEGATIVE	N.A.
1000	N.A.	N.A.	IMIGRANTE	N.A.	NO	–	X			NEGATIVE	N.A.
1001	N.A.	N.A.	GRAVATAÍ	N.A.	UNKNOWN	–		X		NEGATIVE	N.A.	S1:801 NEGATIVE
1002	N.A.	N.A.	GRAVATAÍ	N.A.	UNKNOWN	–	X			NEGATIVE	N.A.
1003	N.A.	N.A.	RONDINHA	N.A.	YES	RIO DE JANEIRO		X		POSITIVE	N.A.	S1:884 POSITIVE
1004	N.A.	N.A.	TRÊS PALMEIRAS	N.A.	NO	–		X		NEGATIVE	N.A.	S1:604 NEGATIVE
1005	N.A.	N.A.	NOVO HAMBURGO	N.A.	NO	–	X			NEGATIVE	N.A.
1006	N.A.	N.A.	NOVO HAMBURGO	N.A.	NO	–	X			NEGATIVE	N.A.
1007	N.A.	N.A.	HORIZONTINA	N.A.	NO	–	X			NEGATIVE	N.A.
1008	N.A.	N.A.	INDEPENDÊNCIA	N.A.	NO	–	X			N.A.	N.A.
1009	N.A.	N.A.	SANTA ROSA	N.A.	UNKNOWN	–		X		N.A.	N.A.	S1:924 NEGATIVE
1010	N.A.	N.A.	TRÊS DE MAIO	N.A.	NO	–		X		N.A.	N.A.	S1:974 NEGATIVE
1011	N.A.	N.A.	HORIZONTINA	N.A.	NO	–	X			N.A.	N.A.
1012	N.A.	N.A.	INDEPENDÊNCIA	N.A.	YES	WITHIN RIO GRANDE DO SUL	X			N.A.	N.A.
1013	N.A.	N.A.	CÂNDIDO GODÓI	N.A.	YES	WITHIN RIO GRANDE DO SUL	X			N.A.	N.A.
1014	N.A.	N.A.	SANTA ROSA	N.A.	YES	WITHIN RIO GRANDE DO SUL		X		N.A.	N.A.	S1:809 NEGATIVE
1015	N.A.	N.A.	TUCUNDUVA	N.A.	YES	WITHIN RIO GRANDE DO SUL			X	N.A.	N.A.	S1:748 NEGATIVE S2:979 NEGATIVE
1016	N.A.	N.A.	TUCUNDUVA	N.A.	NO	–			X	N.A.	N.A.	S1:749 NEGATIVE S2:920 NEGATIVE
1017	N.A.	N.A.	SÃO JOSÉ DO INHACORÁ	N.A.	UNKNOWN	–				N.A.	N.A.
1017	N.A.	N.A.	SÃO LOURENÇO DO SUL	N.A.	NO	–	X			NEGATIVE	N.A.
1018	N.A.	N.A.	SANTA ROSA	N.A.	NO	–	X			N.A.	N.A.
1019	N.A.	N.A.	SANTA ROSA	N.A.	NO	–	X			N.A.	N.A.
1020	N.A.	N.A.	TRÊS DE MAIO	N.A.	NO	–	X			N.A.	N.A.
1021	N.A.	N.A.	TUPARENDI	N.A.	NO	–	X			N.A.	N.A.
1022	N.A.	N.A.	TRÊS DE MAIO	N.A.	NO	–	X			NEGATIVE	N.A.
1023	N.A.	N.A.	TRÊS DE MAIO	N.A.	NO	–		X		NEGATIVE	N.A.	S1:606 NEGATIVE
1024	66	MALE	TRÊS DE MAIO	MAY	NO	–		X		POSITIVE	N.A.	S1:569 NEGATIVE
1025	N.A.	N.A.	SANTA ROSA	N.A.	NO	–	X			NEGATIVE	N.A.
1026	N.A.	N.A.	INDEPENDÊNCIA	N.A.	YES	WITHIN RIO GRANDE DO SUL		X		NEGATIVE	N.A.	S1:690 NEGATIVE
1027	N.A.	N.A.	SANTA ROSA	N.A.	NO	–	X			NEGATIVE	N.A.
1028	N.A.	N.A.	HORIZONTINA	N.A.	YES	WITHIN RIO GRANDE DO SUL	X			NEGATIVE	N.A.
1029	N.A.	N.A.	HORIZONTINA	N.A.	NO	–		X		NEGATIVE	N.A.	S1:591 NEGATIVE
1030	N.A.	N.A.	HORIZONTINA	N.A.	NO	–		X		NEGATIVE	N.A.	S1:1007 NEGATIVE
1031	N.A.	N.A.	PORTO ALEGRE	N.A.	NO	–	X			NEGATIVE	N.A.
1032	N.A.	N.A.	PORTO ALEGRE	N.A.	NO	–	X			NEGATIVE	N.A.
1033	N.A.	N.A.	IBIRUBÁ	N.A.	NO	–	X			NEGATIVE	N.A.
1034	N.A.	N.A.	SELBACH	N.A.	UNKNOWN	–	X			NEGATIVE	N.A.
1035	N.A.	N.A.	SELBACH	N.A.	UNKNOWN	–		X		NEGATIVE	N.A.	S1:292 NEGATIVE
1036	N.A.	N.A.	SELBACH	N.A.	NO	–		X		NEGATIVE	N.A.	S1:468 NEGATIVE
1037	N.A.	N.A.	SALTO DO JACUÍ	N.A.	NO	–	X			NEGATIVE	N.A.
1038	N.A.	N.A.	CRUZ ALTA	N.A.	NO	–		X		NEGATIVE	N.A.	S1:471 NEGATIVE
1039	N.A.	N.A.	OSÓRIO	N.A.	NO	–	X			NEGATIVE	N.A.
1040	N.A.	N.A.	NOVO HAMBURGO	N.A.	NO	–	X			NEGATIVE	N.A.
1041	N.A.	N.A.	SANANDUVA	N.A.	NO	–	X			NEGATIVE	N.A.
1042	N.A.	N.A.	SALVADOR DAS MISSÕES	N.A.	NO	–	X			NEGATIVE	N.A.
1043	N.A.	N.A.	BOSSOROCA	N.A.	NO	–		X		NEGATIVE	N.A.	S1:707 NEGATIVE
1044	49	MALE	PORTO XAVIER	MAY	UNKNOWN	–	X			POSITIVE	N.A.
1045	N.A.	N.A.	PORTO ALEGRE	N.A.	YES	MATO GROSSO	X			NEGATIVE	N.A.
1046	29	MALE	PORTO ALEGRE	MAY	YES	PERNAMBUCO, ALAGOAS, RIO GRANDE DO NORTE	X			POSITIVE	N.A.
1047	N.A.	N.A.	SÃO SEPÉ	N.A.	YES	WITHIN RIO GRANDE DO SUL	X			NEGATIVE	N.A.
1048	N.A.	N.A.	TEUTÔNIA	N.A.	YES	PARANÁ, SANTA CATARINA, SÃO PAULO, MATO GROSSO AND PARÁ		X		NEGATIVE	N.A.	S1:940 NEGATIVE
1049	N.A.	N.A.	LAJEADO	N.A.	NO	–				NEGATIVE	N.A.
1050	60	MALE	TUPARENDI	MAY	NO	–	X			POSITIVE	N.A.
1051	N.A.	N.A.	HORIZONTINA	N.A.	NO	–	X			NEGATIVE	N.A.
1052	N.A.	N.A.	HORIZONTINA	N.A.	NO	–	X			NEGATIVE	N.A.
1053	N.A.	N.A.	INDEPENDÊNCIA	N.A.	YES	WITHIN RIO GRANDE DO SUL		X		NEGATIVE	N.A.	S1:1012
1054	N.A.	N.A.	TRÊS DE MAIO	N.A.	NO	–	X			NEGATIVE	N.A.
1055	N.A.	N.A.	TRÊS DE MAIO	N.A.	YES	PARANÁ	X			NEGATIVE	N.A.
1056	N.A.	N.A.	TRÊS DE MAIO	N.A.	NO	–			X	NEGATIVE	N.A.	S1:451 NEGATIVE S2:733 NEGATIVE
1057	N.A.	N.A.	TRÊS DE MAIO	N.A.	NO	–		X		NEGATIVE	N.A.	S1:1020 NEGATIVE
1058	N.A.	N.A.	NOVO MACHADO	N.A.	YES	RONDÔNIA		X		NEGATIVE	N.A.	S1:673 NEGATIVE
1059	N.A.	N.A.	TRÊS PASSOS	N.A.	UNKNOWN	–		X		NEGATIVE	N.A.	S1:971 NEGATIVE
1060	N.A.	N.A.	SÃO LEOPOLDO	N.A.	UNKNOWN	–		X		NEGATIVE	N.A.	S1:783 NEGATIVE
1061	N.A.	N.A.	SÃO LEOPOLDO	N.A.	YES	RIO DE JANEIRO		X		NEGATIVE	N.A.	S1:459 NEGATIVE
1062	N.A.	N.A.	TAPES	N.A.	NO	–		X		NEGATIVE	N.A.	S1:721 NEGATIVE
1063	N.A.	N.A.	PORTO ALEGRE	N.A.	YES	MATO GROSSO		X		NEGATIVE	N.A.	S1:1045 NEGATIVE
1064	N.A.	N.A.	NOVO HAMBURGO	N.A.	UNKNOWN	–	X			NEGATIVE	N.A.
1065	N.A.	N.A.	NOVO HAMBURGO	N.A.	NO	–	X			NEGATIVE	N.A.
1066	N.A.	N.A.	ERECHIM	N.A.	NO	–	X			NEGATIVE	N.A.
1067	43	FEMALE	ERECHIM	MAY	NO	–	X			POSITIVE	N.A.
1068	6	FEMALE	ERECHIM	MAY	NO	–	X			POSITIVE	N.A.
1069	N.A.	N.A.	ERECHIM	N.A.	NO	–	X			NEGATIVE	N.A.
1070	N.A.	N.A.	ERECHIM	N.A.	NO	–	X			NEGATIVE	N.A.
1071	N.A.	N.A.	TENENTE PORTELA	N.A.	YES	RONDÔNIA	X			NEGATIVE	N.A.
1072	N.A.	N.A.	CHIAPETA	N.A.	NO	–	X			NEGATIVE	N.A.
1073	N.A.	N.A.	BENTO GONÇALVES	N.A.	UNKNOWN	–	X			NEGATIVE	N.A.
1074	N.A.	N.A.	SANTA ROSA	N.A.	NO	–	X			NEGATIVE	N.A.
1075	N.A.	N.A.	HORIZONTINA	N.A.	NO	–	X			NEGATIVE	N.A.
1076	N.A.	N.A.	INDEPENDÊNCIA	N.A.	NO	–		X		NEGATIVE	N.A.	S1:982 NEGATIVE
1077	N.A.	N.A.	SANTA ROSA	N.A.	NO	–			X	NEGATIVE	N.A.	S1:924 NEGATIVE S2:1009 NEGATIVE
1078	N.A.	N.A.	SANTA ROSA	N.A.	NO	–		X		NEGATIVE	N.A.	S1:689 NEGATIVE
1079	N.A.	N.A.	SANTA ROSA	N.A.	NO	–	X			NEGATIVE	N.A.
1080	N.A.	N.A.	SANTA ROSA	N.A.	NO	–		X		NEGATIVE	N.A.	S1:745 NEGATIVE
1081	N.A.	N.A.	SANTA ROSA	N.A.	NO	–	X			NEGATIVE	N.A.
1082	N.A.	N.A.	SANTA ROSA	N.A.	YES	WITHIN RIO GRANDE DO SUL	X			NEGATIVE	N.A.
1083	N.A.	N.A.	TUPARENDI	N.A.	UNKNOWN	–		X		NEGATIVE	N.A.	S1:583 NEGATIVE
1084	N.A.	N.A.	INDEPENDÊNCIA	N.A.	NO	–		X		NEGATIVE	N.A.	S1:303 NEGATIVE
1085	N.A.	N.A.	ALEGRIA	N.A.	NO	–		X		POSITIVE	N.A.	S1:936 POSITIVE
1086	N.A.	N.A.	SENADOR SALGADO FILHO	N.A.	UNKNOWN	–		X		NEGATIVE	N.A.	S1:812 NEGATIVE
1087	N.A.	N.A.	SANTA ROSA	N.A.	NO	–		X		NEGATIVE	N.A.	S1:921 NEGATIVE
1088	N.A.	N.A.	TRÊS DE MAIO	N.A.	UNKNOWN	–	X			NEGATIVE	N.A.
1089	N.A.	N.A.	PORTO ALEGRE	N.A.	YES	ALAGOAS AND PERNAMBUCO	X			NEGATIVE	N.A.
1090	N.A.	N.A.	SANTO ÂNGELO	N.A.	UNKNOWN	–	X			NEGATIVE	N.A.
1091	N.A.	N.A.	PIRAPÓ	N.A.	NO	–	X			NEGATIVE	N.A.
1092	N.A.	N.A.	PORTO ALEGRE	N.A.	YES	ALAGOAS		X		POSITIVE	N.A.	S1:955 POSITIVE
1093	N.A.	N.A.	PORTO ALEGRE	N.A.	YES	BAHIA	X			NEGATIVE	N.A.
1094	N.A.	N.A.	SÃO LEOPOLDO	N.A.	NO	–		X		NEGATIVE	N.A.	S1:798 NEGATIVE
1095	N.A.	N.A.	PORTO ALEGRE	N.A.	NO	–	X			NEGATIVE	N.A.
1096	N.A.	N.A.	VACARIA	N.A.	NO	–	X			NEGATIVE	N.A.
1097	N.A.	N.A.	BENTO GONÇALVES	N.A.	YES	WITHIN RIO GRANDE DO SUL	X			NEGATIVE	N.A.
1098	N.A.	N.A.	UNKNOWN	N.A.	UNKNOWN	–				N.A.	N.A.
1099	N.A.	N.A.	IBIRUBÁ	N.A.	UNKNOWN	–		X		NEGATIVE	N.A.	S1:867 NEGATIVE
1100	N.A.	N.A.	SELBACH	N.A.	NO	–	X			NEGATIVE	N.A.
1101	N.A.	N.A.	ITAQUI	N.A.	UNKNOWN	–		X		NEGATIVE	N.A.	S1:702 NEGATIVE
1102	N.A.	N.A.	ARATIBA	N.A.	NO	–	X			NEGATIVE	N.A.
1103	N.A.	N.A.	CHARQUEADAS	N.A.	NO	–	X			NEGATIVE	N.A.
1104	N.A.	N.A.	TRÊS DE MAIO	N.A.	NO	–	X			NEGATIVE	N.A.
1105	N.A.	N.A.	SÃO JOSÉ DAS MISSÕES	N.A.	NO	–	X			NEGATIVE	N.A.
1106	N.A.	N.A.	SÃO JOSÉ DAS MISSÕES	N.A.	NO	–	X			NEGATIVE	N.A.
1107	N.A.	N.A.	SÃO JOSÉ DAS MISSÕES	N.A.	NO	–	X			NEGATIVE	N.A.
1108	51	FEMALE	ESPUMOSO	JUNE	YES	MATO GROSSO	X			POSITIVE	N.A.
1109	N.A.	N.A.	SANTA CRUZ DO SUL	N.A.	NO	–	X			NEGATIVE	N.A.
1110	N.A.	N.A.	MATA	N.A.	NO	–		X		NEGATIVE	N.A.	S1:994 NEGATIVE
1111	N.A.	N.A.	SÃO SEPÉ	N.A.	YES	WITHIN RIO GRANDE DO SUL		X		NEGATIVE	N.A.	S1:1047 NEGATIVE
1112	N.A.	N.A.	SÃO MARCOS	N.A.	YES	BAHIA	X			NEGATIVE	N.A.
1113	N.A.	N.A.	NOVO HAMBURGO	N.A.	UNKNOWN	–	X			NEGATIVE	N.A.
1114	N.A.	N.A.	CAIÇARA	N.A.	NO	–		X		NEGATIVE	N.A.	S1:719 NEGATIVE
1115	N.A.	N.A.	PORTO ALEGRE	N.A.	NO	–	X			NEGATIVE	N.A.
1116	N.A.	N.A.	PORTO ALEGRE	N.A.	NO	–	X			NEGATIVE	N.A.
1117	N.A.	N.A.	TRÊS PASSOS	N.A.	NO	–	X			NEGATIVE	N.A.
1118	N.A.	N.A.	SÃO LUIZ GONZAGA	N.A.	YES	MATO GROSSO	X			NEGATIVE	N.A.
1119	N.A.	N.A.	PORTO XAVIER	N.A.	YES	ARGENTINA		X		NEGATIVE	N.A.	S1:602 NEGATIVE
1120	N.A.	N.A.	CERRO LARGO	N.A.	NO	–	X			NEGATIVE	N.A.
1121	N.A.	N.A.	SÃO LUIZ GONZAGA	N.A.	NO	–	X			NEGATIVE	N.A.
1122	N.A.	N.A.	PORTO ALEGRE	N.A.	NO	–	X			NEGATIVE	N.A.
1123	N.A.	N.A.	NOVO MACHADO	N.A.	NO	–	X			NEGATIVE	N.A.
1124	N.A.	N.A.	CACHOEIRA DO SUL	N.A.	UNKNOWN	–	X			NEGATIVE	N.A.
1125	N.A.	N.A.	ALVORADA	N.A.	NO	–	X			NEGATIVE	N.A.
1126	N.A.	N.A.	IVOTI	N.A.	UNKNOWN	–	X			NEGATIVE	N.A.
1127	N.A.	N.A.	RONDA ALTA	N.A.	NO	–	X			NEGATIVE	N.A.
1128	N.A.	N.A.	PORTO ALEGRE	N.A.	YES	RIO DE JANEIRO	X			NEGATIVE	N.A.
1129	N.A.	N.A.	PORTO ALEGRE	N.A.	YES	MARANHÃO	X			NEGATIVE	N.A.
1130	N.A.	N.A.	HORIZONTINA	N.A.	NO	–	X			NEGATIVE	N.A.
1131	N.A.	N.A.	NOVO MACHADO	N.A.	NO	–	X			NEGATIVE	N.A.
1132	N.A.	N.A.	NOVO MACHADO	N.A.	NO	–		X		NEGATIVE	N.A.	S1:891 NEGATIVE
1133	N.A.	N.A.	TRÊS DE MAIO	N.A.	NO	–	X			NEGATIVE	N.A.
1134	N.A.	N.A.	TRÊS DE MAIO	N.A.	NO	–	X			NEGATIVE	N.A.
1135	N.A.	N.A.	TRÊS DE MAIO	N.A.	NO	–	X			NEGATIVE	N.A.
1136	N.A.	N.A.	TRÊS DE MAIO	N.A.	NO	–	X			NEGATIVE	N.A.
1137	N.A.	N.A.	LAJEADO	N.A.	UNKNOWN	–	X			NEGATIVE	N.A.
1138	N.A.	N.A.	SANTA ROSA	N.A.	NO	–	X			NEGATIVE	N.A.
1139	N.A.	N.A.	SENADOR SALGADO FILHO	N.A.	NO	–	X			NEGATIVE	N.A.
1140	N.A.	N.A.	CACHOEIRINHA	N.A.	NO	–	X			NEGATIVE	N.A.
1141	N.A.	N.A.	ERECHIM	N.A.	NO	–	X			NEGATIVE	N.A.
1142	N.A.	N.A.	SÃO LEOPOLDO	N.A.	YES	GOIÁS		X		NEGATIVE	N.A.	S1:369 NEGATIVE
1143	N.A.	N.A.	PORTO ALEGRE	N.A.	YES	WITHIN RIO GRANDE DO SUL	X			NEGATIVE	N.A.
1144	N.A.	N.A.	SÃO JOSÉ DO INHACORÁ	N.A.	UNKNOWN	–	X			NEGATIVE	N.A.
1145	N.A.	N.A.	CANOAS	N.A.	YES	MATO GROSSO	X			NEGATIVE	N.A.
1146	N.A.	N.A.	NOVA PRATA	N.A.	YES	MATO GROSSO	X			NEGATIVE	N.A.
1147	N.A.	N.A.	NOVA PRATA	N.A.	YES	MATO GROSSO	X			NEGATIVE	N.A.
1148	N.A.	N.A.	VERANÓPOLIS	N.A.	YES	SÃO PAULO	X			NEGATIVE	N.A.
1149	N.A.	N.A.	LAJEADO	N.A.	NO	–	X			NEGATIVE	N.A.
1150	N.A.	N.A.	PUTINGA	N.A.	NO	–	X			NEGATIVE	N.A.
1151	N.A.	N.A.	ENTRE-IJUÍS	N.A.	NO	–		X		NEGATIVE	N.A.	S1:960 NEGATIVE
1152	41	MALE	CANOAS	JUNE	YES	BAHIA	X			POSITIVE	N.A.
1153	N.A.	N.A.	SAPIRANGA	N.A.	NO	–	X			NEGATIVE	N.A.
1154	N.A.	N.A.	PORTO ALEGRE	N.A.	NO	–	X			NEGATIVE	N.A.
1155	N.A.	N.A.	TRÊS DE MAIO	N.A.	NO	–		X		NEGATIVE	N.A.	S1:607 NEGATIVE
1156	N.A.	N.A.	NOVO MACHADO	N.A.	NO	–	X			NEGATIVE	N.A.
1157	N.A.	N.A.	TRÊS DE MAIO	N.A.	NO	–	X			NEGATIVE	N.A.
1158	N.A.	N.A.	CRUZ ALTA	N.A.	YES	WITHIN RIO GRANDE DO SUL	X			NEGATIVE	N.A.
1159	N.A.	N.A.	INDEPENDÊNCIA	N.A.	YES	BAHIA	X			NEGATIVE	N.A.
1160	N.A.	N.A.	VERANÓPOLIS	N.A.	YES	WITHIN RIO GRANDE DO SUL	X			NEGATIVE	N.A.
1161	N.A.	N.A.	SÃO GABRIEL	N.A.	NO	–		X		NEGATIVE	N.A.	S1:492 NEGATIVE
1162	N.A.	N.A.	CAXIAS DO SUL	N.A.	UNKNOWN	–	X			NEGATIVE	N.A.
1163	N.A.	N.A.	ESTEIO	N.A.	UNKNOWN	–	X			NEGATIVE	N.A.
1164	N.A.	N.A.	PORTO ALEGRE	N.A.	NO	–	X			NEGATIVE	N.A.
1165	N.A.	N.A.	PORTO ALEGRE	N.A.	NO	–	X			NEGATIVE	N.A.
1166	N.A.	N.A.	SANTO ÂNGELO	N.A.	NO	–	X			NEGATIVE	N.A.
1167	N.A.	N.A.	ESTÂNCIA VELHA	N.A.	UNKNOWN	–	X			NEGATIVE	N.A.
1168	N.A.	N.A.	PORTO ALEGRE	N.A.	NO	–	X			NEGATIVE	N.A.
1169	N.A.	N.A.	ESTEIO	N.A.	NO	–	X			NEGATIVE	N.A.
1170	N.A.	N.A.	ERECHIM	N.A.	NO	–	X			NEGATIVE	N.A.
1171	N.A.	N.A.	HORIZONTINA	N.A.	NO	–	X			NEGATIVE	N.A.
1172	N.A.	N.A.	HORIZONTINA	N.A.	NO	–	X			NEGATIVE	N.A.
1173	N.A.	N.A.	SANTA ROSA	N.A.	UNKNOWN	–	X			NEGATIVE	N.A.
1174	N.A.	N.A.	HORIZONTINA	N.A.	YES	WITHIN RIO GRANDE DO SUL	X			NEGATIVE	N.A.
1175	N.A.	N.A.	SENADOR SALGADO FILHO	N.A.	YES	WITHIN RIO GRANDE DO SUL	X			NEGATIVE	N.A.
1176	N.A.	N.A.	SANTA ROSA	N.A.	NO	–	X			NEGATIVE	N.A.
1177	N.A.	N.A.	NOVO HAMBURGO	N.A.	NO	–	X			NEGATIVE	N.A.
1178	N.A.	N.A.	PORTO ALEGRE	N.A.	NO	–	X			NEGATIVE	N.A.
1179	N.A.	N.A.	FARROUPILHA	N.A.	NO	–	X			NEGATIVE	N.A.
1180	N.A.	N.A.	SÃO LEOPOLDO	N.A.	YES	SERGIPE AND RIO DE JANEIRO			X	NEGATIVE	N.A.	S1:360 NEGATIVE; S2:373 NEGATIVE
1181	N.A.	N.A.	CRUZ ALTA	N.A.	NO	–	X			NEGATIVE	N.A.
1182	N.A.	N.A.	GUARANI DAS MISSÕES	N.A.	UNKNOWN	–		X		NEGATIVE	N.A.	S1:597 NEGATIVE
1183	N.A.	N.A.	NOVA PRATA	N.A.	NO	–	X			NEGATIVE	N.A.
1184	N.A.	N.A.	NOVA PRATA	N.A.	YES	ALAGOAS	X			NEGATIVE	N.A.
1185	N.A.	N.A.	PALMEIRA DAS MISSÕES	N.A.	YES	SÃO PAULO	X			NEGATIVE	N.A.
1186	N.A.	N.A.	CANOAS	N.A.	NO	–	X			NEGATIVE	N.A.
1187	N.A.	N.A.	GIRUÁ	N.A.	NO	–	X			NEGATIVE	N.A.
1188	N.A.	N.A.	PORTO MAUÁ	N.A.	NO	–		X		NEGATIVE	N.A.	S1:731 NEGATIVE
1189	N.A.	N.A.	SANTA ROSA	N.A.	NO	–	X			NEGATIVE	N.A.
1190	N.A.	N.A.	SANTA ROSA	N.A.	NO	–	X			NEGATIVE	N.A.
1191	N.A.	N.A.	SANTA ROSA	N.A.	NO	–	X			NEGATIVE	N.A.
1192	N.A.	N.A.	NOVO MACHADO	N.A.	NO	–	X			NEGATIVE	N.A.
1193	N.A.	N.A.	HORIZONTINA	N.A.	UNKNOWN	–	X			NEGATIVE	N.A.
1194	N.A.	N.A.	PORTO ALEGRE	N.A.	NO	–	X			NEGATIVE	N.A.
1195	N.A.	N.A.	ERECHIM	N.A.	UNKNOWN	–	X			NEGATIVE	N.A.
1196	N.A.	N.A.	ROLADOR	N.A.	UNKNOWN	–		X		NEGATIVE	N.A.	S1:644 POSITIVE
1197	N.A.	N.A.	CERRO LARGO	N.A.	UNKNOWN	–		X		NEGATIVE	N.A.	S1:1120 NEGATIVE
1198	N.A.	N.A.	SANTO CRISTO	N.A.	UNKNOWN	–	X			NEGATIVE	N.A.
1199	N.A.	N.A.	PORTO ALEGRE	N.A.	YES	RIO GRANDE DO NORTE	X			NEGATIVE	N.A.
1200	N.A.	N.A.	PORTO ALEGRE	N.A.	YES	RIO DE JANEIRO	X			NEGATIVE	N.A.
1201	N.A.	N.A.	MONTENEGRO	N.A.	NO	–				N.A.	N.A.
1202	N.A.	N.A.	FLORES DA CUNHA	N.A.	YES	WITHIN RIO GRANDE DO SUL		X		UNDETERMINED	N.A.	S1:939 POSITIVE
1203	N.A.	N.A.	NOVO MACHADO	N.A.	NO	–	X			NEGATIVE	N.A.
1204	N.A.	N.A.	INDEPENDÊNCIA	N.A.	NO	–		X		NEGATIVE	N.A.	S1:663 POSITIVE
1205	N.A.	N.A.	SANTO CRISTO	N.A.	UNKNOWN	–	X			NEGATIVE	N.A.
1206	N.A.	N.A.	JÚLIO DE CASTILHOS	N.A.	NO	–	X			NEGATIVE	N.A.
1207	N.A.	N.A.	LAJEADO	N.A.	NO	–	X			NEGATIVE	N.A.
1208	N.A.	N.A.	SÃO LEOPOLDO	N.A.	UNKNOWN	–		X		NEGATIVE	N.A.	S1:784 NEGATIVE
1209	N.A.	N.A.	SANTA ROSA	N.A.	NO	–	X			NEGATIVE	N.A.
1210	N.A.	N.A.	RIO GRANDE	N.A.	NO	–	X			NEGATIVE	N.A.
1211	N.A.	N.A.	PELOTAS	N.A.	NO	–	X			NEGATIVE	N.A.
1212	N.A.	N.A.	CANOAS	N.A.	YES	CEARÁ	X			NEGATIVE	N.A.
1213	N.A.	N.A.	NOVO HAMBURGO	N.A.	NO	–	X			NEGATIVE	N.A.
1214	N.A.	N.A.	VERANÓPOLIS	N.A.	YES	PARANÁ	X			NEGATIVE	N.A.
1215	N.A.	N.A.	PORTO ALEGRE	N.A.	YES	MATO GROSSO DO SUL	X			NEGATIVE	N.A.
1216	N.A.	N.A.	REDENTORA	N.A.	NO	–	X			NEGATIVE	N.A.
1217	N.A.	N.A.	REDENTORA	N.A.	UNKNOWN	–	X			NEGATIVE	N.A.
1218	N.A.	N.A.	CANOAS	N.A.	YES	AMAZONAS	X			NEGATIVE	N.A.
1219	N.A.	N.A.	CANOAS	N.A.	YES	WITHIN RIO GRANDE DO SUL	X			NEGATIVE	N.A.
1220	N.A.	N.A.	ESTEIO	N.A.	NO	–	X			NEGATIVE	N.A.
1221	N.A.	N.A.	MARAU	N.A.	YES	MATO GROSSO	X			NEGATIVE	N.A.
1222	N.A.	N.A.	FARROUPILHA	N.A.	UNKNOWN	–		X		NEGATIVE	N.A.	S1:1179 NEGATIVE
1223	N.A.	N.A.	CANOAS	N.A.	UNKNOWN	–	X			NEGATIVE	N.A.
1224	N.A.	N.A.	PORTO ALEGRE	N.A.	NO	–	X			NEGATIVE	N.A.
1225	N.A.	N.A.	JACUTINGA	N.A.	NO	–	X			NEGATIVE	N.A.
1226	48	FEMALE	PORTO ALEGRE	AUGUST	YES	BAHIA	X			POSITIVE	N.A.
1227	N.A.	N.A.	SANTA CRUZ DO SUL	N.A.	YES	MATO GROSSO	X			NEGATIVE	N.A.
1228	N.A.	N.A.	SANTA CRUZ DO SUL	N.A.	YES	MATO GROSSO DO SUL	X			NEGATIVE	N.A.
1229	N.A.	N.A.	PANAMBI	N.A.	YES	SÃO PAULO	X			NEGATIVE	N.A.
1230	39	FEMALE	SAPUCAIA DO SUL	AUGUST	YES	BAHIA AND MINAS GERAIS	X			POSITIVE	N.A.
1231	N.A.	N.A.	TUPARENDI	N.A.	YES	WITHIN RIO GRANDE DO SUL	X			NEGATIVE	N.A.
1232	N.A.	N.A.	LAGOA VERMELHA	N.A.	UNKNOWN	–	X			NEGATIVE	N.A.
1233	N.A.	N.A.	TORRES	N.A.	NO	–	X			NEGATIVE	N.A.
1234	N.A.	N.A.	FARROUPILHA	N.A.	NO	–	X			NEGATIVE	N.A.
1235	N.A.	N.A.	PORTO ALEGRE	N.A.	NO	–	X			NEGATIVE	N.A.
1236	N.A.	N.A.	PASSO FUNDO	N.A.	UNKNOWN	–	X			NEGATIVE	N.A.
1237	N.A.	N.A.	VACARIA	N.A.	NO	–	X			NEGATIVE	N.A.
1238	N.A.	N.A.	CACHOEIRINHA	N.A.	UNKNOWN	–	X			NEGATIVE	N.A.
1239	N.A.	N.A.	TUPARENDI	N.A.	NO	–	X			NEGATIVE	N.A.
1240	37	MALE	CACHOEIRA DO SUL	AUGUST	UNKNOWN	–	X			POSITIVE	N.A.
1241	N.A.	N.A.	ROLADOR	N.A.	NO	–	X			NEGATIVE	N.A.
1242	N.A.	N.A.	VACARIA	N.A.	NO	–	X			NEGATIVE	N.A.
1243	N.A.	N.A.	CANOAS	N.A.	NO	–		X		NEGATIVE	N.A.	S1:1223 NEGATIVE
1244	N.A.	N.A.	PORTO ALEGRE	N.A.	NO	–	X			NEGATIVE	N.A.
1245	N.A.	N.A.	SÃO LEOPOLDO	N.A.	UNKNOWN	–	X			NEGATIVE	N.A.
1246	N.A.	N.A.	PELOTAS	N.A.	NO	–	X			NEGATIVE	N.A.
1247	N.A.	N.A.	ESTÂNCIA VELHA	N.A.	YES	RIO DE JANEIRO	X			NEGATIVE	N.A.
1248	N.A.	N.A.	SOLEDADE	N.A.	YES	BAHIA	X			NEGATIVE	N.A.
1249	N.A.	N.A.	LAJEADO	N.A.	NO	–		X		NEGATIVE	N.A.	S1:1137 NEGATIVE
1250	N.A.	N.A.	SENADOR SALGADO FILHO	N.A.	NO	–	X			NEGATIVE	N.A.
1251	N.A.	N.A.	GIRUÁ	N.A.	UNKNOWN	–				UNDETERMINED	N.A.
1252	N.A.	N.A.	GIRUÁ	N.A.	UNKNOWN	–	X			NEGATIVE	N.A.
1253	N.A.	N.A.	GIRUÁ	N.A.	UNKNOWN	–	X			NEGATIVE	N.A.
1254	N.A.	N.A.	TEUTÔNIA	N.A.	UNKNOWN	–	X			NEGATIVE	N.A.
1255	N.A.	N.A.	GRAMADO	N.A.	NO	–	X			NEGATIVE	N.A.
1256	N.A.	N.A.	GLORINHA	N.A.	UNKNOWN	–	X			NEGATIVE	N.A.
1257	N.A.	N.A.	TEUTÔNIA	N.A.	NO	–	X			NEGATIVE	N.A.
1258	N.A.	N.A.	PORTO ALEGRE	N.A.	UNKNOWN	–	X			NEGATIVE	N.A.
1259	N.A.	N.A.	CAMPO BOM	N.A.	NO	–	X			NEGATIVE	N.A.
1260	N.A.	N.A.	VACARIA	N.A.	NO	–		X		NEGATIVE	N.A.	S2:1242 NEGATIVE
1261	N.A.	N.A.	FLORES DA CUNHA	N.A.	YES	MATO GROSSO	X			NEGATIVE	N.A.
1262	N.A.	N.A.	SENADOR SALGADO FILHO	N.A.	UNKNOWN	–	X			NEGATIVE	N.A.
1263	N.A.	N.A.	SENADOR SALGADO FILHO	N.A.	NO	–	X			NEGATIVE	N.A.
1264	UNKNOWN	UNKNOWN	PORTO ALEGRE	SEPTEMBER	UNKNOWN	–	X			POSITIVE	N.A.
1265	N.A.	N.A.	CARAZINHO	N.A.	UNKNOWN	–	X			NEGATIVE	N.A.
1266	N.A.	N.A.	BENTO GONÇALVES	N.A.	NO	–	X			NEGATIVE	N.A.
1267	N.A.	N.A.	SANTA ROSA	N.A.	NO	–	X			NEGATIVE	N.A.
1268	N.A.	N.A.	PASSO FUNDO	N.A.	NO	–	X			NEGATIVE	N.A.
1269	N.A.	N.A.	GRAMADO	N.A.	NO	–		X		NEGATIVE	N.A.	S1:1255 NEGATIVE
1270	N.A.	N.A.	GRAVATAÍ	N.A.	NO	–	X			NEGATIVE	N.A.
1271	N.A.	N.A.	SANTO ANTÔNIO DAS MISSÕES	N.A.	NO	–	X			NEGATIVE	N.A.
1272	N.A.	N.A.	TUPARENDI	N.A.	NO	–	X			NEGATIVE	N.A.
1273	N.A.	N.A.	TRÊS DE MAIO	N.A.	NO	–	X			NEGATIVE	N.A.
1274	N.A.	N.A.	SANTA ROSA	N.A.	YES	PARANÁ	X			NEGATIVE	N.A.
1275	N.A.	N.A.	SANTA ROSA	N.A.	NO	–	X			NEGATIVE	N.A.
1276	N.A.	N.A.	LAJEADO	N.A.	NO	–	X			NEGATIVE	N.A.
1277	N.A.	N.A.	TEUTÔNIA	N.A.	UNKNOWN	–		X		NEGATIVE	N.A.	S1:1254 NEGATIVE
1278	N.A.	N.A.	CACHOEIRA DO SUL	N.A.	NO	–	X			NEGATIVE	N.A.
1279	N.A.	N.A.	VERANÓPOLIS	N.A.	YES	PERNAMBUCO	X			NEGATIVE	N.A.
1280	N.A.	N.A.	FLORES DA CUNHA	N.A.	YES	SÃO PAULO	X			NEGATIVE	N.A.
1281	N.A.	N.A.	CANOAS	N.A.	YES	WITHIN RIO GRANDE DO SUL	X			NEGATIVE	N.A.
1282	N.A.	N.A.	SENADOR SALGADO FILHO	N.A.	NO	–	X			NEGATIVE	N.A.
1283	N.A.	N.A.	CAXIAS DO SUL	N.A.	UNKNOWN	–	X			NEGATIVE	N.A.
1284	N.A.	N.A.	SENADOR SALGADO FILHO	N.A.	YES	WITHIN RIO GRANDE DO SUL	X			NEGATIVE	N.A.
1285	N.A.	N.A.	GIRUÁ	N.A.	NO	–	X			NEGATIVE	N.A.
1286	N.A.	N.A.	GIRUÁ	N.A.	NO	–	X			NEGATIVE	N.A.
1287	N.A.	N.A.	SENADOR SALGADO FILHO	N.A.	YES	WITHIN RIO GRANDE DO SUL	X			NEGATIVE	N.A.
1288	N.A.	N.A.	SANTA ROSA	N.A.	YES	WITHIN RIO GRANDE DO SUL	X			NEGATIVE	N.A.
1289	N.A.	N.A.	CANOAS	N.A.	YES	ALAGOAS	X			NEGATIVE	N.A.
1290	N.A.	N.A.	PORTO ALEGRE	N.A.	YES	BAHIA	X			NEGATIVE	N.A.
1291	N.A.	N.A.	TUPARENDI	N.A.	UNKNOWN	–		X		NEGATIVE	N.A.	S1:1272 NEGATIVE
1292	N.A.	N.A.	PORTO ALEGRE	N.A.	YES	SÃO PAULO	X			NEGATIVE	N.A.
1293	N.A.	N.A.	PORTO ALEGRE	N.A.	UNKNOWN	–	X			NEGATIVE	N.A.
1294	N.A.	N.A.	SINIMBÚ	N.A.	NO	–	X			NEGATIVE	N.A.
1295	N.A.	N.A.	ANTA GORDA	N.A.	YES	MATO GROSSO	X			NEGATIVE	N.A.
1296	N.A.	N.A.	CHAPADA	N.A.	NO	–	X			NEGATIVE	N.A.
1297	N.A.	N.A.	SERTÃO SANTANA	N.A.	YES	MATO GROSSO	X			NEGATIVE	N.A.
1298	N.A.	N.A.	SERTÃO SANTANA	N.A.	YES	MATO GROSSO	X			NEGATIVE	N.A.
1299	N.A.	N.A.	PORTO ALEGRE	N.A.	NO	–	X			NEGATIVE	N.A.
1300	N.A.	N.A.	SAPIRAMGA	N.A.	NO	–	X			NEGATIVE	N.A.
1301	N.A.	N.A.	CAXIAS DO SUL	N.A.	UNKNOWN	–	X			NEGATIVE	N.A.
1302	N.A.	N.A.	GRAVATAÍ	N.A.	UNKNOWN	–	X			NEGATIVE	N.A.
1303	N.A.	N.A.	CANOAS	N.A.	UNKNOWN	–	X			NEGATIVE	N.A.
1304	N.A.	N.A.	CANOAS	N.A.	UNKNOWN	–	X			NEGATIVE	N.A.
1305	N.A.	N.A.	JAGUARÃO	N.A.	NO	–	X			NEGATIVE	N.A.
1306	N.A.	N.A.	PASSO FUNDO	N.A.	UNKNOWN	–	X			NEGATIVE	N.A.
1307	N.A.	N.A.	PORTO ALEGRE	N.A.	NO	–	X			NEGATIVE	N.A.
1308	N.A.	N.A.	TRÊS DE MAIO	N.A.	UNKNOWN	–	X			NEGATIVE	N.A.
1309	N.A.	N.A.	CAXIAS DO SUL	N.A.	UNKNOWN	–	X			NEGATIVE	N.A.
1310	N.A.	N.A.	SANTO AUGUSTO	N.A.	NO	–	X			NEGATIVE	N.A.
1311	N.A.	N.A.	SÃO LEOPOLDO	N.A.	NO	–	X			NEGATIVE	N.A.
1312	N.A.	N.A.	VIAMÃO	N.A.	NO	–	X			NEGATIVE	N.A.
1313	N.A.	N.A.	PORTO ALEGRE	N.A.	UNKNOWN	–	X			NEGATIVE	N.A.
1314	N.A.	N.A.	ANTA GORDA	N.A.	YES	MATO GROSSO AND SÃO PAULO		X		NEGATIVE	N.A.	S1:1295 NEGATIVE
1315	N.A.	N.A.	BENTO GONÇALVES	N.A.	YES	MATO GROSSO DO SUL	X			NEGATIVE	N.A.
1316	N.A.	N.A.	ESTEIO	N.A.	NO	–	X			NEGATIVE	N.A.
1318	N.A.	N.A.	GRAMADO	N.A.	NO	–	X			NEGATIVE	N.A.
1319	N.A.	N.A.	CERRO LARGO	N.A.	NO	–	X			NEGATIVE	N.A.
1320	N.A.	N.A.	CERRO LARGO	N.A.	NO	–	X			NEGATIVE	N.A.
1321	N.A.	N.A.	SANTA ROSA	N.A.	UNKNOWN	–	X			NEGATIVE	N.A.
1322	N.A.	N.A.	HORIZONTINA	N.A.	UNKNOWN	–	X			NEGATIVE	N.A.
1323	N.A.	N.A.	ELDORADO DO SUL	N.A.	UNKNOWN	–	X			NEGATIVE	N.A.
1324	N.A.	N.A.	ERECHIM	N.A.	UNKNOWN	–	X			NEGATIVE	N.A.
1325	UNKNOWN	UNKNOWN	MARAU	OCTOBER	YES	RIO DE JANEIRO	X			POSITIVE	N.A.
1326	N.A.	N.A.	PORTO ALEGRE	N.A.	UNKNOWN	–	X			NEGATIVE	N.A.
1327	N.A.	N.A.	NOVO HAMBURGO	N.A.	NO	–	X			NEGATIVE	N.A.
1328	N.A.	N.A.	NOVO HAMBURGO	N.A.	NO	–	X			NEGATIVE	N.A.
1329	N.A.	N.A.	NOVA PRATA	N.A.	NO	–	X			NEGATIVE	N.A.
1330	N.A.	N.A.	TRÊS DE MAIO	N.A.	UNKNOWN	–	X			NEGATIVE	N.A.
1331	N.A.	N.A.	TRÊS DE MAIO	N.A.	UNKNOWN	–	X			NEGATIVE	N.A.
1332	N.A.	N.A.	TRÊS DE MAIO	N.A.	UNKNOWN	–	X			NEGATIVE	N.A.
1333	N.A.	N.A.	TRÊS DE MAIO	N.A.	UNKNOWN	–	X			NEGATIVE	N.A.
1334	N.A.	N.A.	TRÊS DE MAIO	N.A.	UNKNOWN	–	X			NEGATIVE	N.A.
1335	N.A.	N.A.	HORIZONTINA	N.A.	UNKNOWN	–	X			NEGATIVE	N.A.
1336	N.A.	N.A.	CANOAS	N.A.	NO	–	X			NEGATIVE	N.A.
1337	N.A.	N.A.	BOM PRINCÍPIO	N.A.	NO	–	X			NEGATIVE	N.A.
1338	N.A.	N.A.	PORTO ALEGRE	N.A.	NO	–	X			NEGATIVE	N.A.
1339	N.A.	N.A.	BOSSOROCA	N.A.	NO	–	X			NEGATIVE	N.A.
1340	N.A.	N.A.	BOSSOROCA	N.A.	NO	–	X			NEGATIVE	N.A.
1341	N.A.	N.A.	CARLOS BARBOSA	N.A.	NO	–	X			NEGATIVE	N.A.
1342	N.A.	N.A.	VIAMÃO	N.A.	UNKNOWN	–	X			NEGATIVE	N.A.
1343	N.A.	N.A.	VIAMÃO	N.A.	UNKNOWN	–		X		NEGATIVE	N.A.	S1:358 NEGATIVE
1344	N.A.	N.A.	ENCRIZULHADA DO SUL	N.A.	UNKNOWN	–	X			NEGATIVE	N.A.
1345	N.A.	N.A.	TRÊS PASSOS	N.A.	NO	–	X			NEGATIVE	N.A.
1346	N.A.	N.A.	FREDERICO WESTPHALEN	N.A.	UNKNOWN	–	X			NEGATIVE	N.A.
1347	40	MALE	NOVO HAMBURGO	NOVEMBER	YES	PERNAMBUCO	X			POSITIVE	N.A.
1348	N.A.	N.A.	PORTO ALEGRE	N.A.	UNKNOWN	–	X			NEGATIVE	N.A.
1349	N.A.	N.A.	NOVO HAMBURGO	N.A.	UNKNOWN	–	X			NEGATIVE	N.A.
1350	N.A.	N.A.	PORTO ALEGRE	N.A.	YES	AMAZONAS	X			NEGATIVE	N.A.
1351	N.A.	N.A.	PORTO ALEGRE	N.A.	NO	–	X			NEGATIVE	N.A.
1352	N.A.	N.A.	PORTO ALEGRE	N.A.	NO	–	X			NEGATIVE	N.A.
1353	N.A.	N.A.	TUCUNDUVA	N.A.	UNKNOWN	–	X			NEGATIVE	N.A.
1354	N.A.	N.A.	TUCUNDUVA	N.A.	UNKNOWN	–	X			NEGATIVE	N.A.
1355	N.A.	N.A.	BOSSOROCA	N.A.	NO	–	X			NEGATIVE	N.A.
1356	N.A.	N.A.	ELDORADO DO SUL	N.A.	UNKNOWN	–		X		NEGATIVE	N.A.	S1:1323 NEGATIVE
1357	N.A.	N.A.	TEUTÔNIA	N.A.	YES	WITHIN RIO GRANDE DO SUL	X			NEGATIVE	N.A.
1358	N.A.	N.A.	TEUTÔNIA	N.A.	UNKNOWN	–	X			NEGATIVE	N.A.
1359	N.A.	N.A.	SANTA ROSA	N.A.	UNKNOWN	–	X			NEGATIVE	N.A.
1360	N.A.	N.A.	GRAMADO	N.A.	NO	–	X			NEGATIVE	N.A.
1361	N.A.	N.A.	CARLOS BARBOSA	N.A.	NO	–	X			NEGATIVE	N.A.
1362	N.A.	N.A.	PORTO ALEGRE	N.A.	NO	–	X			NEGATIVE	N.A.
1363	N.A.	N.A.	VERANÓPOLIS	N.A.	YES	PERNAMBUCO	X			NEGATIVE	N.A.
1364	N.A.	N.A.	PORTO ALEGRE	N.A.	YES	BAHIA	X			NEGATIVE	N.A.
1365	N.A.	N.A.	TRÊS DE MAIO	N.A.	UNKNOWN	–	X			NEGATIVE	N.A.
1366	N.A.	N.A.	SANTA ROSA	N.A.	NO	–	X			NEGATIVE	N.A.
1367	N.A.	N.A.	VENÂNCIO AIRES	N.A.	UNKNOWN	–	X			NEGATIVE	N.A.
1368	N.A.	N.A.	SANTIAGO	N.A.	UNKNOWN	–	X			NEGATIVE	N.A.
1369	N.A.	N.A.	AJURICABA	N.A.	NO	–	X			NEGATIVE	N.A.
1370	N.A.	N.A.	CRISSIUMAL	N.A.	NO	–	X			NEGATIVE	N.A.
1371	N.A.	N.A.	ESTEIO	N.A.	NO	–	X			NEGATIVE	N.A.
1372	N.A.	N.A.	ESTEIO	N.A.	NO	–	X			NEGATIVE	N.A.
1373	N.A.	N.A.	PASSO FUNDO	N.A.	NO	–	X			NEGATIVE	N.A.
1374	N.A.	N.A.	MAXIMILIANO DE ALMEIDA	N.A.	NO	–	X			NEGATIVE	N.A.
1375	N.A.	N.A.	PORTO ALEGRE	N.A.	YES	WITHIN RIO GRANDE DO SUL	X			NEGATIVE	N.A.
1376	N.A.	N.A.	SANTO ÂNGELO	N.A.	UNKNOWN	–	X			NEGATIVE	N.A.
1377	N.A.	N.A.	GRAMADO	N.A.	UNKNOWN	–		X		NEGATIVE	N.A.	S1: 1326 NEGATIVE
1378	N.A.	N.A.	PORTO ALEGRE	N.A.	UNKNOWN	–	X			NEGATIVE	N.A.
1379	N.A.	N.A.	VIAMÃO	N.A.	UNKNOWN	–	X			NEGATIVE	N.A.
1380	N.A.	N.A.	PORTO ALEGRE	N.A.	UNKNOWN	–	X			NEGATIVE	N.A.
1381	N.A.	N.A.	ERECHIM	N.A.	UNKNOWN	–	X			NEGATIVE	N.A.
1382	N.A.	N.A.	BOSSOROCA	N.A.	NO	–	X			NEGATIVE	N.A.
1383	N.A.	N.A.	BOSSOROCA	N.A.	UNKNOWN	–	X			NEGATIVE	N.A.
1384	N.A.	N.A.	CAXIAS DO SUL	N.A.	UNKNOWN	–	X			NEGATIVE	N.A.
1385	N.A.	N.A.	SANTA MARIA	N.A.	YES	RIO DE JANEIRO, SÃO PAULO AND WITHIN RIO GRANDE DO SUL	X			NEGATIVE	N.A.
1386	N.A.	N.A.	TUPARENCI	N.A.	NO	–	X			NEGATIVE	N.A.
1387	N.A.	N.A.	TRÊS DE MAIO	N.A.	NO	–	X			NEGATIVE	N.A.
1388	N.A.	N.A.	PELOTAS	N.A.	YES	WITHIN RIO GRANDE DO SUL	X			NEGATIVE	N.A.
1389	N.A.	N.A.	RIO GRANDE	N.A.	YES	RIO DE JANEIRO	X			NEGATIVE	N.A.
1390	40	MALE	CAXIAS DO SUL	NOVEMBER	UNKNOWN	–	X			POSITIVE	N.A.
1391	N.A.	N.A.	SENADOR SALGADO FILHO	N.A.	NO	–	X			NEGATIVE	N.A.
1392	N.A.	N.A.	SENADOR SALGADO FILHO	N.A.	YES	WITHIN RIO GRANDE DO SUL	X			NEGATIVE	N.A.
1393	N.A.	N.A.	SENADOR SALGADO FILHO	N.A.	UNKNOWN	–	X			NEGATIVE	N.A.
1394	N.A.	N.A.	GIRUÁ	N.A.	YES	PARAGUAY AND ARGENTINA	X			NEGATIVE	N.A.
1395	N.A.	N.A.	GIRUÁ	N.A.	UNKNOWN	–	X			NEGATIVE	N.A.
1396	N.A.	N.A.	ERECHIM	N.A.	UNKNOWN	–	X			NEGATIVE	N.A.
1397	N.A.	N.A.	PORTO ALEGRE	N.A.	YES	SANTA CATARINA	X			NEGATIVE	N.A.
1398	N.A.	N.A.	PORTO ALEGRE	N.A.	YES	RIO DE JANEIRO	X			NEGATIVE	N.A.
1399	N.A.	N.A.	PORTO ALEGRE	N.A.	UNKNOWN	–	X			NEGATIVE	N.A.
1400	N.A.	N.A.	PORTO ALEGRE	N.A.	NO	–	X			NEGATIVE	N.A.
1401	N.A.	N.A.	PORTO ALEGRE	N.A.	NO	–	X			NEGATIVE	N.A.
1402	N.A.	N.A.	GARIBALDI	N.A.	NO	–	X			NEGATIVE	N.A.
1403	N.A.	N.A.	NOVO HAMBURGO	N.A.	UNKNOWN	–	X			NEGATIVE	N.A.
1404	N.A.	N.A.	HORIZONTINA	N.A.	NO	–	X			NEGATIVE	N.A.
1405	N.A.	N.A.	SANTA MARIA	N.A.	NO	–	X			NEGATIVE	N.A.
1406	N.A.	N.A.	SÃO FRANCISCO DE ASSIS	N.A.	NO	–	X			NEGATIVE	N.A.
1407	N.A.	N.A.	PORTO ALEGRE	N.A.	NO	–	X			NEGATIVE	N.A.
1408	N.A.	N.A.	FLORES DA CUNHA	N.A.	UNKNOWN	–	X			NEGATIVE	N.A.
1409	N.A.	N.A.	PORTO ALEGRE	N.A.	NO	–	X			NEGATIVE	N.A.
1410	N.A.	N.A.	SANTO ANTONIO DAS MISSÕES	N.A.	UNKNOWN	–		X		NEGATIVE	N.A.	S1:1271 NEGATIVE
1411	N.A.	N.A.	SÃO LUIZ GONZAGA	N.A.	NO	–	X			NEGATIVE	N.A.
1412	N.A.	N.A.	TRÊS PASSOS	N.A.	NO	–	X			NEGATIVE	N.A.
1413	N.A.	N.A.	PORTO ALEGRE	N.A.	NO	–	X			NEGATIVE	N.A.
1414	N.A.	N.A.	PORTO ALEGRE	N.A.	NO	–	X			NEGATIVE	N.A.
1415	N.A.	N.A.	SANTA ROSA	N.A.	UNKNOWN	–	X			NEGATIVE	N.A.
1416	N.A.	N.A.	PORTO ALEGRE	N.A.	NO	–	X			NEGATIVE	N.A.
1417	N.A.	N.A.	GRAVATAÍ	N.A.	NO	–	X			NEGATIVE	N.A.
1418	N.A.	N.A.	SANANDUVA	N.A.	NO	–	X			NEGATIVE	N.A.
1419	N.A.	N.A.	PORTO ALEGRE	N.A.	UNKNOWN	–	X			NEGATIVE	N.A.
1420	N.A.	N.A.	PORTO ALEGRE	N.A.	NO	–	X			NEGATIVE	N.A.
1421	N.A.	N.A.	PORTO ALEGRE	N.A.	UNKNOWN	–		X		NEGATIVE	N.A.	S1:1348 NEGATIVE
1422	N.A.	N.A.	PORTO ALEGRE	N.A.	YES	SANTA CATARINA	X			NEGATIVE	N.A.
1423	N.A.	N.A.	BOSSOROCA	N.A.	NO	–				N.A.	N.A.
1424	N.A.	N.A.	BOSSOROCA	N.A.	NO	–		X		NEGATIVE	N.A.	S1:1340 NEGATIVE
1425	N.A.	N.A.	CRISSIUMAL	N.A.	NO	–	X			NEGATIVE	N.A.
1426	N.A.	N.A.	PORTO ALEGRE	N.A.	NO	–	X			NEGATIVE	N.A.
1427	N.A.	N.A.	SANTIAGO	N.A.	YES	PARAGUAY	X			NEGATIVE	N.A.
1428	N.A.	N.A.	VENÂNCIO AIRES	N.A.	UNKNOWN	–	X			NEGATIVE	N.A.
1429	N.A.	N.A.	INDEPENDENCIA	N.A.	NO	–	X			NEGATIVE	N.A.
1430	N.A.	N.A.	ROLANTE	N.A.	NO	–	X			NEGATIVE	N.A.
1431	N.A.	N.A.	REDENTORA	N.A.	NO	–	X			NEGATIVE	N.A.
1432	N.A.	N.A.	REDENTORA	N.A.	NO	–	X			NEGATIVE	N.A.
1433	N.A.	N.A.	REDENTORA	N.A.	NO	–	X			NEGATIVE	N.A.
1434	N.A.	N.A.	SALTO DO JACUÍ	N.A.	NO	–	X			NEGATIVE	N.A.
1435	N.A.	N.A.	SALTO DO JACUÍ	N.A.	NO	–	X			NEGATIVE	N.A.
1436	N.A.	N.A.	SALTO DO JACUÍ	N.A.	NO	–	X			NEGATIVE	N.A.
1437	N.A.	N.A.	SÃO LUIZ GONZAGA	N.A.	NO	–	X			NEGATIVE	N.A.
1438	N.A.	N.A.	TRÊS PASSOS	N.A.	YES	WITHIN RIO GRANDE DO SUL	X			NEGATIVE	N.A.
1439	N.A.	N.A.	PORTO ALEGRE	N.A.	NO	–	X			NEGATIVE	N.A.
1440	N.A.	N.A.	PORTO ALEGRE	N.A.	UNKNOWN	–	X			NEGATIVE	N.A.
1441	N.A.	N.A.	PORTO ALEGRE	N.A.	YES	SÃO PAULO	X			NEGATIVE	N.A.
1442	N.A.	N.A.	CAXIAS DO SUL	N.A.	UNKNOWN	–	X			NEGATIVE	N.A.
1443	N.A.	N.A.	CAXIAS DO SUL	N.A.	YES	RIO DE JANEIRO	X			NEGATIVE	N.A.
1444	N.A.	N.A.	SANTA ROSA	N.A.	NO	–	X			NEGATIVE	N.A.
1445	N.A.	N.A.	SANTA ROSA	N.A.	NO	–	X			NEGATIVE	N.A.
1446	N.A.	N.A.	SANTA ROSA	N.A.	UNKNOWN	–	X			NEGATIVE	N.A.
1447	N.A.	N.A.	SANTA ROSA	N.A.	NO	–	X			NEGATIVE	N.A.
1448	N.A.	N.A.	PINHEIRO MACHADO	N.A.	UNKNOWN	–	X			NEGATIVE	N.A.
1449	N.A.	N.A.	PINHEIRO MACHADO	N.A.	UNKNOWN	–	X			NEGATIVE	N.A.
1450	N.A.	N.A.	SÃO JOSÉ DO NORTE	N.A.	UNKNOWN	–	X			NEGATIVE	N.A.
1451	N.A.	N.A.	PELOTAS	N.A.	YES	MARANHÃO	X			NEGATIVE	N.A.
1452	N.A.	N.A.	NOVO HAMBURGO	N.A.	YES	RIO DE JANEIRO	X			NEGATIVE	N.A.
1453	N.A.	N.A.	NOVO HAMBURGO	N.A.	NO	–	X			NEGATIVE	N.A.
1454	N.A.	N.A.	FLORES DA CUNHA	N.A.	NO	–	X			NEGATIVE	N.A.
1455	N.A.	N.A.	NOVA PRATA	N.A.	NO	–	X			NEGATIVE	N.A.
1456	N.A.	N.A.	ALVORADA	N.A.	NO	–	X			NEGATIVE	N.A.
1457	N.A.	N.A.	NOVO HAMBURGO	N.A.	NO	–	X			NEGATIVE	N.A.
1458	N.A.	N.A.	PORTO ALEGRE	N.A.	YES	CEARÁ	X			NEGATIVE	N.A.
1459	N.A.	N.A.	UNKNOWN	N.A.	NO	–	X			NEGATIVE	N.A.
1460	N.A.	N.A.	SANTA ROSA	N.A.	UNKNOWN	–	X			NEGATIVE	N.A.
1461	N.A.	N.A.	SANTO CRISTO	N.A.	NO	–	X			NEGATIVE	N.A.
1462	N.A.	N.A.	SANTA ROSA	N.A.	YES	AMAZONAS	X			NEGATIVE	N.A.
1463	N.A.	N.A.	GIRUÁ	N.A.	NO	–	X			NEGATIVE	N.A.
1464	N.A.	N.A.	SÃO LOURENÇO DO SUL	N.A.	YES	AFRICA	X			NEGATIVE	N.A.
1465	N.A.	N.A.	SANTA MARIA	N.A.	YES	SÃO PAULO	X			NEGATIVE	N.A.
1466	N.A.	N.A.	SANTA MARIA	N.A.	NO	–		X		NEGATIVE	N.A.	S1:1368 NEGATIVE
1467	N.A.	N.A.	CANOAS	N.A.	UNKNOWN	–	X			NEGATIVE	N.A.
1468	N.A.	N.A.	SÃO JOÃO DA URTIGA	N.A.	NO	–	X			NEGATIVE	N.A.
1469	N.A.	N.A.	ITAQUI	N.A.	NO	–	X			NEGATIVE	N.A.
1470	N.A.	N.A.	TRAMANDAÍ	N.A.	YES	WITHIN RIO GRANDE DO SUL	X			NEGATIVE	N.A.
1471	N.A.	N.A.	NOVO HAMBURGO	N.A.	UNKNOWN	–	X			NEGATIVE	N.A.
1472	N.A.	N.A.	NOVO HAMBURGO	N.A.	NO	–	X			NEGATIVE	N.A.
1473	N.A.	N.A.	GARIBALDI	N.A.	NO	–		X		NEGATIVE	N.A.	S1:1402 NEGATIVE
1474	N.A.	N.A.	TRIUNFO	N.A.	NO	–	X			NEGATIVE	N.A.
1475	N.A.	N.A.	CANOAS	N.A.	NO	–	X			NEGATIVE	N.A.
1476	N.A.	N.A.	FARROUPILHA	N.A.	NO	–	X			NEGATIVE	N.A.
1477	N.A.	N.A.	SANTO ÂNTONIO DA PATRULHA	N.A.	NO	–	X			NEGATIVE	N.A.
1478	N.A.	N.A.	SÃO LUIZ GONZAGA	N.A.	NO	–	X			NEGATIVE	N.A.
1479	N.A.	N.A.	PORTO ALEGRE	N.A.	YES	SÃO PAULO AND RIO DE JANEIRO	X			NEGATIVE	N.A.
1480	N.A.	N.A.	VERANÓPOLIS	N.A.	YES	SÃO PAULO		X		NEGATIVE	N.A.	S1:1468 NEGATIVE
1481	N.A.	N.A.	PORTO ALEGRE	N.A.	NO	–	X			NEGATIVE	N.A.
1482	N.A.	N.A.	GIRUÁ	N.A.	NO	–	X			NEGATIVE	N.A.
1483	N.A.	N.A.	GIRUÁ	N.A.	NO	–	X			NEGATIVE	N.A.
1484	N.A.	N.A.	SANTA ROSA	N.A.	NO	–	X			NEGATIVE	N.A.
1485	N.A.	N.A.	GIRUÁ	N.A.	NO	–	X			NEGATIVE	N.A.
1486	N.A.	N.A.	SANTA ROSA	N.A.	NO	–	X			NEGATIVE	N.A.
1487	N.A.	N.A.	CÂNDIDO GODOI	N.A.	UNKNOWN	–	X			NEGATIVE	N.A.
1488	N.A.	N.A.	PORTO ALEGRE	N.A.	NO	–	X			NEGATIVE	N.A.
1489	N.A.	N.A.	ITAQUI	N.A.	UNKNOWN	–		X		NEGATIVE	N.A.	S1:1469 NEGATIVE
1490	N.A.	N.A.	ALVORADA	N.A.	NO	–	X			NEGATIVE	N.A.
1491	N.A.	N.A.	CRUZ ALTA	N.A.	NO	–	X			NEGATIVE	N.A.
1492	N.A.	N.A.	ALEGRETE	N.A.	YES	MATO GROSSO DO SUL	X			NEGATIVE	N.A.
1493	N.A.	N.A.	PASSO FUNDO	N.A.	NO	–	X			NEGATIVE	N.A.
1494	N.A.	N.A.	IJUÍ	N.A.	NO	–	X			NEGATIVE	N.A.
1495	N.A.	N.A.	PORTO ALEGRE	N.A.	NO	–	X			NEGATIVE	N.A.
1496	N.A.	N.A.	CHARRUA	N.A.	NO	–	X			NEGATIVE	N.A.
1497	N.A.	N.A.	SANTO ÂNGELO	N.A.	NO	–	X			NEGATIVE	N.A.
1498	N.A.	N.A.	PASSO FUNDO	N.A.	YES	–	X			NEGATIVE	N.A.
1499	N.A.	N.A.	PELOTAS	N.A.	NO	–	X			NEGATIVE	N.A.
1500	55	MALE	CAXIAS DO SUL	DECEMBER	UNKNOWN	–	X			POSITIVE	N.A.
1501	N.A.	N.A.	CAXIAS DO SUL	N.A.	NO	–	X			NEGATIVE	N.A.
1502	N.A.	N.A.	FREDERICO WESTPHALEN	N.A.	NO	–	X			NEGATIVE	N.A.
1503	N.A.	N.A.	PASSO FUNDO	N.A.	NO	–	X			NEGATIVE	N.A.
1504	N.A.	N.A.	MAXIMILIANO DE ALMEIDA	N.A.	YES	RONDÔNIA	X			NEGATIVE	N.A.
1505	N.A.	N.A.	PASSO FUNDO	N.A.	NO	–	X			NEGATIVE	N.A.
1506	N.A.	N.A.	CAIBATÉ	N.A.	NO	–	X			NEGATIVE	N.A.
1507	N.A.	N.A.	GIRUÁ	N.A.	UNKNOWN	–	X			NEGATIVE	N.A.
1508	N.A.	N.A.	GIRUÁ	N.A.	NO	–	X			NEGATIVE	N.A.
1509	N.A.	N.A.	GIRUÁ	N.A.	YES	PARAGUAY AND ARGENTINA		X		NEGATIVE	N.A.	S1:1394 NEGATIVE
1510	N.A.	N.A.	SENADOR SALGADO FILHO	N.A.	NO	–	X			NEGATIVE	N.A.
1511	N.A.	N.A.	SANTA ROSA	N.A.	NO	–	X			NEGATIVE	N.A.
1512	N.A.	N.A.	GIRUÁ	N.A.	NO	–	X			NEGATIVE	N.A.
1513	N.A.	N.A.	FREDERICO WESTPHALEN	N.A.	NO	–	X			NEGATIVE	N.A.
1514	53	MALE	PORTO ALEGRE	DECEMBER	YES	RIO DE JANEIRO	X			POSITIVE	N.A.
1515	N.A.	N.A.	VIAMÃO	N.A.	NO	–	X			NEGATIVE	N.A.
1516	N.A.	N.A.	BENTO GONÇALVES	N.A.	YES	RORAIMA	X			NEGATIVE	N.A.
1517	N.A.	N.A.	CAMAQUÃ	N.A.	NO	–	X			NEGATIVE	N.A.
1518	N.A.	N.A.	TRÊS DE MAIO	N.A.	UNKNOWN	–	X			NEGATIVE	N.A.
1519	N.A.	N.A.	GRAVATAÍ	N.A.	NO	–	X			NEGATIVE	N.A.
1520	N.A.	N.A.	ALVORADA	N.A.	UNKNOWN	–	X			NEGATIVE	N.A.
1521	N.A.	N.A.	ALVORADA	N.A.	YES	–	X			NEGATIVE	N.A.
1522	49	MALE	GRAMADO	DECEMBER	YES	WITHIN RIO GRANDE DO SUL	X			POSITIVE	N.A.
1523	N.A.	N.A.	GRAMADO	N.A.	YES	PARÁ	X			NEGATIVE	N.A.
1524	N.A.	N.A.	SANTA ROSA	N.A.	NO	–	X			NEGATIVE	N.A.
1525	N.A.	N.A.	ERECHIM	N.A.	UNKNOWN	–	X			NEGATIVE	N.A.
1526	N.A.	N.A.	SÃO JOÃO DA URTIGA	N.A.	NO	–		X		NEGATIVE	N.A.	S1:1503 NEGATIVE
1527	N.A.	N.A.	SAPUCAIA DOS SUL	N.A.	NO	–	X			NEGATIVE	N.A.
1528	N.A.	N.A.	CANOAS	N.A.	NO	–	X			NEGATIVE	N.A.
1529	N.A.	N.A.	ALVORADA	N.A.	NO	–	X			NEGATIVE	N.A.
1."Number" refers to sample number. Some patients had more than 1 sample collected, therefore these patients have more than 1 assigned number (see Comments column).
2. Age in years.
3. Month of the year that blood sample was collected.
4. Location of travel informs the state in Brazil to where the patient travel, or the name of the country, or if travel was within the State of Rio Grande do Sul.
5. Sample 1 indicates that the sample number in column A was the first blood sample collected from a patient.
6. Sample 2 indicates that the sample number in column A was the second blood sample collected from a patient.
7. Sample 3 indicates that the sample number in column A was the third blood sample collected from a patient.
8. Some patients had more than 1 sample collected; "Comments" indicate the results obtained for previous sample(s) of the same patient, indicating sample number as in Column A.
N.A.: Not analyzed.
