# Supplementary material for: Laboratory Surveillance of Dengue in Rio Grande do Sul, Brazil, from 2007 to 2013
Source: PLoS One. 2014 Aug 12;9(8):e104394. doi: 10.1371/journal.pone.0104394 (PMC4130601; doi:10.1371/journal.pone.0104394)
Supplement: Table S2 — Data of reported dengue cases in 2008. (XLS) [file pone.0104394.s002.xls]

## Sheet: Plan1
Table S2. Data of reported dengue cases in the State of Rio Grande do Sul, Brazil, in 2008.
NUMBER1	AGE2	GENDER	CITY	MONTH OF COLLECTION3	TRAVEL?	LOCATION OF TRAVEL4	SAMPLE 1 (S1)5	SAMPLE 2 (S2)6	RESULTS	SEROTYPE	COMMENTS7
1	9	FEMALE	SÃO LEOPOLDO	N.A.	NO	–	X		NEGATIVE	N.A.
2	24	FEMALE	IVOTI	N.A.	NO	–	X		NEGATIVE	N.A.
3	51	FEMALE	NOVA BASSANO	N.A.	YES	RONDÔNIA	X		NEGATIVE	N.A.
4	39	MALE	SÃO LUIZ GONZAGA	JANUARY	YES	TOCANTINS	X		POSITIVE	N.A.
5	7	MALE	IJUÍ	N.A.	NO	–	X		NEGATIVE	N.A.
6	23	MALE	PASSO FUNDO	N.A.	NO	–	X		NEGATIVE	N.A.
7	55	FEMALE	NOVA PETRÓPOLIS	JANUARY	YES	PARÁ	X		POSITIVE	N.A.
8	44	MALE	TRÊS DE MAIO	N.A.	UNKNOWN	–	X		NEGATIVE	N.A.
9	45	MALE	HORIZONTINA	N.A.	YES	DISTRITO FEDERAL	X		NEGATIVE	N.A.
10	27	FEMALE	SENADOR SALGADO FILHO	N.A.	UNKNOWN	–	X		NEGATIVE	N.A.
11	21	FEMALE	SÃO SEPÉ	N.A.	NO	–	X		NEGATIVE	N.A.
12	55	MALE	GETÚLIO VARGAS	N.A.	YES	ARGENTINA	X		NEGATIVE	N.A.
13	76	FEMALE	JACUTINGA	N.A.	UNKNOWN	–	X		NEGATIVE	N.A.
14	26	MALE	JACUTINGA	N.A.	UNKNOWN	–	X		NEGATIVE	N.A.
15	N.A.	N.A.	PORTO ALEGRE	N.A.	NO	–	X		NEGATIVE	N.A.
16	N.A.	N.A.	PORTO ALEGRE	N.A.	UNKNOWN	–	X		NEGATIVE	N.A.
17	36	MALE	OSÓRIO	N.A.	UNKNOWN	–	X		NEGATIVE	N.A.
18	18	MALE	IJUÍ	N.A.	UNKNOWN	–	X		NEGATIVE	N.A.
19	17	MALE	TRÊS DE MAIO	JANUARY	UNKNOWN	–	X		POSITIVE	N.A.
20	24	FEMALE	TRÊS DE MAIO	N.A.	UNKNOWN	–	X		NEGATIVE	N.A.
21	60	FEMALE	TRÊS DE MAIO	N.A.	NO	–	X		NEGATIVE	N.A.
22	14	MALE	TUPARENDI	N.A.	NO	–	X		NEGATIVE	N.A.
23	37	MALE	HORIZONTINA	N.A.	UNKNOWN	–	X		NEGATIVE	N.A.
24	29	MALE	IJUÍ	N.A.	NO	–	X		NEGATIVE	N.A.
25	3	MALE	PELOTAS	N.A.	UNKNOWN	–	X		NEGATIVE	N.A.
26	15	MALE	CANELA	N.A.	NO	–	X		NEGATIVE	N.A.
27	32	MALE	ALVORADA	N.A.	UNKNOWN	–	X		NEGATIVE	N.A.
28	32	MALE	ALVORADA	N.A.	UNKNOWN	–		X	NEGATIVE	N.A.	S1:27 NEGATIVE
29	29	MALE	SERAFINA CORRÊA	N.A.	NO	–	X		NEGATIVE	N.A.
30	49	MALE	ERVAL SECO	N.A.	UNKNOWN	–	X		NEGATIVE	N.A.
31	10	MALE	ALVORADA	N.A.	NO	–	X		NEGATIVE	N.A.
32	22	FEMALE	BAGÉ	N.A.	NO	–	X		NEGATIVE	N.A.
33	24	MALE	IVOTI	N.A.	NO	–		X	NEGATIVE	N.A.	S1:2 NEGATIVE
34	53	MALE	MONTENEGRO	N.A.	NO	–	X		NEGATIVE	N.A.
35	19	MALE	CANELA	N.A.	NO	–	X		NEGATIVE	N.A.
36	41	FEMALE	SAPUCAIA DO SUL	N.A.	YES	RIO DE JANEIRO	X		NEGATIVE	N.A.
37	20	MALE	SANTA MARIA	N.A.	UNKNOWN	–	X		NEGATIVE	N.A.
38	36	FEMALE	REDENTORA	N.A.	NO	–	X		NEGATIVE	N.A.
39	26	FEMALE	REDENTORA	N.A.	NO	–	X		NEGATIVE	N.A.
40	14	FEMALE	REDENTORA	N.A.	NO	–	X		NEGATIVE	N.A.
41	19	FEMALE	REDENTORA	N.A.	NO	–	X		NEGATIVE	N.A.
42	1	MALE	REDENTORA	N.A.	NO	–	X		NEGATIVE	N.A.
43	1	MALE	CAMPO BOM	N.A.	UNKNOWN	–	X		NEGATIVE	N.A.
44	9	MALE	GUARANI DAS MISSÕES	N.A.	YES	MATO GROSSO	X		NEGATIVE	N.A.
45	29	MALE	RIO GRANDE	N.A.	UNKNOWN	–	X		NEGATIVE	N.A.
46	N.A.	N.A.	RIO GRANDE	N.A.	YES	RIO DE JANEIRO	X		NEGATIVE	N.A.
47	54	FEMALE	CANGUÇU	N.A.	NO	–	X		NEGATIVE	N.A.
48	45	MALE	SANTA VITÓRIA DO PALMAR	N.A.	YES	MATO GROSSO	X		NEGATIVE	N.A.
49	20	MALE	CANGUÇU	N.A.	NO	–	X		NEGATIVE	N.A.
50	27	MALE	IVOTI	N.A.	UNKNOWN	–	X		NEGATIVE	N.A.
51	19	MALE	CANELA	N.A.	NO	–		X	NEGATIVE	N.A.	S1:35 NEGATIVE
52	31	FEMALE	NOVO HAMBURGO	N.A.	NO	–	X		NEGATIVE	N.A.
53	3	MALE	CAMPO BOM	N.A.	NO	–	X		NEGATIVE	N.A.
54	65	MALE	PORTO ALEGRE	JANUARY	YES	RIO DE JANEIRO	X		POSITIVE	N.A.
55	29	FEMALE	CAXIAS DO SUL	N.A.	YES	PARÁ	X		NEGATIVE	N.A.
56	5	MALE	CAXIAS DO SUL	N.A.	YES	PARÁ	X		NEGATIVE	N.A.
57	43	FEMALE	CAXIAS DO SUL	N.A.	NO	–	X		NEGATIVE	N.A.
58	30	MALE	CANOAS	N.A.	NO	–	X		NEGATIVE	N.A.
59	35	MALE	VIAMÃO	N.A.	UNKNOWN	–	X		NEGATIVE	N.A.
60	N.A.	N.A.	VIAMÃO	N.A.	UNKNOWN	–	X		NEGATIVE	N.A.
61	12	FEMALE	PICADA CAFÉ	N.A.	NO	–	X		NEGATIVE	N.A.
62	N.A.	N.A.	ALVORADA	N.A.	NO	–	X		NEGATIVE	N.A.
63	14	FEMALE	ALVORADA	N.A.	NO	–	X		NEGATIVE	N.A.
64	31	MALE	NOVA PETRÓPOLIS	N.A.	UNKNOWN	–	X		NEGATIVE	N.A.
65	33	FEMALE	NOVA PETRÓPOLIS	N.A.	YES	PARÁ	X		NEGATIVE	N.A.
66	68	FEMALE	DOIS IRMÃOS	N.A.	YES	MATO GROSSO	X		NEGATIVE	N.A.
67	N.A.	N.A.	ERECHIM	N.A.	UNKNOWN	–	X		NEGATIVE	N.A.
68	29	MALE	PORTO ALEGRE	N.A.	UNKNOWN	–	X		NEGATIVE	N.A.
69	27	MALE	PORTO ALEGRE	N.A.	NO	–	X		NEGATIVE	N.A.
70	27	MALE	ESTEIO	N.A.	NO	–	X		NEGATIVE	N.A.
71	19	MALE	TRÊS DE MAIO	N.A.	NO	–	X		NEGATIVE	N.A.
72	28	MALE	TUPARENDI	N.A.	NO	–	X		NEGATIVE	N.A.
73	54	FEMALE	GUARANI DAS MISSÕES	N.A.	NO	–	X		NEGATIVE	N.A.
74	34	MALE	PORTO ALEGRE	N.A.	NO	–	X		NEGATIVE	N.A.
75	41	MALE	CANGUÇU	N.A.	NO	–	X		NEGATIVE	N.A.
76	53	MALE	PELOTAS	N.A.	YES	RIO DE JANEIRO	X		NEGATIVE	N.A.
77	43	FEMALE	CANGUÇU	N.A.	NO	–	X		NEGATIVE	N.A.
78	40	MALE	CANGUÇU	N.A.	NO	–	X		NEGATIVE	N.A.
79	1	FEMALE	PORTO ALEGRE	N.A.	NO	–	X		NEGATIVE	N.A.
80	23	FEMALE	PORTO ALEGRE	N.A.	NO	–	X		NEGATIVE	N.A.
81	9	MALE	GUARANI DAS MISSÕES	N.A.	YES	MATO GROSSO		X	NEGATIVE	N.A.	S1:44 NEGATIVE
82	40	MALE	CRISSIUMAL	N.A.	NO	–	X		NEGATIVE	N.A.
83	49	MALE	URUGUAYANA	N.A.	NO	–	X		NEGATIVE	N.A.
84	36	FEMALE	CAMAQUÃ	N.A.	NO	–	X		NEGATIVE	N.A.
85	36	FEMALE	CAXIAS DO SUL	N.A.	UNKNOWN	–	X		NEGATIVE	N.A.
86	27	MALE	SAPUCAIA DO SUL	N.A.	NO	–		X	NEGATIVE	N.A.	S1:70 NEGATIVE
87	32	MALE	SAPUCAIA DO SUL	N.A.	NO	–	X		NEGATIVE	N.A.
88	41	FEMALE	SAPUCAIA DO SUL	JANUARY	UNKNOWN	–		X	POSITIVE	N.A.	S1:36 NEGATIVE
89	29	FEMALE	CHARQUEADAS	N.A.	NO	–	X		NEGATIVE	N.A.
90	19	MALE	ALEGRETE	N.A.	NO	–	X		NEGATIVE	N.A.
91	11	FEMALE	PELOTAS	N.A.	NO	–	X		NEGATIVE	N.A.
92	12	FEMALE	PELOTAS	N.A.	NO	–	X		NEGATIVE	N.A.
93	32	MALE	PELOTAS	N.A.	UNKNOWN	–	X		NEGATIVE	N.A.
94	28	MALE	SANTA ROSA	N.A.	NO	–	X		NEGATIVE	N.A.
95	27	MALE	GARIBALDI	JANUARY	YES	MATO GROSSO AND GOIÁS	X		POSITIVE	N.A.
96	29	FEMALE	XANGRI-LÁ	N.A.	NO	–	X		NEGATIVE	N.A.
97	45	MALE	ALVORADA	N.A.	UNKNOWN	–	X		NEGATIVE	N.A.
98	15	FEMALE	SÃO GABRIEL	N.A.	YES	MATO GROSSO DO SUL	X		NEGATIVE	N.A.
99	34	MALE	PORTO ALEGRE	N.A.	NO	–		X	NEGATIVE	N.A.	S1:74 NEGATIVE
100	48	MALE	SAPUCAIA DO SUL	N.A.	UNKNOWN	–	X		NEGATIVE	N.A.
101	52	MALE	SANTIAGO	N.A.	YES	PARAGUAY	X		NEGATIVE	N.A.
102	28	MALE	SANTIAGO	N.A.	YES	RONDÔNIA	X		NEGATIVE	N.A.
103	49	MALE	CARAZINHO	N.A.	YES	GOIÁS	X		NEGATIVE	N.A.
104	12	FEMALE	CAXIAS DO SUL	N.A.	NO	–	X		NEGATIVE	N.A.
105	20	FEMALE	SANTA BÁRBARA DO SUL	N.A.	UNKNOWN	–	X		NEGATIVE	N.A.
106	71	MALE	GRAVATAÍ	N.A.	UNKNOWN	–	X		NEGATIVE	N.A.
107	31	FEMALE	NOVO HAMBURGO	N.A.	NO	–		X	NEGATIVE	N.A.	S1:52 NEGATIVE
108	N.A.	N.A.	ALVORADA	N.A.	NO	–	X		NEGATIVE	N.A.
109	35	MALE	CAMAQUÃ	N.A.	NO	–	X		NEGATIVE	N.A.
110	54	MALE	FORTALEZA DOS VALOS	JANUARY	YES	MATO GROSSO DO SUL AND PARANÁ	X		POSITIVE	N.A.
111	56	MALE	SANTO ÂNGELO	N.A.	UNKNOWN	–	X		NEGATIVE	N.A.
112	29	FEMALE	MONTENEGRO	N.A.	UNKNOWN	–	X		NEGATIVE	N.A.
113	37	MALE	PORTO ALEGRE	N.A.	UNKNOWN	–	X		NEGATIVE	N.A.
114	24	FEMALE	SELBACH	N.A.	UNKNOWN	–	X		NEGATIVE	N.A.
115	32	MALE	IJUÍ	N.A.	NO	–	X		NEGATIVE	N.A.
116	18	MALE	IJUÍ	N.A.	YES	MATO GROSSO	X		NEGATIVE	N.A.
117	3	MALE	SANTO ÂNGELO	N.A.	UNKNOWN	–	X		NEGATIVE	N.A.
118	24	FEMALE	CAXIAS DO SUL	N.A.	YES	WITHIN RIO GRANDE DO SUL	X		NEGATIVE	N.A.
119	30	FEMALE	CAXIAS DO SUL	N.A.	UNKNOWN	–	X		NEGATIVE	N.A.
120	38	MALE	PASSO FUNDO	N.A.	NO	–	X		NEGATIVE	N.A.
121	N.A.	N.A.	PASSO FUNDO	N.A.	YES	WITHIN RIO GRANDE DO SUL	X		NEGATIVE	N.A.
122	N.A.	N.A.	HORIZONTINA	N.A.	NO	–	X		NEGATIVE	N.A.
123	19	FEMALE	SANTO ÂNGELO	N.A.	YES	TOCANTINS	X		NEGATIVE	N.A.
124	32	MALE	PORTO ALEGRE	N.A.	NO	–	X		NEGATIVE	N.A.
125	44	MALE	ALVORADA	N.A.	NO	–	X		NEGATIVE	N.A.
126	41	MALE	FARROUPILHA	N.A.	YES	WITHIN RIO GRANDE DO SUL	X		NEGATIVE	N.A.
127	21	MALE	CACHOEIRINHA	JANUARY	YES	GOIÁS	X		POSITIVE	N.A.
128	68	MALE	SOBRADINHO	N.A.	NO	–	X		NEGATIVE	N.A.
129	22	FEMALE	PORTO ALEGRE	N.A.	YES	PERNAMBUCO	X		NEGATIVE	N.A.
130	49	MALE	CARAZINHO	N.A.	YES	GOIÁS		X	NEGATIVE	N.A.	S1:103 NEGATIVE
131	51	FEMALE	GRAMADO	N.A.	NO	–	X		NEGATIVE	N.A.
132	12	FEMALE	PICADA CAFÉ	N.A.	NO	–		X	NEGATIVE	N.A.	S1:61 NEGATIVE
133	22	MALE	PORTO ALEGRE	JANUARY	YES	RIO DE JANEIRO	X		POSITIVE	N.A.
134	41	MALE	PORTO ALEGRE	N.A.	UNKNOWN	–	X		NEGATIVE	N.A.
135	43	MALE	PORTO ALEGRE	N.A.	YES	RIO DE JANEIRO	X		NEGATIVE	N.A.
136	51	MALE	PASSO FUNDO	N.A.	NO	–	X		NEGATIVE	N.A.
137	29	MALE	PASSO FUNDO	N.A.	YES	PARANÁ	X		NEGATIVE	N.A.
138	49	MALE	PASSO FUNDO	N.A.	YES	WITHIN RIO GRANDE DO SUL	X		NEGATIVE	N.A.
139	41	FEMALE	ESPUMOSO	JANUARY	YES	MATO GROSSO	X		POSITIVE	N.A.
140	15	MALE	BENTO GONÇALVES	N.A.	UNKNOWN	–	X		NEGATIVE	N.A.
141	26	MALE	SÃO JOSÉ DO OURO	N.A.	UNKNOWN	–	X		NEGATIVE	N.A.
142	36	MALE	PORTO ALEGRE	N.A.	UNKNOWN	–	X		NEGATIVE	N.A.
143	18	MALE	ROQUE GONZALES	N.A.	YES	ARGENTINA	X		NEGATIVE	N.A.
144	50	MALE	CANOAS	N.A.	YES	RIO DE JANEIRO	X		NEGATIVE	N.A.
145	19	FEMALE	PORTO ALEGRE	N.A.	UNKNOWN	–	X		NEGATIVE	N.A.
146	24	FEMALE	SELBACH	N.A.	YES	GOIÁS		X	NEGATIVE	N.A.	S1:114 NEGATIVE
147	N.A.	N.A.	PELOTAS	N.A.	UNKNOWN	–	X		NEGATIVE	N.A.
148	45	MALE	SANTA VITÓRIA DO PALMAR	JANUARY	YES	MATO GROSSO		X	POSITIVE	N.A.	S1:48 NEGATIVE
149	33	FEMALE	SANTA ROSA	N.A.	NO	–	X		NEGATIVE	N.A.
150	78	MALE	FREDERICO WESTPHALEN	N.A.	NO	–	X		NEGATIVE	N.A.
151	33	MALE	FREDERICO WESTPHALEN	N.A.	NO	–	X		NEGATIVE	N.A.
152	29	MALE	FREDERICO WESTPHALEN	N.A.	YES	RONDÔNIA	X		NEGATIVE	N.A.
153	26	FEMALE	PORTO ALEGRE	N.A.	YES	RIO DE JANEIRO	X		NEGATIVE	N.A.
154	53	MALE	TRÊS PASSOS	N.A.	YES	MATO GROSSO	X		NEGATIVE	N.A.
155	9	FEMALE	SÃO LEOPOLDO	N.A.	NO	–		X	NEGATIVE	N.A.	S1:01 NEGATIVE
156	46	FEMALE	ALVORADA	N.A.	NO	–	X		NEGATIVE	N.A.
157	36	MALE	PORTO ALEGRE	FEBRUARY	YES	RIO DE JANEIRO	X		POSITIVE	N.A.
158	13	MALE	PORTO ALEGRE	N.A.	NO	–	X		NEGATIVE	N.A.
159	51	FEMALE	CACHOEIRINHA	N.A.	YES	SÃO PAULO	X		NEGATIVE	N.A.
160	32	MALE	MARAU	FEBRUARY	YES	RIO DE JANEIRO	X		POSITIVE	N.A.
161	31	MALE	PORTO ALEGRE	N.A.	UNKNOWN	–	X		NEGATIVE	N.A.
162	62	MALE	CAXIAS DO SUL	FEBRUARY	UNKNOWN	–	X		POSITIVE	N.A.
163	48	FEMALE	SÃO LEOPOLDO	FEBRUARY	UNKNOWN	–	X		POSITIVE	N.A.
164	31	FEMALE	ALVORADA	N.A.	NO	–	X		NEGATIVE	N.A.
165	31	MALE	PORTO ALEGRE	N.A.	UNKNOWN	–	X		NEGATIVE	N.A.
166	45	FEMALE	IVOTI	FEBRUARY	UNKNOWN	–	X		POSITIVE	N.A.
167	29	MALE	ERECHIM	N.A.	UNKNOWN	–	X		NEGATIVE	N.A.
168	27	MALE	GIRUÁ	FEBRUARY	YES	WITHIN RIO GRANDE DO SUL	X		POSITIVE	N.A.
169	46	MALE	HORIZONTINA	N.A.	NO	–	X		NEGATIVE	N.A.
170	28	MALE	INDEPENDÊNCIA	N.A.	UNKNOWN	–	X		NEGATIVE	N.A.
171	25	MALE	SANTA ROSA	N.A.	UNKNOWN	–	X		NEGATIVE	N.A.
172	35	FEMALE	PORTO ALEGRE	N.A.	UNKNOWN	–	X		NEGATIVE	N.A.
173	38	MALE	CANOAS	N.A.	UNKNOWN	–	X		NEGATIVE	N.A.
174	22	FEMALE	CARLOS BARBOSA	N.A.	NO	–	X		NEGATIVE	N.A.
175	25	FEMALE	NOVO HAMBURGO	FEBRUARY	YES	SANTA CATARINA	X		POSITIVE	N.A.
176	39	FEMALE	PORTO ALEGRE	FEBRUARY	UNKNOWN	–	X		POSITIVE	N.A.
177	52	MALE	GRAVATAÍ	N.A.	UNKNOWN	–	X		NEGATIVE	N.A.
178	57	MALE	PORTO ALEGRE	N.A.	NO	–	X		NEGATIVE	N.A.
179	34	FEMALE	PORTO ALEGRE	FEBRUARY	UNKNOWN	–	X		POSITIVE	N.A.
180	52	MALE	TRAMANDAÍ	N.A.	UNKNOWN	–	X		NEGATIVE	N.A.
181	44	MALE	VISTA GAÚCHA	N.A.	NO	–	X		NEGATIVE	N.A.
182	21	MALE	RIO GRANDE	FEBRUARY	YES	AMAZONAS	X		POSITIVE	N.A.
183	49	MALE	RIO GRANDE	FEBRUARY	YES	ALAGOAS	X		POSITIVE	N.A.
184	53	FEMALE	NOVO HAMBURGO	N.A.	NO	–	X		NEGATIVE	N.A.
185	36	FEMALE	NOVO HAMBURGO	N.A.	UNKNOWN	–	X		NEGATIVE	N.A.
186	36	MALE	PORTO ALEGRE	N.A.	UNKNOWN	–	X		NEGATIVE	N.A.
187	32	MALE	SANTA ROSA	N.A.	NO	–	X		NEGATIVE	N.A.
188	31	MALE	GIRUÁ	N.A.	NO	–	X		NEGATIVE	N.A.
189	16	FEMALE	GIRUÁ	N.A.	NO	–	X		NEGATIVE	N.A.
190	14	MALE	SANTA ROSA	N.A.	UNKNOWN	–	X		NEGATIVE	N.A.
191	12	MALE	TRÊS DE MAIO	N.A.	UNKNOWN	–	X		NEGATIVE	N.A.
192	N.A.	N.A.	TRÊS DE MAIO	N.A.	UNKNOWN	–	X		NEGATIVE	N.A.
193	36	MALE	PORTO ALEGRE	N.A.	UNKNOWN	–	X		NEGATIVE	N.A.
194	25	MALE	PORTO ALEGRE	N.A.	UNKNOWN	–	X		NEGATIVE	N.A.
195	16	MALE	PORTO ALEGRE	N.A.	UNKNOWN	–	X		NEGATIVE	N.A.
196	N.A.	N.A.	BAGÉ	N.A.	UNKNOWN	–	X		NEGATIVE	N.A.
197	57	MALE	NOVO HAMBURGO	N.A.	NO	–	X		NEGATIVE	N.A.
198	21	FEMALE	SANTANA DO LIVRAMENTO	N.A.	NO	–	X		NEGATIVE	N.A.
199	22	MALE	SANTA ROSA	N.A.	NO	–	X		NEGATIVE	N.A.
200	18	MALE	QUARAÍ	N.A.	UNKNOWN	–	X		NEGATIVE	N.A.
201	24	FEMALE	NOVO HAMBURGO	N.A.	YES	SANTA CATARINA		X	NEGATIVE	N.A.	S1:175 POSITIVE
202	39	MALE	GRAVATAÍ	N.A.	YES	MATO GROSSO	X		NEGATIVE	N.A.
203	23	MALE	RIO GRANDE	N.A.	NO	–	X		NEGATIVE	N.A.
204	26	FEMALE	RIO GRANDE	N.A.	YES	RIO DE JANEIRO	X		NEGATIVE	N.A.
205	29	MALE	ERECHIM	N.A.	UNKNOWN	–	X		NEGATIVE	N.A.
206	23	FEMALE	NOVA PRATA	N.A.	YES	MATO GROSSO	X		NEGATIVE	N.A.
207	42	MALE	TEUTÔNIA	N.A.	NO	–	X		NEGATIVE	N.A.
208	23	FEMALE	VIAMÃO	N.A.	NO	–	X		NEGATIVE	N.A.
209	43	MALE	CRUZ ALTA	N.A.	NO	–	X		NEGATIVE	N.A.
210	51	FEMALE	CANELA	N.A.	NO	–	X		NEGATIVE	N.A.
211	N.A.	N.A.	PORTO ALEGRE	N.A.	NO	–	X		NEGATIVE	N.A.
212	32	MALE	PORTO ALEGRE	N.A.	NO	–	X		NEGATIVE	N.A.
213	31	MALE	PALMEIRA DAS MISSÕES	N.A.	UNKNOWN	–	X		NEGATIVE	N.A.
214	52	FEMALE	CRUZ ALTA	N.A.	NO	–	X		NEGATIVE	N.A.
215	45	MALE	NOVO HAMBURGO	FEBRUARY	YES	AMAZONAS	X		POSITIVE	N.A.
216	19	MALE	CANOAS	N.A.	NO	–	X		NEGATIVE	N.A.
217	31	FEMALE	PASSO FUNDO	FEBRUARY	YES	PARÁ	X		POSITIVE	N.A.
218	26	FEMALE	CASCA	N.A.	NO	–	X		NEGATIVE	N.A.
219	18	MALE	FREDERICO WESTPHALEN	N.A.	NO	–	X		NEGATIVE	N.A.
220	28	FEMALE	TRÊS DE MAIO	N.A.	YES	PARANÁ	X		NEGATIVE	N.A.
221	61	MALE	TRÊS DE MAIO	N.A.	NO	–	X		NEGATIVE	N.A.
222	22	MALE	PORTO ALEGRE	FEBRUARY	YES	RIO GRANDE DO NORTE	X		POSITIVE	N.A.
223	67	FEMALE	PORTO ALEGRE	N.A.	YES	ARGENTINA	X		NEGATIVE	N.A.
224	28	MALE	PORTO ALEGRE	N.A.	YES	RIO DE JANEIRO	X		NEGATIVE	N.A.
225	UNKNOWN	FEMALE	SANTA ROSA	FEBRUARY	YES	RIO DE JANEIRO	X		POSITIVE	N.A.
226	48	FEMALE	PORTO ALEGRE	N.A.	YES	SANTA CATARINA	X		NEGATIVE	N.A.
227	27	MALE	FLORES DA CUNHA	FEBRUARY	YES	RIO DE JANEIRO	X		POSITIVE	N.A.
228	38	FEMALE	PORTO ALEGRE	N.A.	YES	RIO DE JANEIRO	X		NEGATIVE	N.A.
229	19	FEMALE	ESTANCIA VELHA	N.A.	YES	WITHIN RIO GRANDE DO SUL	X		NEGATIVE	N.A.
230	13	MALE	ESPUMOSO	N.A.	NO	–	X		NEGATIVE	N.A.
231	47	FEMALE	PASSO FUNDO	N.A.	UNKNOWN	–	X		NEGATIVE	N.A.
232	2	MALE	PORTO ALEGRE	FEBRUARY	YES	PARÁ	X		POSITIVE	N.A.
233	43	FEMALE	PORTO ALEGRE	N.A.	UNKNOWN	–	X		NEGATIVE	N.A.
234	28	MALE	CAMPO BOM	N.A.	NO	–	X		NEGATIVE	N.A.
235	62	MALE	NOVA PETRÓPOLIS	N.A.	YES	RIO DE JANEIRO	X		NEGATIVE	N.A.
236	40	FEMALE	PORTO ALEGRE	N.A.	YES	SANTA CATARINA	X		NEGATIVE	N.A.
237	21	MALE	PORTO ALEGRE	N.A.	NO	–	X		NEGATIVE	N.A.
238	49	MALE	PORTO ALEGRE	FEBRUARY	YES	RIO DE JANEIRO	X		POSITIVE	N.A.
239	28	MALE	SÃO LEOPOLDO	N.A.	NO	–	X		NEGATIVE	N.A.
240	47	MALE	GRAMADO	N.A.	YES	URUGUAY	X		N.A.	N.A.
241	6	FEMALE	TRÊS DE MAIO	N.A.	YES	WITHIN RIO GRANDE DO SUL	X		NEGATIVE	N.A.
242	43	MALE	SANTA CRUZ DO SUL	N.A.	YES	SERGIPE	X		NEGATIVE	N.A.
243	9	MALE	GARIBALDI	N.A.	UNKNOWN	–	X		NEGATIVE	N.A.
244	61	FEMALE	VIAMÃO	N.A.	YES	RIO DE JANEIRO	X		NEGATIVE	N.A.
245	24	MALE	TEUTÔNIA	N.A.	UNKNOWN	–	X		NEGATIVE	N.A.
246	42	MALE	POÇO DAS ANTAS	N.A.	NO	–		X	NEGATIVE	N.A.	S1:207 NEGATIVE
247	18	MALE	ESTRELA	N.A.	YES	ARGENTINA, PARAGUAY AND PARANÁ	X		NEGATIVE	N.A.
248	17	MALE	GRAMADO	N.A.	YES	URUGUAY		X	N.A.	N.A.	S1:240 NEGATIVE
249	45	MALE	PORTO ALEGRE	N.A.	UNKNOWN	–	X		NEGATIVE	N.A.
250	43	FEMALE	PORTO ALEGRE	N.A.	YES	RIO DE JANEIRO		X	NEGATIVE	N.A.	S1:233 NEGATIVE
251	33	FEMALE	RIO GRANDE	FEBRUARY	YES	RIO DE JANEIRO	X		POSITIVE	N.A.
252	27	FEMALE	PORTO ALEGRE	N.A.	NO	–	X		NEGATIVE	N.A.
253	19	MALE	SANTA ROSA	N.A.	NO	–	X		NEGATIVE	N.A.
254	43	MALE	SANTA ROSA	N.A.	UNKNOWN	–	X		NEGATIVE	N.A.
255	44	FEMALE	CAXIAS DO SUL	N.A.	YES	AMAPÁ	X		NEGATIVE	N.A.
256	49	FEMALE	PORTO ALEGRE	N.A.	YES	ALAGOAS	X		NEGATIVE	N.A.
257	36	MALE	PORTO ALEGRE	FEBRUARY	YES	PARÁ	X		POSITIVE	N.A.
258	61	MALE	VILA MARIA	N.A.	YES	GOIÁS	X		NEGATIVE	N.A.
259	30	FEMALE	SÃO LEOPOLDO	N.A.	YES	RIO DE JANEIRO	X		NEGATIVE	N.A.
260	23	FEMALE	CERRO GRANDE	FEBRUARY	YES	MATO GROSSO	X		POSITIVE	N.A.
261	52	MALE	PORTO ALEGRE	N.A.	UNKNOWN	–	X		NEGATIVE	N.A.
262	36	MALE	NOVA PRATA	N.A.	YES	GOIÁS	X		NEGATIVE	N.A.
263	30	FEMALE	SENADOR SALGADO FILHO	N.A.	YES	WITHIN RIO GRANDE DO SUL	X		NEGATIVE	N.A.
264	32	MALE	SENADOR SALGADO FILHO	N.A.	YES	WITHIN RIO GRANDE DO SUL	X		NEGATIVE	N.A.
265	44	MALE	CANOAS	N.A.	YES	MATO GROSSO	X		NEGATIVE	N.A.
266	32	FEMALE	PORTO ALEGRE	MARCH	YES	RIO DE JANEIRO	X		POSITIVE	N.A.
267	26	MALE	MARAU	N.A.	UNKNOWN	–	X		NEGATIVE	N.A.
268	51	FEMALE	GIRUÁ	N.A.	UNKNOWN	–	X		NEGATIVE	N.A.
269	14	MALE	SÃO LEOPOLDO	MARCH	YES	RIO DE JANEIRO	X		POSITIVE	N.A.
270	20	MALE	URUGUAYANA	N.A.	UNKNOWN	–	X		NEGATIVE	N.A.
271	N.A.	N.A.	PORTO ALEGRE	N.A.	YES	GERMANY AND BAHIA	X		NEGATIVE	N.A.
272	35	MALE	PORTO ALEGRE	N.A.	YES	SANTA CATARINA	X		NEGATIVE	N.A.
273	26	MALE	GRAVATAÍ	MARCH	YES	SÃO PAULO	X		POSITIVE	N.A.
274	25	MALE	PORTO ALEGRE	N.A.	YES	BAHIA	X		NEGATIVE	N.A.
275	51	FEMALE	CANELA	N.A.	UNKNOWN	–		X	NEGATIVE	N.A.	S1:210 NEGATIVE
276	78	MALE	FREDERICO WESTPHALEN	N.A.	UNKNOWN	–		X	NEGATIVE	N.A.	S1:150 NEGATIVE
277	41	MALE	FREDERICO WESTPHALEN	N.A.	YES	WITHIN RIO GRANDE DO SUL	X		NEGATIVE	N.A.
278	18	MALE	FREDERICO WESTPHALEN	N.A.	YES	SANTA CATARINA		X	NEGATIVE	N.A.	S1:219 NEGATIVE
279	38	MALE	FLORES DA CUNHA	N.A.	YES	BAHIA	X		NEGATIVE	N.A.
280	38	MALE	CARAZINHO	N.A.	YES	MATO GROSSO	X		NEGATIVE	N.A.
281	59	FEMALE	CAMAQUÃ	N.A.	NO	–	X		NEGATIVE	N.A.
282	31	MALE	DOM FELICIANO	N.A.	NO	–	X		NEGATIVE	N.A.
283	59	FEMALE	PORTO ALEGRE	N.A.	YES	DISTRITO FEDERAL	X		NEGATIVE	N.A.
284	N.A.	N.A.	PORTO ALEGRE	N.A.	NO	–	X		NEGATIVE	N.A.
285	43	FEMALE	PORTO ALEGRE	N.A.	YES	AMAZONAS	X		NEGATIVE	N.A.
286	45	MALE	VACARIA	N.A.	NO	–	X		NEGATIVE	N.A.
287	UNKNOWN	MALE	GRAMADO	MARCH	YES	RIO DE JANEIRO	X		POSITIVE	N.A.
288	14	FEMALE	ALVORADA	N.A.	NO	–	X		NEGATIVE	N.A.
289	63	MALE	PORTO ALEGRE	N.A.	YES	MATO GROSSO	X		NEGATIVE	N.A.
290	29	MALE	HORIZONTINA	N.A.	YES	MATO GROSSO	X		NEGATIVE	N.A.
291	N.A.	N.A.	GIRUÁ	N.A.	NO	–	X		NEGATIVE	N.A.
292	57	FEMALE	TRÊS PASSOS	N.A.	YES	WITHIN RIO GRANDE DO SUL	X		NEGATIVE	N.A.
293	18	MALE	TAQUARI	MARCH	YES	RIO DE JANEIRO	X		POSITIVE	N.A.
294	39	FEMALE	VACARIA	N.A.	NO	–	X		NEGATIVE	N.A.
295	14	FEMALE	PORTO ALEGRE	N.A.	NO	–	X		NEGATIVE	N.A.
296	44	MALE	PORTO ALEGRE	MARCH	NO	–	X		POSITIVE	N.A.
297	18	FEMALE	PORTO ALEGRE	N.A.	YES	SANTA CATARINA	X		NEGATIVE	N.A.
298	37	MALE	CARAZINHO	N.A.	NO	–	X		NEGATIVE	N.A.
299	56	MALE	PORTO ALEGRE	N.A.	YES	GERMANY AND BAHIA		X	NEGATIVE	N.A.	S1:271 NEGATIVE
300	26	FEMALE	CAMPO BOM	N.A.	UNKNOWN	–	X		NEGATIVE	N.A.
301	31	FEMALE	NOVO HAMBURGO	N.A.	YES	RIO DE JANEIRO	X		NEGATIVE	N.A.
302	24	MALE	PORTO ALEGRE	N.A.	YES	PERNAMBUCO	X		NEGATIVE	N.A.
303	24	MALE	SÃO JOSÉ DO NORTE	MARCH	YES	RIO DE JANEIRO	X		POSITIVE	N.A.
304	21	FEMALE	FARROUPILHA	N.A.	NO	–	X		NEGATIVE	N.A.
305	44	MALE	IBIRUBÁ	N.A.	YES	SANTA CATARINA	X		NEGATIVE	N.A.
306	53	FEMALE	FLORES DA CUNHA	N.A.	NO	–	X		NEGATIVE	N.A.
307	24	FEMALE	PALMARES DO SUL	N.A.	NO	–	X		NEGATIVE	N.A.
308	28	FEMALE	UNKNOWN	N.A.	YES	RIO DE JANEIRO	X		NEGATIVE	N.A.
309	21	MALE	HORIZONTINA	N.A.	YES	GOIÁS	X		NEGATIVE	N.A.
310	7	MALE	SANTA ROSA	N.A.	NO	–	X		NEGATIVE	N.A.
311	10	MALE	SAPUCAIA DO SUL	N.A.	YES	BAHIA	X		NEGATIVE	N.A.
312	43	MALE	TORRES	N.A.	NO	–	X		NEGATIVE	N.A.
313	35	MALE	CANOAS	N.A.	NO	–	X		NEGATIVE	N.A.
314	35	MALE	FLORES DA CUNHA	MARCH	YES	RIO DE JANEIRO	X		POSITIVE	N.A.
315	29	MALE	SANTO ÂNGELO	N.A.	NO	–	X		NEGATIVE	N.A.
316	20	MALE	GUAÍBA	N.A.	YES	CEARÁ	X		NEGATIVE	N.A.
317	30	FEMALE	PORTO ALEGRE	MARCH	YES	RONDÔNIA	X		POSITIVE	N.A.
318	47	MALE	PORTO ALEGRE	N.A.	UNKNOWN	–	X		NEGATIVE	N.A.
319	26	FEMALE	SANTA MARIA	MARCH	YES	GOIÁS	X		POSITIVE	N.A.
320	21	MALE	FELIZ	N.A.	UNKNOWN	–	X		NEGATIVE	N.A.
321	33	MALE	NOVA ARAÇÁ	N.A.	YES	SÃO PAULO	X		NEGATIVE	N.A.
322	53	MALE	BENTO GONÇALVES	N.A.	NO	–	X		NEGATIVE	N.A.
323	30	MALE	VENÂNCIO AIRES	N.A.	YES	SÃO PAULO	X		NEGATIVE	N.A.
324	18	FEMALE	PORTO ALEGRE	N.A.	YES	RIO DE JANEIRO	X		NEGATIVE	N.A.
325	55	MALE	IJUÍ	N.A.	YES	MATO GROSSO	X		NEGATIVE	N.A.
326	12	MALE	IJUÍ	N.A.	UNKNOWN	–	X		NEGATIVE	N.A.
327	59	MALE	PORTO ALEGRE	N.A.	NO	–	X		NEGATIVE	N.A.
328	1	FEMALE	SÃO JOSÉ DO INHACORÁ	N.A.	NO	–	X		NEGATIVE	N.A.
329	56	FEMALE	PORTO ALEGRE	N.A.	YES	ALAGOAS	X		NEGATIVE	N.A.
330	24	MALE	POÇO DAS ANTAS	N.A.	YES	SANTA CATARINA AND WITHIN RIO GRANDE DO SUL		X	NEGATIVE	N.A.	S1: 245 NEGATIVE
331	15	MALE	PORTO ALEGRE	N.A.	NO	–	X		NEGATIVE	N.A.
332	15	MALE	XANGRI-LÁ	N.A.	NO	–	X		NEGATIVE	N.A.
333	45	MALE	CANELA	N.A.	UNKNOWN	–	X		NEGATIVE	N.A.
334	23	FEMALE	VIAMÃO	N.A.	NO	–		X	NEGATIVE	N.A.	S1:208 NEGATIVE
335	9	MALE	SANTANA DO LIVRAMENTO	N.A.	NO	–	X		NEGATIVE	N.A.
336	63	MALE	NOVA PETRÓPOLIS	MARCH	YES	RIO DE JANEIRO		X	POSITIVE	N.A.	S1:235 NEGATIVE
337	23	MALE	NOVA HARTZ	N.A.	NO	–	X		NEGATIVE	N.A.
338	15	FEMALE	PORTO ALEGRE	N.A.	YES	RIO DE JANEIRO	X		NEGATIVE	N.A.
339	28	FEMALE	PORTO ALEGRE	N.A.	NO	–	X		NEGATIVE	N.A.
340	4	MALE	SANTA MARIA	MARCH	YES	GOIÁS	X		POSITIVE	N.A.
341	41	MALE	ENCANTADO	N.A.	YES	RIO DE JANEIRO	X		NEGATIVE	N.A.
342	42	FEMALE	SÃO LEOPOLDO	MARCH	YES	RONDÔNIA	X		POSITIVE	N.A.
343	33	MALE	SANTA CRUZ DO SUL	N.A.	NO	–	X		NEGATIVE	N.A.
344	29	FEMALE	PORTO ALEGRE	N.A.	NO	–	X		NEGATIVE	N.A.
345	29	MALE	PORTO ALEGRE	N.A.	NO	–	X		NEGATIVE	N.A.
346	15	FEMALE	PORTO ALEGRE	N.A.	NO	–	X		NEGATIVE	N.A.
347	20	FEMALE	PORTO ALEGRE	N.A.	NO	–	X		NEGATIVE	N.A.
348	26	MALE	PASSO FUNDO	N.A.	NO	–	X		NEGATIVE	N.A.
349	17	FEMALE	ELDORADO DO SUL	N.A.	YES	PARÁ	X		NEGATIVE	N.A.
350	30	MALE	PORTO ALEGRE	MARCH	YES	RIO DE JANEIRO	X		POSITIVE	N.A.
351	13	MALE	PORTO ALEGRE	N.A.	YES	MATO GROSSO	X		NEGATIVE	N.A.
352	19	MALE	PORTO ALEGRE	N.A.	NO	–	X		NEGATIVE	N.A.
353	52	FEMALE	PORTO ALEGRE	N.A.	NO	–	X		NEGATIVE	N.A.
354	39	FEMALE	PORTO ALEGRE	N.A.	YES	PARÁ	X		NEGATIVE	N.A.
355	30	FEMALE	PORTO ALEGRE	N.A.	NO	–	X		NEGATIVE	N.A.
356	38	MALE	CAXIAS DO SUL	N.A.	UNKNOWN	–	X		NEGATIVE	N.A.
357	24	MALE	CAXIAS DO SUL	N.A.	UNKNOWN	–	X		NEGATIVE	N.A.
358	46	MALE	SANTO ÂNGELO	N.A.	NO	–	X		NEGATIVE	N.A.
359	30	MALE	SANTO ÂNGELO	N.A.	UNKNOWN	–	X		NEGATIVE	N.A.
360	30	MALE	SANTA ROSA	N.A.	YES	WITHIN RIO GRANDE DO SUL	X		N.A.	N.A.
361	17	MALE	SANTA ROSA	N.A.	NO	–	X		NEGATIVE	N.A.
362	49	MALE	NOVO HAMBURGO	N.A.	YES	SÃO PAULO	X		NEGATIVE	N.A.
363	37	MALE	PORTO ALEGRE	N.A.	NO	–	X		NEGATIVE	N.A.
364	5	MALE	PORTO ALEGRE	N.A.	NO	–	X		NEGATIVE	N.A.
365	N.A.	N.A.	SANTA ROSA	N.A.	NO	–	X		NEGATIVE	N.A.
366	17	MALE	GARIBALDI	N.A.	NO	–	X		NEGATIVE	N.A.
367	23	MALE	PASSO FUNDO	N.A.	NO	–	X		NEGATIVE	N.A.
368	22	MALE	PORTO ALEGRE	N.A.	YES	PERNAMBUCO	X		NEGATIVE	N.A.
369	36	MALE	SANTA VITÓRIA DO PALMAR	MARCH	YES	GOIÁS	X		POSITIVE	N.A.
370	1	MALE	GRAVATAÍ	N.A.	UNKNOWN	–	X		NEGATIVE	N.A.
371	39	FEMALE	SAPUCAIA DO SUL	N.A.	YES	RIO DE JANEIRO	X		NEGATIVE	N.A.
372	26	MALE	VIAMÃO	N.A.	UNKNOWN	–	X		NEGATIVE	N.A.
373	10	MALE	SAPUCAIA DO SUL	N.A.	YES	BAHIA		X	N.A.	N.A.	S1:311 NEGATIVE
374	29	FEMALE	CANOAS	N.A.	YES	RIO DE JANEIRO	X		N.A.	N.A.
375	38	FEMALE	SAPUCAIA DO SUL	N.A.	NO	–	X		NEGATIVE	N.A.
376	46	MALE	CRUZ ALTA	N.A.	NO	–	X		NEGATIVE	N.A.
377	26	FEMALE	CERRO LARGO	N.A.	NO	–	X		NEGATIVE	N.A.
378	17	MALE	VENÂNCIO AIRES	N.A.	NO	–	X		NEGATIVE	N.A.
379	15	FEMALE	PORTO ALEGRE	MARCH	YES	RIO DE JANEIRO		X	POSITIVE	N.A.	S1:338 NEGATIVE
380	10	MALE	URUGUAYANA	N.A.	NO	–	X		NEGATIVE	N.A.
381	27	MALE	PASSO FUNDO	N.A.	NO	–	X		NEGATIVE	N.A.
382	22	FEMALE	SAPUCAIA DO SUL	N.A.	NO	–	X		NEGATIVE	N.A.
383	33	FEMALE	GLORINHA	N.A.	NO	–	X		NEGATIVE	N.A.
384	51	FEMALE	PORTO ALEGRE	N.A.	NO	–	X		NEGATIVE	N.A.
385	30	MALE	PORTO ALEGRE	N.A.	NO	–	X		NEGATIVE	N.A.
386	40	MALE	PORTO ALEGRE	N.A.	YES	RIO DE JANEIRO	X		NEGATIVE	N.A.
387	42	FEMALE	PORTO ALEGRE	N.A.	YES	RIO DE JANEIRO	X		NEGATIVE	N.A.
388	57	FEMALE	PORTO ALEGRE	N.A.	NO	–	X		NEGATIVE	N.A.
389	26	MALE	PORTO ALEGRE	N.A.	YES	RIO DE JANEIRO	X		NEGATIVE	N.A.
390	18	MALE	PORTO ALEGRE	N.A.	UNKNOWN	–	X		NEGATIVE	N.A.
391	45	MALE	PORTO ALEGRE	N.A.	NO	–	X		NEGATIVE	N.A.
392	26	FEMALE	PORTÃO	N.A.	NO	–	X		NEGATIVE	N.A.
393	21	FEMALE	NOVO HAMBURGO	N.A.	NO	–	X		NEGATIVE	N.A.
394	34	MALE	CHAPADA	MARCH	YES	MATO GROSSO	X		POSITIVE	N.A.
395	58	FEMALE	PALMEIRA DAS MISSÕES	N.A.	NO	–	X		NEGATIVE	N.A.
396	21	MALE	BAGÉ	N.A.	YES	RIO DE JANEIRO	X		NEGATIVE	N.A.
397	16	MALE	PORTO ALEGRE	N.A.	YES	RIO DE JANEIRO	X		NEGATIVE	N.A.
398	N.A.	N.A.	PORTO ALEGRE	N.A.	NO	–	X		NEGATIVE	N.A.
399	42	MALE	PORTO ALEGRE	MARCH	YES	AMAZONAS	X		POSITIVE	DENGUE 1
400	UNKNOWN	MALE	PORTO ALEGRE	MARCH	YES	RIO DE JANEIRO	X		POSITIVE	N.A.
401	46	MALE	PORTO ALEGRE	N.A.	NO	–		X	NEGATIVE	N.A.	S1:391 NEGATIVE
402	39	MALE	TEUTÔNIA	N.A.	NO	–	X		NEGATIVE	N.A.
403	36	MALE	CANOAS	N.A.	NO	–	X		NEGATIVE	N.A.
404	21	FEMALE	FARROUPILHA	N.A.	YES	RIO DE JANEIRO	X		NEGATIVE	N.A.
405	54	FEMALE	CAXIAS DO SUL	N.A.	NO	–	X		NEGATIVE	N.A.
406	29	MALE	GRAMADO	N.A.	YES	SANTA CATARINA	X		NEGATIVE	N.A.
407	59	MALE	NOVO HAMBURGO	N.A.	UNKNOWN	–	X		NEGATIVE	N.A.
408	25	MALE	SÃO LOURENÇO DO SUL	N.A.	NO	–	X		NEGATIVE	N.A.
409	UNKNOWN	MALE	SANTA ROSA	MARCH	YES	GOIÁS	X		POSITIVE	N.A.
410	43	FEMALE	SANTA ROSA	N.A.	NO	–	X		NEGATIVE	N.A.
411	29	MALE	TUCUNDUVA	N.A.	NO	–	X		NEGATIVE	N.A.
412	36	MALE	SÃO MARCOS	N.A.	YES	RIO DE JANEIRO	X		NEGATIVE	N.A.
413	22	FEMALE	PORTO ALEGRE	N.A.	NO	–	X		NEGATIVE	N.A.
414	30	FEMALE	PORTO ALEGRE	N.A.	NO	–	X		NEGATIVE	N.A.
415	8	FEMALE	IJUÍ	N.A.	NO	–	X		NEGATIVE	N.A.
416	10	FEMALE	IJUÍ	N.A.	NO	–	X		NEGATIVE	N.A.
417	4	MALE	IJUÍ	N.A.	NO	–	X		NEGATIVE	N.A.
418	45	MALE	BENTO GONÇALVES	N.A.	YES	RIO DE JANEIRO	X		NEGATIVE	N.A.
419	8	MALE	SAPUCAIA DO SUL	N.A.	UNKNOWN	–	X		NEGATIVE	N.A.
420	42	MALE	PORTO ALEGRE	N.A.	NO	–	X		NEGATIVE	N.A.
421	42	MALE	PORTO ALEGRE	N.A.	YES	AMAZONAS		X	NEGATIVE	N.A.	S1:399 POSITIVE
422	14	MALE	PORTO ALEGRE	N.A.	NO	–	X		NEGATIVE	N.A.
423	61	FEMALE	PORTO ALEGRE	N.A.	YES	RIO DE JANEIRO	X		NEGATIVE	N.A.
424	51	MALE	PORTO ALEGRE	N.A.	YES	RIO DE JANEIRO	X		NEGATIVE	N.A.
425	67	FEMALE	PORTO ALEGRE	N.A.	YES	RIO DE JANEIRO	X		NEGATIVE	N.A.
426	65	FEMALE	GRAVATAÍ	N.A.	YES	RIO DE JANEIRO	X		NEGATIVE	N.A.
427	5	MALE	GRAVATAÍ	N.A.	NO	–	X		NEGATIVE	N.A.
428	45	FEMALE	GRAVATAÍ	N.A.	YES	PARANÁ	X		NEGATIVE	N.A.
429	21	FEMALE	PORTO ALEGRE	N.A.	NO	–	X		NEGATIVE	N.A.
430	31	FEMALE	PORTO ALEGRE	N.A.	YES	RIO DE JANEIRO	X		NEGATIVE	N.A.
431	35	MALE	PORTO ALEGRE	N.A.	YES	RIO DE JANEIRO	X		NEGATIVE	N.A.
432	N.A.	N.A.	PORTO ALEGRE	N.A.	NO	–	X		NEGATIVE	N.A.
433	N.A.	N.A.	MONTENEGRO	N.A.	YES	RIO DE JANEIRO	X		NEGATIVE	N.A.
434	N.A.	N.A.	GUAÍBA	N.A.	UNKNOWN	–		X	NEGATIVE	N.A.	S1:316 NEGATIVE
435	N.A.	N.A.	SANTO ÂNGELO	N.A.	YES	PARANÁ	X		UNDETERMINED	N.A.
436	N.A.	N.A.	SANTA CRUZ DO SUL	N.A.	NO	–	X		NEGATIVE	N.A.
437	28	FEMALE	SANTA CRUZ DO SUL	MARCH	YES	RIO DE JANEIRO	X		POSITIVE	N.A.
438	N.A.	N.A.	PORTO ALEGRE	N.A.	YES	PARANÁ	X		UNDETERMINED	N.A.
439	N.A.	N.A.	PORTO ALEGRE	N.A.	NO	–	X		NEGATIVE	N.A.
440	N.A.	N.A.	PORTO ALEGRE	N.A.	NO	–	X		NEGATIVE	N.A.
441	N.A.	N.A.	ALVORADA	N.A.	NO	–	X		NEGATIVE	N.A.
442	N.A.	N.A.	PELOTAS	N.A.	YES	RIO DE JANEIRO	X		NEGATIVE	N.A.
443	N.A.	N.A.	PORTO ALEGRE	N.A.	YES	PARANÁ		X	UNDETERMINED	N.A.	S1: 438 UNDETERMINED
444	N.A.	N.A.	TRÊS DE MAIO	N.A.	UNKNOWN	–	X		NEGATIVE	N.A.
445	N.A.	N.A.	TRÊS DE MAIO	N.A.	NO	–	X		NEGATIVE	N.A.
446	N.A.	N.A.	BOA VISTA DO BURICÁ	N.A.	NO	–	X		NEGATIVE	N.A.
447	N.A.	N.A.	BOA VISTA DO BURICÁ	N.A.	YES	MATO GROSSO	X		NEGATIVE	N.A.
448	N.A.	N.A.	TUCUNDUVA	N.A.	NO	–	X		NEGATIVE	N.A.
449	N.A.	N.A.	MARAU	N.A.	NO	–	X		NEGATIVE	N.A.
450	N.A.	N.A.	GUAPORÉ	N.A.	YES	GOIÁS	X		NEGATIVE	N.A.
451	N.A.	N.A.	SANTO ANTÔNIO DAS MISSÕES	N.A.	NO	–	X		NEGATIVE	N.A.
452	N.A.	N.A.	GRAMADO	N.A.	NO	–	X		NEGATIVE	N.A.
453	N.A.	N.A.	GRAMADO	N.A.	NO	–	X		NEGATIVE	N.A.
454	N.A.	N.A.	GRAMADO	N.A.	NO	–	X		NEGATIVE	N.A.
455	N.A.	N.A.	CAPÃO DA CANOA	N.A.	NO	–	X		NEGATIVE	N.A.
456	N.A.	N.A.	CAXIAS DO SUL	N.A.	YES	SANTA CATARINA	X		N.A.	N.A.
457	36	MALE	BOM PRINCÍPIO	APRIL	YES	RIO DE JANEIRO	X		POSITIVE	N.A.
458	N.A.	N.A.	SÃO LEOPOLDO	N.A.	NO	–	X		NEGATIVE	N.A.
459	N.A.	N.A.	ERECHIM	N.A.	UNKNOWN	–	X		NEGATIVE	N.A.
460	N.A.	N.A.	VIAMÃO	N.A.	UNKNOWN	–	X		NEGATIVE	N.A.
461	N.A.	N.A.	CANOAS	N.A.	NO	–	X		NEGATIVE	N.A.
462	N.A.	N.A.	CANELA	N.A.	NO	–		X	NEGATIVE	N.A.	S1:232B NEGATIVE
463	N.A.	N.A.	SÃO SEBASTIÃO DO CAÍ	N.A.	UNKNOWN	–	X		NEGATIVE	N.A.
464	N.A.	N.A.	PORTO ALEGRE	N.A.	YES	RIO DE JANEIRO	X		NEGATIVE	N.A.
465	N.A.	N.A.	PORTO ALEGRE	N.A.	YES	RIO DE JANEIRO	X		NEGATIVE	N.A.
466	N.A.	N.A.	SÃO FRANCISCO DE ASSIS	N.A.	NO	–	X		NEGATIVE	N.A.
467	N.A.	N.A.	SANTIAGO	N.A.	NO	–	X		NEGATIVE	N.A.
468	N.A.	N.A.	CRUZ ALTA	N.A.	YES	SÃO PAULO	X		NEGATIVE	N.A.
469	N.A.	N.A.	BOA VISTA DO INCA	N.A.	UNKNOWN	–	X		NEGATIVE	N.A.
470	N.A.	N.A.	CRUZ ALTA	N.A.	NO	–	X		NEGATIVE	N.A.
471	N.A.	N.A.	GETÚLIO VARGAS	N.A.	YES	RIO DE JANEIRO	X		NEGATIVE	N.A.
472	N.A.	N.A.	CACHOEIRINHA	N.A.	NO	–	X		NEGATIVE	N.A.
473	N.A.	N.A.	SANTO ÂNGELO	N.A.	UNKNOWN	–	X		NEGATIVE	N.A.
474	N.A.	N.A.	CANOAS	N.A.	YES	RIO DE JANEIRO	X		NEGATIVE	N.A.
475	N.A.	N.A.	ANTÔNIO PRADO	N.A.	YES	PARÁ	X		NEGATIVE	N.A.
476	N.A.	N.A.	PINHEIRO MACHADO	N.A.	NO	–	X		NEGATIVE	N.A.
477	N.A.	N.A.	RIO GRANDE	N.A.	UNKNOWN	–	X		NEGATIVE	N.A.
478	N.A.	N.A.	PORTO ALEGRE	N.A.	UNKNOWN	–	X		NEGATIVE	N.A.
479	N.A.	N.A.	PORTO ALEGRE	N.A.	YES	SANTA CATARINA	X		NEGATIVE	N.A.
480	N.A.	N.A.	PORTO ALEGRE	N.A.	YES	RIO DE JANEIRO	X		NEGATIVE	N.A.
481	N.A.	N.A.	NOVA BASSANO	N.A.	YES	RIO DE JANEIRO	X		N.A.	N.A.
482	N.A.	N.A.	NOVO HAMBURGO	N.A.	NO	–	X		NEGATIVE	N.A.
483	N.A.	N.A.	NOVO HAMBURGO	N.A.	NO	–	X		NEGATIVE	N.A.
484	N.A.	N.A.	CAXIAS DO SUL	N.A.	YES	SÃO PAULO	X		NEGATIVE	N.A.
485	34	MALE	SÃO GABRIEL	APRIL	YES	RIO DE JANEIRO	X		POSITIVE	N.A.
486	N.A.	N.A.	PORTO ALEGRE	N.A.	NO	–	X		NEGATIVE	N.A.
487	N.A.	N.A.	PORTO ALEGRE	N.A.	NO	–	X		NEGATIVE	N.A.
488	N.A.	N.A.	PORTO ALEGRE	N.A.	NO	–	X		NEGATIVE	N.A.
489	N.A.	N.A.	PORTO ALEGRE	N.A.	YES	SÃO PAULO	X		NEGATIVE	N.A.
490	N.A.	N.A.	PORTO ALEGRE	N.A.	YES	RIO DE JANEIRO	X		NEGATIVE	N.A.
491	27	MALE	MARAU	APRIL	YES	MATO GROSSO	X		POSITIVE	N.A.
492	N.A.	N.A.	CANOAS	N.A.	YES	RIO DE JANEIRO	X		NEGATIVE	N.A.
493	N.A.	N.A.	CANOAS	N.A.	YES	RIO DE JANEIRO	X		NEGATIVE	N.A.
494	N.A.	N.A.	BENTO GONÇALVES	N.A.	UNKNOWN	–	X		NEGATIVE	N.A.
495	N.A.	N.A.	SANTA ROSA	N.A.	UNKNOWN	–	X		NEGATIVE	N.A.
496	N.A.	N.A.	TUCUNDUVA	N.A.	YES	WITHIN RIO GRANDE DO SUL	X		NEGATIVE	N.A.
497	N.A.	N.A.	SANTA ROSA	N.A.	NO	–	X		NEGATIVE	N.A.
498	N.A.	N.A.	SANTA ROSA	N.A.	NO	–	X		NEGATIVE	N.A.
499	N.A.	N.A.	SANTA ROSA	N.A.	NO	–	X		NEGATIVE	N.A.
500	45	FEMALE	PORTO ALEGRE	APRIL	YES	RIO DE JANEIRO	X		POSITIVE	N.A.
501	64	FEMALE	PORTO ALEGRE	N.A.	YES	RIO DE JANEIRO	X		NEGATIVE	N.A.
502	16	FEMALE	PORTO ALEGRE	N.A.	NO	–	X		NEGATIVE	N.A.
503	35	FEMALE	PORTO ALEGRE	N.A.	YES	RIO DE JANEIRO	X		NEGATIVE	N.A.
504	18	MALE	PORTO ALEGRE	N.A.	NO	–	X		NEGATIVE	N.A.
505	18	MALE	PORTO ALEGRE	N.A.	NO	–	X		NEGATIVE	N.A.
506	24	FEMALE	SÃO LEOPOLDO	APRIL	YES	PERNAMBUCO	X		POSITIVE	N.A.
507	27	MALE	NOVO HAMBURGO	N.A.	UNKNOWN	–	X		NEGATIVE	N.A.
508	37	FEMALE	CACHOEIRINHA	N.A.	YES	SÃO PAULO	X		NEGATIVE	N.A.
509	UNKNOWN	MALE	MARAU	APRIL	YES	RIO DE JANEIRO	X		POSITIVE	N.A.
510	N.A.	N.A.	MARAU	N.A.	UNKNOWN	–	X		NEGATIVE	N.A.
511	47	MALE	PORTO ALEGRE	N.A.	YES	RIO DE JANEIRO	X		NEGATIVE	N.A.
512	N.A.	N.A.	ERECHIM	N.A.	NO	–	X		NEGATIVE	N.A.
513	30	FEMALE	ERECHIM	N.A.	NO	–	X		NEGATIVE	N.A.
514	23	MALE	CANOAS	N.A.	YES	RIO DE JANEIRO	X		NEGATIVE	N.A.
515	N.A.	MALE	CANOAS	N.A.	YES	RIO DE JANEIRO	X		NEGATIVE	N.A.
516	46	MALE	PASSO FUNDO	N.A.	NO	–	X		NEGATIVE	N.A.
517	26	MALE	ESTANCIA VELHA	N.A.	NO	–	X		NEGATIVE	N.A.
518	N.A.	FEMALE	ESTANCIA VELHA	N.A.	NO	–	X		NEGATIVE	N.A.
519	20	MALE	PANAMBI	MARCH	YES	MATO GROSSO DO SUL	X		POSITIVE	N.A.
520	11	FEMALE	IJUÍ	N.A.	NO	–	X		NEGATIVE	N.A.
521	27	MALE	CONDOR	N.A.	NO	–	X		NEGATIVE	N.A.
522	51	MALE	IJUÍ	MARCH	YES	MARANHÃO	X		POSITIVE	N.A.
523	6	MALE	IJUÍ	N.A.	NO	–	X		NEGATIVE	N.A.
524	20	MALE	IJUÍ	N.A.	NO	–	X		NEGATIVE	N.A.
525	53	FEMALE	CAXIAS DO SUL	APRIL	YES	RONDÔNIA	X		POSITIVE	N.A.
526	N.A.	MALE	CAPÃO DA CANOA	N.A.	NO	–	X		NEGATIVE	N.A.
527	15	MALE	REDENTORA	N.A.	NO	–	X		NEGATIVE	N.A.
528	25	FEMALE	REDENTORA	N.A.	YES	SANTA CATARINA	X		NEGATIVE	N.A.
529	27	FEMALE	REDENTORA	N.A.	YES	SANTA CATARINA	X		NEGATIVE	N.A.
530	24	FEMALE	PORTO ALEGRE	N.A.	NO	–	X		NEGATIVE	N.A.
531	24	FEMALE	PORTO ALEGRE	N.A.	NO	–		X	NEGATIVE	N.A.	S1:530 NEGATIVE
532	19	FEMALE	NOVO HAMBURGO	N.A.	NO	–	X		NEGATIVE	N.A.
533	6	MALE	NOVO HAMBURGO	N.A.	NO	–	X		NEGATIVE	N.A.
534	10	FEMALE	NOVO HAMBURGO	N.A.	NO	–	X		NEGATIVE	N.A.
535	34	MALE	CRUZ ALTA	N.A.	YES	AMAZONAS	X		NEGATIVE	N.A.
536	54	FEMALE	CRUZ ALTA	N.A.	NO	–	X		NEGATIVE	N.A.
537	6	FEMALE	CRUZ ALTA	N.A.	NO	–	X		NEGATIVE	N.A.
538	26	MALE	CRUZ ALTA	N.A.	UNKNOWN	–	X		NEGATIVE	N.A.
539	61	FEMALE	VIAMÃO	N.A.	UNKNOWN	–		X	NEGATIVE	N.A.	S1:244 NEGATIVE
540	40	FEMALE	ALVORADA	N.A.	NO	–	X		NEGATIVE	N.A.
541	60	MALE	PORTO ALEGRE	N.A.	UNKNOWN	–	X		NEGATIVE	N.A.
542	47	MALE	PORTO ALEGRE	N.A.	UNKNOWN	–	X		NEGATIVE	N.A.
543	20	FEMALE	PORTO ALEGRE	N.A.	NO	–	X		NEGATIVE	N.A.
544	9	MALE	PORTO ALEGRE	N.A.	UNKNOWN	–	X		NEGATIVE	N.A.
545	49	MALE	PORTO ALEGRE	APRIL	YES	PERNAMBUCO	X		POSITIVE	N.A.
546	35	FEMALE	CANOAS	N.A.	NO	–	X		NEGATIVE	N.A.
547	38	MALE	SANTA CRUZ DO SUL	N.A.	YES	RIO DE JANEIRO	X		NEGATIVE	N.A.
548	4	FEMALE	SANTA CRUZ DO SUL	APRIL	YES	PIAUÍ	X		POSITIVE	N.A.
549	49	MALE	DOM FELICIANO	N.A.	NO	–	X		NEGATIVE	N.A.
550	23	MALE	PANAMBI	N.A.	NO	–	X		NEGATIVE	N.A.
551	4	MALE	IJUÍ	N.A.	NO	–	X		NEGATIVE	N.A.
552	24	FEMALE	SANTA MARIA	N.A.	NO	–	X		NEGATIVE	N.A.
553	1	MALE	CAMAQUÃ	N.A.	YES	RIO DE JANEIRO	X		NEGATIVE	N.A.
554	28	FEMALE	PELOTAS	N.A.	UNKNOWN	–	X		NEGATIVE	N.A.
555	52	FEMALE	PELOTAS	N.A.	UNKNOWN	–	X		NEGATIVE	N.A.
556	54	FEMALE	CAXIAS DO SUL	N.A.	YES	RIO DE JANEIRO		X	NEGATIVE	N.A.	S1:405 NEGATIVE
557	35	FEMALE	ESTEIO	N.A.	YES	RIO DE JANEIRO	X		NEGATIVE	N.A.
558	10	FEMALE	GIRUÁ	N.A.	NO	–	X		NEGATIVE	N.A.
559	20	MALE	SENADOR SALGADO FILHO	N.A.	NO	–	X		NEGATIVE	N.A.
560	32	MALE	GIRUÁ	N.A.	NO	–	X		NEGATIVE	N.A.
561	62	FEMALE	GIRUÁ	N.A.	NO	–	X		NEGATIVE	N.A.
562	10	MALE	GIRUÁ	N.A.	NO	–	X		NEGATIVE	N.A.
563	21	MALE	GIRUÁ	N.A.	NO	–	X		NEGATIVE	N.A.
564	40	MALE	GIRUÁ	N.A.	NO	–	X		NEGATIVE	N.A.
565	24	FEMALE	TRÊS DE MAIO	N.A.	NO	–	X		NEGATIVE	N.A.
566	20	MALE	PORTO ALEGRE	N.A.	NO	–	X		NEGATIVE	N.A.
567	29	FEMALE	PORTO ALEGRE	N.A.	NO	–	X		NEGATIVE	N.A.
568	20	MALE	PORTO ALEGRE	N.A.	NO	–	X		NEGATIVE	N.A.
569	54	FEMALE	GRAMADO	N.A.	NO	–	X		NEGATIVE	N.A.
570	8	FEMALE	TAQUARA	N.A.	NO	–	X		NEGATIVE	N.A.
571	11	MALE	TAQUARA	N.A.	NO	–	X		NEGATIVE	N.A.
572	11	MALE	TAQUARA	N.A.	NO	–	X		NEGATIVE	N.A.
573	80	FEMALE	PORTO ALEGRE	N.A.	NO	–	X		NEGATIVE	N.A.
574	47	FEMALE	PORTO ALEGRE	N.A.	NO	–	X		NEGATIVE	N.A.
575	23	MALE	CANOAS	N.A.	YES	RIO DE JANEIRO		X	NEGATIVE	N.A.	S1: 514 NEGATIVE
576	41	MALE	FARROUPILHA	APRIL	YES	RIO DE JANEIRO, SÃO PAULO AND ESPIRITO SANTO	X		POSITIVE	N.A.
577	48	FEMALE	SAPIRANGA	N.A.	NO	–	X		NEGATIVE	N.A.
578	44	MALE	PORTO ALEGRE	N.A.	UNKNOWN	–	X		NEGATIVE	N.A.
579	1	MALE	PORTO ALEGRE	N.A.	NO	–	X		NEGATIVE	N.A.
580	N.A.	MALE	PORTO ALEGRE	N.A.	YES	RIO DE JANEIRO	X		NEGATIVE	N.A.
581	9	MALE	IJUÍ	N.A.	NO	–	X		NEGATIVE	N.A.
582	27	MALE	CANOAS	N.A.	NO	–	X		NEGATIVE	N.A.
583	30	MALE	VENÂNCIO AIRES	N.A.	YES	SÃO PAULO		X	NEGATIVE	N.A.	S1:323 NEGATIVE
584	30	FEMALE	VENÂNCIO AIRES	N.A.	YES	PARANÁ	X		NEGATIVE	N.A.
585	20	FEMALE	SÃO MARCOS	N.A.	YES	SÃO PAULO	X		NEGATIVE	N.A.
586	39	FEMALE	CERRO LARGO	N.A.	NO	–	X		NEGATIVE	N.A.
587	36	FEMALE	SAPUCAIA DO SUL	N.A.	NO	–	X		NEGATIVE	N.A.
588	2	FEMALE	PORTO ALEGRE	N.A.	UNKNOWN	–	X		NEGATIVE	N.A.
589	N.A.	N.A.	UNKNOWN	N.A.	UNKNOWN	–	X		NEGATIVE	N.A.
590	53	FEMALE	PORTO ALEGRE	N.A.	YES	PARANÁ	X		NEGATIVE	N.A.
591	32	MALE	RIO GRANDE	N.A.	YES	PERNAMBUCO	X		NEGATIVE	N.A.
592	35	MALE	NOVO HAMBURGO	N.A.	NO	–	X		NEGATIVE	N.A.
593	30	FEMALE	PASSO FUNDO	N.A.	NO	–	X		NEGATIVE	N.A.
594	54	MALE	MONTENEGRO	N.A.	YES	MATO GROSSO, PARANÁ AND ACRE	X		NEGATIVE	N.A.
595	19	FEMALE	NOVA PETRÓPOLIS	N.A.	NO	–	X		NEGATIVE	N.A.
596	6	MALE	SÃO LEOPOLDO	N.A.	NO	–	X		NEGATIVE	N.A.
597	26	FEMALE	CAXIAS DO SUL	N.A.	NO	–	X		NEGATIVE	N.A.
598	40	FEMALE	CAXIAS DO SUL	N.A.	UNKNOWN	–	X		NEGATIVE	N.A.
599	52	MALE	NOVO HAMBURGO	N.A.	YES	RIO DE JANEIRO	X		NEGATIVE	N.A.
600	N.A.	FEMALE	ALVORADA	N.A.	NO	–	X		NEGATIVE	N.A.
601	30	MALE	PORTO ALEGRE	N.A.	NO	–	X		NEGATIVE	N.A.
602	17	MALE	SANTO AUGUSTO	N.A.	NO	–		X	NEGATIVE	N.A.	S1: 361 NEGATIVE
603	38	MALE	IJUÍ	APRIL	YES	RIO DE JANEIRO	X		POSITIVE	N.A.
604	36	FEMALE	PORTO ALEGRE	N.A.	UNKNOWN	–	X		NEGATIVE	N.A.
605	21	FEMALE	PORTO ALEGRE	N.A.	UNKNOWN	–	X		NEGATIVE	N.A.
606	42	FEMALE	CARLOS BARBOSA	N.A.	NO	–	X		NEGATIVE	N.A.
607	29	FEMALE	TAQUARA	APRIL	YES	BOLIVIA	X		POSITIVE	N.A.
608	62	MALE	BENTO GONÇALVES	N.A.	YES	GOIÁS	X		NEGATIVE	N.A.
609	17	MALE	PORTO ALEGRE	N.A.	NO	–	X		NEGATIVE	N.A.
610	36	MALE	INDEPENDÊNCIA	N.A.	NO	–	X		NEGATIVE	N.A.
611	26	FEMALE	SENADOR SALGADO FILHO	N.A.	NO	–	X		NEGATIVE	N.A.
612	50	MALE	HORIZONTINA	N.A.	NO	–	X		NEGATIVE	N.A.
613	39	MALE	ERECHIM	N.A.	YES	SERGIPE	X		NEGATIVE	N.A.
614	24	FEMALE	CHARQUEADAS	N.A.	NO	–	X		NEGATIVE	N.A.
615	39	MALE	CHARQUEADAS	N.A.	NO	–	X		NEGATIVE	N.A.
616	54	FEMALE	PORTO ALEGRE	N.A.	YES	RIO DE JANEIRO	X		NEGATIVE	N.A.
617	7	MALE	RONDA ALTA	N.A.	YES	GOIÁS	X		N.A.	N.A.
618	19	MALE	NOVO HAMBURGO	N.A.	UNKNOWN	–	X		NEGATIVE	N.A.
619	20	FEMALE	CRUZ ALTA	N.A.	NO	–	X		NEGATIVE	N.A.
620	20	FEMALE	CRUZ ALTA	N.A.	NO	–	X		NEGATIVE	N.A.
621	21	MALE	VIAMÃO	N.A.	UNKNOWN	–	X		NEGATIVE	N.A.
622	9	FEMALE	TEUTÔNIA	N.A.	NO	–	X		NEGATIVE	N.A.
623	30	MALE	PORTO ALEGRE	N.A.	UNKNOWN	–	X		NEGATIVE	N.A.
624	39	FEMALE	PORTO ALEGRE	N.A.	UNKNOWN	–	X		NEGATIVE	N.A.
625	32	MALE	PORTO ALEGRE	N.A.	YES	RIO DE JANEIRO	X		NEGATIVE	N.A.
626	25	FEMALE	PORTO ALEGRE	APRIL	YES	MINAS GERAIS	X		POSITIVE	N.A.
627	18	MALE	DOUTOR MAURÍCIO CARDOSO	N.A.	NO	–	X		NEGATIVE	N.A.
628	43	MALE	SENADOR SALGADO FILHO	N.A.	UNKNOWN	–	X		NEGATIVE	N.A.
629	N.A.	MALE	SANTA ROSA	N.A.	NO	–	X		NEGATIVE	N.A.
630	30	MALE	SANTA ROSA	N.A.	YES	MATO GROSSO		X	NEGATIVE	N.A.	S1:360 NEGATIVE
631	16	MALE	SENADOR SALGADO FILHO	N.A.	YES	WITHIN RIO GRANDE DO SUL	X		NEGATIVE	N.A.
632	44	FEMALE	PORTO ALEGRE	N.A.	UNKNOWN	–	X		NEGATIVE	N.A.
633	27	MALE	CANOAS	N.A.	NO	–		X	NEGATIVE	N.A.	S1:582 NEGATIVE
634	33	FEMALE	RIO GRANDE	N.A.	UNKNOWN	–	X		NEGATIVE	N.A.
635	22	FEMALE	PELOTAS	N.A.	UNKNOWN	–	X		NEGATIVE	N.A.
636	49	FEMALE	PELOTAS	N.A.	NO	–	X		NEGATIVE	N.A.
637	53	MALE	PELOTAS	N.A.	YES	RIO DE JANEIRO	X		NEGATIVE	N.A.
638	15	FEMALE	ALEGRETE	N.A.	NO	–	X		NEGATIVE	N.A.
639	57	FEMALE	PASSO FUNDO	N.A.	UNKNOWN	–	X		NEGATIVE	N.A.
640	N.A.	N.A.	PORTO ALEGRE	N.A.	UNKNOWN	–	X		NEGATIVE	N.A.
641	3	FEMALE	CAXIAS DO SUL	APRIL	YES	RIO DE JANEIRO	X		POSITIVE	N.A.
642	27	FEMALE	CAXIAS DO SUL	APRIL	YES	RIO DE JANEIRO	X		POSITIVE	N.A.
643	13	FEMALE	TORRES	N.A.	NO	–	X		NEGATIVE	N.A.
644	29	MALE	CANOAS	N.A.	YES	AMAZONAS	X		NEGATIVE	N.A.
645	7	FEMALE	PORTO ALEGRE	N.A.	NO	–	X		NEGATIVE	N.A.
646	40	FEMALE	PORTO ALEGRE	N.A.	NO	–	X		NEGATIVE	N.A.
647	39	MALE	SÃO LEOPOLDO	N.A.	YES	MATO GROSSO	X		NEGATIVE	N.A.
648	15	MALE	SAPUCAIA DO SUL	N.A.	NO	–	X		NEGATIVE	N.A.
649	20	FEMALE	ERECHIM	N.A.	NO	–	X		NEGATIVE	N.A.
650	37	MALE	PORTO ALEGRE	N.A.	NO	–	X		NEGATIVE	N.A.
651	49	FEMALE	PORTO ALEGRE	APRIL	YES	BAHIA	X		POSITIVE	N.A.
652	17	FEMALE	PELOTAS	N.A.	UNKNOWN	–	X		NEGATIVE	N.A.
653	38	MALE	VIAMÃO	N.A.	NO	–	X		NEGATIVE	N.A.
654	31	MALE	PORTO ALEGRE	N.A.	YES	RIO DE JANEIRO	X		NEGATIVE	N.A.
655	4	MALE	PORTO ALEGRE	N.A.	YES	RIO DE JANEIRO	X		NEGATIVE	N.A.
656	N.A.	FEMALE	PORTO ALEGRE	N.A.	NO	–	X		NEGATIVE	N.A.
657	40	MALE	PORTO ALEGRE	N.A.	YES	RIO DE JANEIRO	X		NEGATIVE	N.A.
658	24	FEMALE	CANOAS	N.A.	NO	–	X		NEGATIVE	N.A.
659	29	MALE	CANOAS	N.A.	YES	AMAZONAS	X		NEGATIVE	N.A.
660	24	FEMALE	CAMPO BOM	N.A.	YES	AMAZONAS	X		NEGATIVE	N.A.
661	31	FEMALE	CAMPO BOM	N.A.	UNKNOWN	–	X		NEGATIVE	N.A.
662	15	MALE	CACHOEIRA DO SUL	N.A.	NO	–	X		NEGATIVE	N.A.
663	18	MALE	CACHOEIRA DO SUL	N.A.	NO	–	X		NEGATIVE	N.A.
664	46	FEMALE	BENTO GONÇALVES	N.A.	NO	–	X		NEGATIVE	N.A.
665	61	FEMALE	NOVA PRATA	N.A.	YES	TOCANTINS	X		N.A.	N.A.
666	34	MALE	SANTA MARIA	N.A.	YES	GOIÁS	X		NEGATIVE	N.A.
667	37	FEMALE	FREDERICO WESTPHALEN	N.A.	NO	–	X		NEGATIVE	N.A.
668	37	FEMALE	NOVO HAMBURGO	N.A.	NO	–	X		NEGATIVE	N.A.
669	7	FEMALE	IJUÍ	N.A.	UNKNOWN	–	X		NEGATIVE	N.A.
670	8	MALE	SANTO AUGUSTO	N.A.	NO	–	X		NEGATIVE	N.A.
671	23	MALE	IJUÍ	N.A.	UNKNOWN	–	X		NEGATIVE	N.A.
672	20	MALE	TENENTE PORTELA	N.A.	NO	–	X		NEGATIVE	N.A.
673	23	MALE	SÃO SEBASTIÃO DO CAÍ	N.A.	YES	RIO DE JANEIRO	X		NEGATIVE	N.A.
674	N.A.	MALE	SÃO SEBASTIÃO DO CAÍ	N.A.	YES	GOIÁS	X		N.A.	N.A.
675	19	FEMALE	PORTO ALEGRE	N.A.	NO	–	X		NEGATIVE	N.A.
676	51	MALE	TRÊS CACHOEIRAS	N.A.	YES	RIO DE JANEIRO	X		NEGATIVE	N.A.
677	19	FEMALE	PELOTAS	APRIL	YES	ESPIRITO SANTO	X		POSITIVE	N.A.
678	32	MALE	SAPUCAIA DO SUL	N.A.	YES	RIO DE JANEIRO	X		NEGATIVE	N.A.
679	62	MALE	SAPUCAIA DO SUL	N.A.	UNKNOWN	–	X		NEGATIVE	N.A.
680	64	MALE	CAXIAS DO SUL	N.A.	YES	RIO DE JANEIRO	X		NEGATIVE	N.A.
681	29	FEMALE	PORTO ALEGRE	N.A.	NO	–	X		NEGATIVE	N.A.
682	40	FEMALE	ESTANCIA VELHA	N.A.	NO	–	X		NEGATIVE	N.A.
683	28	MALE	NOVO HAMBURGO	N.A.	NO	–	X		NEGATIVE	N.A.
684	29	FEMALE	CERRO LARGO	N.A.	NO	–	X		NEGATIVE	N.A.
685	26	MALE	CERRO LARGO	N.A.	NO	–		X	NEGATIVE	N.A.	S1:377 NEGATIVE
686	68	MALE	SÃO LUIZ GONZAGA	N.A.	NO	–	X		NEGATIVE	N.A.
687	19	FEMALE	BOSSOROCA	N.A.	NO	–	X		NEGATIVE	N.A.
688	8	MALE	CERRO LARGO	N.A.	NO	–	X		NEGATIVE	N.A.
689	18	MALE	CACHOEIRINHA	N.A.	NO	–	X		NEGATIVE	N.A.
690	53	FEMALE	PORTO ALEGRE	N.A.	UNKNOWN	–	X		NEGATIVE	N.A.
691	47	MALE	TRIUNFO	N.A.	YES	RIO DE JANEIRO	X		NEGATIVE	N.A.
692	41	MALE	PORTO ALEGRE	APRIL	YES	RIO DE JANEIRO	X		POSITIVE	N.A.
693	51	FEMALE	PORTO ALEGRE	N.A.	YES	BAHIA	X		NEGATIVE	N.A.
694	51	MALE	LAJEADO	N.A.	YES	RIO DE JANEIRO	X		NEGATIVE	N.A.
695	19	FEMALE	CRUZ ALTA	N.A.	NO	–	X		NEGATIVE	N.A.
696	29	MALE	GRAMADO	N.A.	YES	RIO DE JANEIRO	X		NEGATIVE	N.A.
697	26	FEMALE	PORTO ALEGRE	APRIL	YES	RIO DE JANEIRO	X		POSITIVE	N.A.
698	31	MALE	CANOAS	N.A.	YES	CEARÁ	X		NEGATIVE	N.A.
699	53	FEMALE	CANOAS	N.A.	YES	SÃO PAULO	X		N.A.	N.A.
700	67	FEMALE	SANTA ROSA	N.A.	UNKNOWN	–	X		NEGATIVE	N.A.
701	42	FEMALE	SANTA ROSA	N.A.	NO	–		X	N.A.	N.A.	S1:410 NEGATIVE
702	N.A.	FEMALE	SANTA ROSA	N.A.	NO	–	X		NEGATIVE	N.A.
703	46	FEMALE	SANTA ROSA	N.A.	NO	–	X		NEGATIVE	N.A.
704	5	FEMALE	ALEGRETE	N.A.	YES	RIO DE JANEIRO	X		NEGATIVE	N.A.
705	32	FEMALE	SANTO ÂNGELO	N.A.	YES	PARANÁ		X	NEGATIVE	N.A.	S1: 435 UNDETERMINED
706	34	MALE	ROSÁRIO DO SUL	N.A.	YES	GOIÁS		X	NEGATIVE	N.A.	S1: 666 NEGATIVE
707	16	MALE	CAXIAS DO SUL	N.A.	YES	SÃO PAULO	X		NEGATIVE	N.A.
708	6	FEMALE	CAXIAS DO SUL	N.A.	YES	RIO DE JANEIRO	X		NEGATIVE	N.A.
709	10	FEMALE	PORTO ALEGRE	APRIL	YES	RIO DE JANEIRO	X		POSITIVE	N.A.
710	41	FEMALE	PORTO ALEGRE	N.A.	YES	BAHIA	X		NEGATIVE	N.A.
711	26	FEMALE	SAPIRANGA	N.A.	YES	RIO DE JANEIRO	X		N.A.	N.A.
712	16	MALE	IVOTI	N.A.	YES	RIO DE JANEIRO	X		NEGATIVE	N.A.
713	53	FEMALE	PORTO ALEGRE	N.A.	YES	GOIÁS	X		NEGATIVE	N.A.
714	28	MALE	PORTO ALEGRE	N.A.	NO	–	X		NEGATIVE	N.A.
715	UNKNOWN	MALE	PORTO ALEGRE	MAY	YES	RIO DE JANEIRO	X		POSITIVE	N.A.
716	34	MALE	PORTO ALEGRE	N.A.	YES	RIO DE JANEIRO	X		NEGATIVE	N.A.
717	35	MALE	PORTO ALEGRE	N.A.	NO	–	X		NEGATIVE	N.A.
718	31	MALE	CANOAS	N.A.	YES	CEARÁ		X	NEGATIVE	N.A.	S1:698 NEGATIVE
719	1	MALE	CERRO LARGO	N.A.	NO	–	X		NEGATIVE	N.A.
720	15	MALE	NOVO HAMBURGO	N.A.	NO	–	X		NEGATIVE	N.A.
721	22	MALE	ERECHIM	N.A.	NO	–	X		NEGATIVE	N.A.
722	49	MALE	TRÊS DE MAIO	N.A.	YES	MATO GROSSO	X		NEGATIVE	N.A.
723	35	MALE	PORTO ALEGRE	N.A.	NO	–		X	NEGATIVE	N.A.	S1:717 NEGATIVE
724	35	MALE	PORTO ALEGRE	MAY	YES	SERGIPE	X		POSITIVE	N.A.
725	24	MALE	CHARQUEADAS	N.A.	YES	SÃO PAULO	X		NEGATIVE	N.A.
726	25	FEMALE	MARAU	N.A.	NO	–	X		NEGATIVE	N.A.
727	31	MALE	SANTA MARIA	N.A.	NO	–	X		NEGATIVE	N.A.
728	54	FEMALE	SETE DE SETEMBRO	N.A.	NO	–	X		NEGATIVE	N.A.
729	33	MALE	PORTO ALEGRE	APRIL	YES	RIO DE JANEIRO		X	POSITIVE	N.A.	S1:716 NEGATIVE
730	69	FEMALE	PORTO ALEGRE	N.A.	YES	MATO GROSSO	X		NEGATIVE	N.A.
731	20	MALE	CANOAS	N.A.	UNKNOWN	–	X		NEGATIVE	N.A.
732	39	MALE	ALVORADA	N.A.	YES	RIO DE JANEIRO	X		NEGATIVE	N.A.
733	64	FEMALE	IJUÍ	MAY	YES	RONDÔNIA	X		POSITIVE	N.A.
734	23	MALE	PORTO ALEGRE	N.A.	NO	–	X		NEGATIVE	N.A.
735	45	FEMALE	GIRUÁ	N.A.	NO	–	X		NEGATIVE	N.A.
736	33	MALE	PELOTAS	N.A.	YES	RIO DE JANEIRO	X		NEGATIVE	N.A.
737	18	MALE	ALVORADA	N.A.	YES	RIO DE JANEIRO	X		NEGATIVE	N.A.
738	17	MALE	TEUTÔNIA	N.A.	UNKNOWN	–	X		NEGATIVE	N.A.
739	40	MALE	PORTO ALEGRE	N.A.	NO	–	X		NEGATIVE	N.A.
740	N.A.	FEMALE	CANOAS	N.A.	NO	–	X		NEGATIVE	N.A.
741	24	FEMALE	PORTO ALEGRE	N.A.	YES	BAHIA	X		NEGATIVE	N.A.
742	N.A.	MALE	PORTO ALEGRE	N.A.	NO	–	X		NEGATIVE	N.A.
743	50	MALE	PORTO ALEGRE	N.A.	YES	RIO DE JANEIRO	X		NEGATIVE	N.A.
744	63	FEMALE	SANTO ÂNGELO	MAY	YES	TOCANTINS	X		POSITIVE	N.A.
745	35	MALE	NOVO HAMBURGO	MAY	YES	CEARÁ	X		POSITIVE	N.A.
746	39	MALE	BOQUEIRÃO DO LEÃO	MAY	YES	ESPIRITO SANTO	X		POSITIVE	N.A.
747	53	FEMALE	PORTO ALEGRE	MAY	YES	RIO DE JANEIRO	X		POSITIVE	N.A.
748	40	MALE	CAXIAS DO SUL	N.A.	UNKNOWN	–	X		NEGATIVE	N.A.
749	44	MALE	CAXIAS DO SUL	N.A.	YES	SÃO PAULO	X		NEGATIVE	N.A.
750	41	FEMALE	GRAVATAÍ	MAY	YES	RIO DE JANEIRO	X		POSITIVE	N.A.
751	23	MALE	SANTA ROSA	N.A.	NO	–	X		NEGATIVE	N.A.
752	46	FEMALE	ELDORADO DO SUL	N.A.	YES	SANTA CATARINA	X		NEGATIVE	N.A.
753	30	MALE	NOVA PRATA	N.A.	YES	SÃO PAULO	X		NEGATIVE	N.A.
754	13	MALE	PORTO ALEGRE	N.A.	YES	RIO DE JANEIRO	X		NEGATIVE	N.A.
755	26	FEMALE	PORTO ALEGRE	N.A.	YES	PERNAMBUCO	X		NEGATIVE	N.A.
756	36	FEMALE	CAPÃO DA CANOA	MAY	YES	RIO GRANDE DO NORTE	X		POSITIVE	N.A.
757	53	FEMALE	PORTO ALEGRE	N.A.	YES	DISTRITO FEDERAL	X		NEGATIVE	N.A.
758	39	FEMALE	SAPUCAIA DO SUL	N.A.	NO	–	X		NEGATIVE	N.A.
759	41	MALE	IJUÍ	MAY	YES	RIO DE JANEIRO	X		POSITIVE	N.A.
760	30	MALE	CAMPO BOM	N.A.	YES	MATO GROSSO	X		N.A.	N.A.
761	UNKNOWN	MALE	CAMPO BOM	MAY	UNKNOWN	–	X		POSITIVE	N.A.
762	27	FEMALE	PORTO ALEGRE	N.A.	YES	PERNAMBUCO	X		NEGATIVE	N.A.
763	51	MALE	SÃO LUIZ GONZAGA	N.A.	YES	GOIÁS	X		NEGATIVE	N.A.
764	18	FEMALE	CRUZ ALTA	N.A.	NO	–	X		NEGATIVE	N.A.
765	24	FEMALE	PORTO ALEGRE	MAY	YES	BAHIA	X		POSITIVE	N.A.
766	43	MALE	FLORES DA CUNHA	N.A.	UNKNOWN	–	X		NEGATIVE	N.A.
767	54	FEMALE	TUPARENDI	N.A.	NO	–	X		NEGATIVE	N.A.
768	41	FEMALE	GRAVATAÍ	N.A.	YES	RIO DE JANEIRO		X	NEGATIVE	N.A.	S1:750 POSITIVE
769	39	FEMALE	SAPUCAIA DO SUL	N.A.	NO	–		X	NEGATIVE	N.A.	S1:758 NEGATIVE
770	49	MALE	PORTO ALEGRE	MAY	YES	PERNAMBUCO	X		POSITIVE	N.A.
771	51	FEMALE	PORTO ALEGRE	N.A.	YES	PERNAMBUCO	X		NEGATIVE	N.A.
772	17	FEMALE	ESTANCIA VELHA	N.A.	NO	–	X		NEGATIVE	N.A.
773	30	MALE	CACHOEIRINHA	N.A.	NO	–	X		NEGATIVE	N.A.
774	24	FEMALE	TRÊS DE MAIO	N.A.	NO	–	X		NEGATIVE	N.A.
775	36	MALE	TRÊS DE MAIO	N.A.	NO	–	X		NEGATIVE	N.A.
776	28	FEMALE	TRÊS DE MAIO	N.A.	NO	–	X		NEGATIVE	N.A.
777	61	FEMALE	PORTO ALEGRE	N.A.	YES	BAHIA	X		NEGATIVE	N.A.
778	9	MALE	HERVAL	N.A.	NO	–	X		NEGATIVE	N.A.
779	3	MALE	PORTO ALEGRE	N.A.	NO	–	X		NEGATIVE	N.A.
780	31	MALE	PORTO ALEGRE	N.A.	YES	RIO DE JANEIRO	X		N.A.	N.A.
781	49	MALE	SANTA MARIA	N.A.	YES	PARANÁ	X		N.A.	N.A.
782	30	FEMALE	ELDORADO DO SUL	N.A.	NO	–	X		NEGATIVE	N.A.
783	3	MALE	ARATIBA	N.A.	NO	–	X		NEGATIVE	N.A.
784	34	FEMALE	PORTO ALEGRE	N.A.	YES	DISTRITO FEDERAL	X		NEGATIVE	N.A.
785	45	MALE	CARLOS BARBOSA	JUNE	YES	CEARÁ	X		POSITIVE	N.A.
786	59	MALE	PORTO ALEGRE	N.A.	NO	–	X		NEGATIVE	N.A.
787	30	FEMALE	PORTO ALEGRE	N.A.	NO	–	X		NEGATIVE	N.A.
788	47	FEMALE	CANOAS	N.A.	YES	SÃO PAULO	X		NEGATIVE	N.A.
789	1	FEMALE	SANTA MARIA	N.A.	UNKNOWN	–	X		NEGATIVE	N.A.
790	36	MALE	FLORES DA CUNHA	N.A.	YES	WITHIN RIO GRANDE DO SUL	X		NEGATIVE	N.A.
791	35	FEMALE	PORTO ALEGRE	N.A.	NO	–	X		NEGATIVE	N.A.
792	20	FEMALE	SANTA ROSA	N.A.	NO	–	X		NEGATIVE	N.A.
793	56	MALE	PORTO ALEGRE	JUNE	YES	GOIÁS	X		POSITIVE	N.A.
794	56	MALE	PORTO ALEGRE	N.A.	YES	GOIÁS		X	NEGATIVE	N.A.	S1:793 NEGATIVE
795	49	FEMALE	IVOTI	N.A.	NO	–	X		NEGATIVE	N.A.
796	49	FEMALE	IVOTI	N.A.	NO	–	X		NEGATIVE	N.A.
797	26	MALE	LAJEADO	N.A.	YES	PARANÁ	X		NEGATIVE	N.A.
798	16	MALE	PORTO ALEGRE	N.A.	YES	CEARÁ	X		NEGATIVE	N.A.
799	60	MALE	GIRUÁ	N.A.	NO	–	X		NEGATIVE	N.A.
800	54	FEMALE	GIRUÁ	N.A.	NO	–	X		NEGATIVE	N.A.
801	N.A.	FEMALE	SANTA ROSA	N.A.	NO	–	X		NEGATIVE	N.A.
802	24	MALE	RIO GRANDE	N.A.	UNKNOWN	–	X		NEGATIVE	N.A.
803	10	FEMALE	VIAMÃO	JUNE	UNKNOWN	–	X		POSITIVE	N.A.
804	39	MALE	FREDERICO WESTPHALEN	N.A.	YES	MARANHÃO	X		NEGATIVE	N.A.
805	N.A.	MALE	SANTANA DO LIVRAMENTO	N.A.	UNKNOWN	–	X		NEGATIVE	N.A.
806	37	MALE	PORTO ALEGRE	JUNE	YES	BAHIA	X		POSITIVE	N.A.
807	23	FEMALE	PELOTAS	N.A.	NO	–	X		NEGATIVE	N.A.
808	15	FEMALE	PORTO ALEGRE	N.A.	NO	–	X		NEGATIVE	N.A.
809	41	FEMALE	PORTO ALEGRE	N.A.	UNKNOWN	–	X		NEGATIVE	N.A.
810	31	MALE	LAGOA VERMELHA	N.A.	NO	–	X		NEGATIVE	N.A.
811	26	MALE	PORTO ALEGRE	N.A.	YES	PERNAMBUCO	X		NEGATIVE	N.A.
812	28	MALE	CAXIAS DO SUL	N.A.	UNKNOWN	–	X		NEGATIVE	N.A.
813	55	FEMALE	SANTO ANTÔNIO DAS MISSÕES	N.A.	NO	–	X		NEGATIVE	N.A.
814	55	MALE	SÃO LEOPOLDO	N.A.	YES	BAHIA	X		NEGATIVE	N.A.
815	26	MALE	PORTO ALEGRE	N.A.	UNKNOWN	–	X		NEGATIVE	N.A.
816	10	FEMALE	VIAMÃO	JUNE	UNKNOWN	–	X		POSITIVE	N.A.
817	61	MALE	PORTO ALEGRE	N.A.	YES	RORÁIMA	X		NEGATIVE	N.A.
818	67	FEMALE	SANTA CRUZ DO SUL	N.A.	NO	–	X		NEGATIVE	N.A.
819	10	MALE	PORTO ALEGRE	N.A.	NO	–	X		NEGATIVE	N.A.
820	41	MALE	TEUTÔNIA	N.A.	YES	TOCANTINS	X		NEGATIVE	N.A.
821	56	FEMALE	LAJEADO	N.A.	YES	SÃO PAULO AND MINAS GERAIS	X		NEGATIVE	N.A.
822	20	MALE	VICENTE DUTRA	N.A.	YES	PARANÁ	X		NEGATIVE	N.A.
823	66	MALE	CANOAS	N.A.	UNKNOWN	–	X		NEGATIVE	N.A.
824	13	MALE	PORTO ALEGRE	N.A.	NO	–	X		NEGATIVE	N.A.
825	N.A.	FEMALE	TUPANCIRETÃ	N.A.	YES	BAHIA	X		NEGATIVE	N.A.
826	39	MALE	FREDERICO WESTPHALEN	N.A.	UNKNOWN	–		X	NEGATIVE	N.A.	S1:804 NEGATIVE
827	41	MALE	SANTO ÂNGELO	N.A.	YES	GOIÁS	X		NEGATIVE	N.A.
828	26	MALE	CAXIAS DO SUL	N.A.	YES	PERNAMBUCO		X	NEGATIVE	N.A.	S1:811 NEGATIVE
829	6	FEMALE	ESTANCIA VELHA	N.A.	NO	–	X		NEGATIVE	N.A.
830	24	MALE	PORTO ALEGRE	N.A.	YES	RIO DE JANEIRO	X		NEGATIVE	N.A.
831	18	FEMALE	ESTEIO	N.A.	YES	BAHIA	X		NEGATIVE	N.A.
832	26	MALE	SÃO LEOPOLDO	N.A.	YES	RIO DE JANEIRO	X		NEGATIVE	N.A.
833	33	MALE	VERANÓPOLIS	N.A.	YES	SÃO PAULO	X		NEGATIVE	N.A.
834	64	MALE	PASSO FUNDO	AUGUST	YES	PERNAMBUCO	X		POSITIVE	N.A.
835	17	FEMALE	PORTO ALEGRE	N.A.	NO	–	X		NEGATIVE	N.A.
836	67	MALE	GIRUÁ	N.A.	NO	–	X		NEGATIVE	N.A.
837	28	MALE	RIO GRANDE	N.A.	YES	RIO DE JANEIRO	X		NEGATIVE	N.A.
838	44	MALE	ALVORADA	N.A.	NO	–	X		NEGATIVE	N.A.
839	35	MALE	CAXIAS DO SUL	N.A.	YES	SÃO PAULO	X		NEGATIVE	N.A.
840	23	FEMALE	CAXIAS DO SUL	N.A.	YES	CEARÁ	X		NEGATIVE	N.A.
841	25	MALE	PASSO FUNDO	N.A.	UNKNOWN	–	X		NEGATIVE	N.A.
842	N.A.	FEMALE	TUCUNDUVA	N.A.	NO	–	X		NEGATIVE	N.A.
843	30	FEMALE	CANELA	N.A.	NO	–	X		NEGATIVE	N.A.
844	36	FEMALE	PASSO FUNDO	N.A.	NO	–	X		NEGATIVE	N.A.
845	44	FEMALE	SANTA ROSA	N.A.	NO	–	X		NEGATIVE	N.A.
846	70	FEMALE	ITAQUI	N.A.	UNKNOWN	–	X		NEGATIVE	N.A.
847	47	MALE	CAXIAS DO SUL	SEPTEMBER	YES	BAHIA	X		POSITIVE	N.A.
848	45	FEMALE	GIRUÁ	N.A.	NO	–		X	NEGATIVE	N.A.	S1:735 NEGATIVE
849	19	FEMALE	CÂNDIDO GODÓI	N.A.	NO	–	X		NEGATIVE	N.A.
850	N.A.	MALE	GRAVATAÍ	N.A.	NO	–	X		NEGATIVE	N.A.
851	24	MALE	ERECHIM	N.A.	YES	MARANHÃO	X		NEGATIVE	N.A.
852	44	MALE	SANTO ANTÔNIO DA PATRULHA	N.A.	YES	AMAZONAS	X		NEGATIVE	N.A.
853	19	MALE	FREDERICO WESTPHALEN	N.A.	NO	–	X		NEGATIVE	N.A.
854	46	FEMALE	PORTO ALEGRE	N.A.	UNKNOWN	–	X		NEGATIVE	N.A.
855	56	FEMALE	VENÂNCIO AIRES	N.A.	UNKNOWN	–	X		NEGATIVE	N.A.
856	41	MALE	ESTEIO	N.A.	YES	MATO GROSSO	X		NEGATIVE	N.A.
857	51	MALE	SENADOR SALGADO FILHO	N.A.	NO	–	X		NEGATIVE	N.A.
858	44	FEMALE	SANTA ROSA	N.A.	NO	–		X	NEGATIVE	N.A.	S1:845 NEGATIVE
859	53	MALE	VIAMÃO	N.A.	NO	–	X		NEGATIVE	N.A.
860	29	MALE	CAXIAS DO SUL	N.A.	YES	RIO DE JANEIRO	X		NEGATIVE	N.A.
861	55	FEMALE	GRAVATAÍ	N.A.	YES	RIO DE JANEIRO	X		N.A.	N.A.
862	36	MALE	CARLOS BARBOSA	N.A.	YES	MATO GROSSO	X		NEGATIVE	N.A.
863	31	MALE	SANTA ROSA	N.A.	NO	–	X		NEGATIVE	N.A.
864	43	MALE	SÃO LUIZ GONZAGA	N.A.	YES	SÃO PAULO	X		NEGATIVE	N.A.
865	21	FEMALE	PELOTAS	N.A.	UNKNOWN	–	X		NEGATIVE	N.A.
866	24	MALE	PASSO FUNDO	N.A.	YES	RIO DE JANEIRO	X		NEGATIVE	N.A.
867	23	FEMALE	PORTO ALEGRE	N.A.	NO	–	X		NEGATIVE	N.A.
868	20	FEMALE	VIAMÃO	N.A.	UNKNOWN	–	X		NEGATIVE	N.A.
869	66	MALE	IJUÍ	N.A.	NO	–	X		NEGATIVE	N.A.
870	6	MALE	SENADOR SALGADO FILHO	N.A.	NO	–	X		NEGATIVE	N.A.
871	46	MALE	NOVA HARTZ	N.A.	NO	–	X		NEGATIVE	N.A.
872	72	FEMALE	PORTO ALEGRE	N.A.	YES	RIO DE JANEIRO	X		NEGATIVE	N.A.
873	N.A.	N.A.	PORTO ALEGRE	N.A.	UNKNOWN	–	X		NEGATIVE	N.A.
874	37	MALE	URUGUAYANA	N.A.	UNKNOWN	–	X		NEGATIVE	N.A.
875	14	FEMALE	CHARQUEADAS	N.A.	NO	–	X		NEGATIVE	N.A.
876	26	FEMALE	GRAVATAÍ	N.A.	NO	–	X		NEGATIVE	N.A.
877	28	MALE	GRAVATAÍ	N.A.	NO	–	X		NEGATIVE	N.A.
878	27	MALE	CANOAS	N.A.	NO	–	X		NEGATIVE	N.A.
879	54	FEMALE	PORTO ALEGRE	N.A.	UNKNOWN	–	X		NEGATIVE	N.A.
880	28	FEMALE	PORTO ALEGRE	N.A.	UNKNOWN	–	X		NEGATIVE	N.A.
881	31	MALE	SANTA ROSA	N.A.	UNKNOWN	–		X	NEGATIVE	N.A.	S1:863 NEGATIVE
882	28	MALE	SENADOR SALGADO FILHO	N.A.	UNKNOWN	–	X		NEGATIVE	N.A.
883	38	MALE	SANTA ROSA	N.A.	NO	–	X		NEGATIVE	N.A.
884	19	FEMALE	SÃO LEOPOLDO	N.A.	UNKNOWN	–	X		NEGATIVE	N.A.
885	38	MALE	PORTO ALEGRE	N.A.	NO	–	X		NEGATIVE	N.A.
886	47	FEMALE	SÃO LEOPOLDO	N.A.	NO	–	X		NEGATIVE	N.A.
887	28	MALE	PORTO ALEGRE	N.A.	YES	RIO DE JANEIRO	X		NEGATIVE	N.A.
888	38	FEMALE	SÃO LEOPOLDO	N.A.	NO	–	X		NEGATIVE	N.A.
889	58	FEMALE	FLORES DA CUNHA	N.A.	YES	RIO DE JANEIRO, SÃO PAULO AND ESPIRITO SANTO	X		NEGATIVE	N.A.
890	30	MALE	PALMEIRA DAS MISSÕES	N.A.	NO	–	X		NEGATIVE	N.A.
891	17	FEMALE	NOVA HARTZ	N.A.	NO	–	X		NEGATIVE	N.A.
892	21	MALE	TRÊS DE MAIO	N.A.	NO	–	X		NEGATIVE	N.A.
893	53	FEMALE	TRÊS DE MAIO	N.A.	NO	–	X		NEGATIVE	N.A.
894	42	MALE	TRÊS DE MAIO	N.A.	NO	–	X		NEGATIVE	N.A.
895	26	FEMALE	SANTA ROSA	N.A.	NO	–	X		NEGATIVE	N.A.
896	46	FEMALE	PORTO ALEGRE	N.A.	UNKNOWN	–	X		NEGATIVE	N.A.
897	28	MALE	PORTO ALEGRE	N.A.	YES	RIO DE JANEIRO	X		NEGATIVE	N.A.
898	24	MALE	SENADOR SALGADO FILHO	N.A.	NO	–	X		NEGATIVE	N.A.
899	44	FEMALE	GIRUÁ	N.A.	NO	–	X		NEGATIVE	N.A.
900	6	MALE	GIRUÁ	N.A.	NO	–	X		NEGATIVE	N.A.
901	60	MALE	CACHOEIRINHA	N.A.	NO	–	X		NEGATIVE	N.A.
902	30	MALE	CARAZINHO	N.A.	NO	–	X		NEGATIVE	N.A.
903	41	MALE	VENÂNCIO AIRES	N.A.	YES	SÃO PAULO	X		NEGATIVE	N.A.
904	52	MALE	SANTO ÂNGELO	N.A.	UNKNOWN	–	X		NEGATIVE	N.A.
905	36	MALE	GIRUÁ	N.A.	NO	–	X		NEGATIVE	N.A.
906	12	MALE	GIRUÁ	N.A.	NO	–	X		NEGATIVE	N.A.
907	13	FEMALE	SANTA ROSA	N.A.	YES	WITHIN RIO GRANDE DO SUL	X		NEGATIVE	N.A.
908	20	FEMALE	SANTA ROSA	N.A.	NO	–	X		NEGATIVE	N.A.
909	20	MALE	CAMPO BOM	N.A.	UNKNOWN	–	X		NEGATIVE	N.A.
910	41	MALE	VENÂNCIO AIRES	N.A.	YES	SÃO PAULO		X	NEGATIVE	N.A.	S1:903 NEGATIVE
911	57	MALE	PORTO ALEGRE	DECEMBER	YES	ESPIRITO SANTO	X		POSITIVE	N.A.
912	26	MALE	PORTO ALEGRE	N.A.	UNKNOWN	–	X		NEGATIVE	N.A.
913	28	FEMALE	PORTO ALEGRE	N.A.	YES	RIO DE JANEIRO	X		NEGATIVE	N.A.
914	22	MALE	SANTO ÂNGELO	N.A.	UNKNOWN	–	X		NEGATIVE	N.A.
915	31	FEMALE	SANTO ÂNGELO	N.A.	NO	–	X		NEGATIVE	N.A.
916	37	MALE	SÃO LUIZ GONZAGA	N.A.	NO	–	X		NEGATIVE	N.A.
232B	31	FEMALE	CANELA	N.A.	NO	–	X		NEGATIVE	N.A.
1."Number" refers to sample number. Some patients had more than 1 sample collected, therefore these patients have more than 1 assigned number (see Comments column).
2. Age in years.
3. Month of the year that blood sample was collected.
4. Location of travel informs the state in Brazil to where the patient travel, or the name of the country, or if travel was within the State of Rio Grande do Sul.
5. Sample 1 indicates that the sample number in column A was the first blood sample collected from a patient.
6. Sample 2 indicates that the sample number in column A was the second blood sample collected from a patient.
7. Some patients had more than 1 sample collected; "Comments" indicate the results obtained for previous sample(s) of the same patient, indicating sample number as in Column A.
N.A.: Not analyzed.
