# Supplementary material for: Laboratory Surveillance of Dengue in Rio Grande do Sul, Brazil, from 2007 to 2013
Source: PLoS One. 2014 Aug 12;9(8):e104394. doi: 10.1371/journal.pone.0104394 (PMC4130601; doi:10.1371/journal.pone.0104394)
Supplement: Table S3 — Data of reported dengue cases in 2009. (XLS) [file pone.0104394.s003.xls]

## Sheet: 2009
Table S3. Data of reported dengue cases in the State of Rio Grande do Sul, Brazil, in 2009.
NUMBER1	AGE2	GENDER	CITY	MONTH OF COLLECTION3	TRAVEL?	LOCATION OF TRAVEL4	SAMPLE 1 (S1)5	SAMPLE 2 (S2)6	RESULTS	SEROTYPE	COMMENTS7
1	N.A.	N.A.	SENADOR SALGADO FILHO	N.A.	NO	–	X		NEGATIVE	N.A.
2	N.A.	N.A.	GIRUÁ	N.A.	NO	–	X		NEGATIVE	N.A.
3	N.A.	N.A.	GIRUÁ	N.A.	NO	–	X		NEGATIVE	N.A.
4	N.A.	N.A.	VIAMÃO	N.A.	NO	–	X		NEGATIVE	N.A.
5	N.A.	N.A.	SANTO ÂNGELO	N.A.	NO	–	X		NEGATIVE	N.A.
6	N.A.	N.A.	SANTO ÂNGELO	N.A.	NO	–	X		NEGATIVE	N.A.
7	34	MALE	SAPUCAIA DO SUL	JANUARY	YES	RONDÔNIA	X		POSITIVE	N.A.
8	N.A.	N.A.	TRAMANDAÍ	N.A.	YES	MATO GROSSO	X		NEGATIVE	N.A.
9	N.A.	N.A.	MONTENEGRO	N.A.	NO	–	X		NEGATIVE	N.A.
10	N.A.	N.A.	SERAFINA CORRÊA	N.A.	NO	–	X		NEGATIVE	N.A.
11	N.A.	N.A.	PORTO ALEGRE	N.A.	YES	RIO DE JANEIRO	X		NEGATIVE	N.A.
12	N.A.	N.A.	PORTO ALEGRE	N.A.	YES	RIO DE JANEIRO	X		NEGATIVE	N.A.
13	N.A.	N.A.	CAXIAS DO SUL	N.A.	YES	PARANÁ	X		NEGATIVE	N.A.
14	N.A.	N.A.	SÃO GABRIEL	N.A.	NO	–	X		NEGATIVE	N.A.
15	N.A.	N.A.	CERRO LARGO	N.A.	NO	–	X		NEGATIVE	N.A.
16	N.A.	N.A.	SANTO ÂNGELO	N.A.	NO	–	X		NEGATIVE	N.A.
17	N.A.	N.A.	SANTO ÂNGELO	N.A.	UNKNOWN	–	X		NEGATIVE	N.A.
18	N.A.	N.A.	SANTO ÂNGELO	N.A.	NO	–	X		NEGATIVE	N.A.
19	N.A.	N.A.	SANTO ÂNGELO	N.A.	NO	–	X		NEGATIVE	N.A.
20	N.A.	N.A.	SANTO ÂNGELO	N.A.	UNKNOWN	–	X		NEGATIVE	N.A.
21	N.A.	N.A.	SANTO ÂNGELO	N.A.	NO	–	X		NEGATIVE	N.A.
22	N.A.	N.A.	SANTA ROSA	N.A.	NO	–	X		NEGATIVE	N.A.
23	N.A.	N.A.	TRÊS DE MAIO	N.A.	UNKNOWN	–	X		NEGATIVE	N.A.
24	N.A.	N.A.	PORTO ALEGRE	N.A.	YES	RIO DE JANEIRO	X		NEGATIVE	N.A.
25	N.A.	N.A.	PORTO ALEGRE	N.A.	NO	–	X		NEGATIVE	N.A.
26	N.A.	N.A.	CAXIAS DO SUL	N.A.	YES	RIO DE JANEIRO	X		NEGATIVE	N.A.
27	N.A.	N.A.	SÃO LUIZ GONZAGA	N.A.	NO	–	X		NEGATIVE	N.A.
28	N.A.	N.A.	NOVO HAMBURGO	N.A.	NO	–	X		NEGATIVE	N.A.
29	N.A.	N.A.	SANTA CRUZ DO SUL	N.A.	NO	–	X		NEGATIVE	N.A.
30	21	MALE	ESTAÇÃO	JANUARY	YES	MATO GROSSO	X		POSITIVE	N.A.
31	N.A.	N.A.	SANTO ÂNGELO	N.A.	UNKNOWN	–	X		NEGATIVE	N.A.
32	N.A.	N.A.	NOVO HAMBURGO	N.A.	NO	–		X	NEGATIVE	N.A.	S1:28 NEGATIVE
33	N.A.	N.A.	PORTO ALEGRE	N.A.	NO	–	X		NEGATIVE	N.A.
34	N.A.	N.A.	PORTO ALEGRE	N.A.	YES	BAHIA	X		NEGATIVE	N.A.
35	N.A.	N.A.	ERECHIM	N.A.	NO	–	X		NEGATIVE	N.A.
36	N.A.	N.A.	SANTO ÂNGELO	N.A.	UNKNOWN	–	X		NEGATIVE	N.A.
37	N.A.	N.A.	JÓIA	N.A.	YES	WITHIN RIO GRANDE DO SUL	X		NEGATIVE	N.A.
38	N.A.	N.A.	GIRUÁ	N.A.	UNKNOWN	–	X		NEGATIVE	N.A.
39	N.A.	N.A.	CANOAS	N.A.	NO	–	X		NEGATIVE	N.A.
40	N.A.	N.A.	SÃO NICOLAU	N.A.	UNKNOWN	–	X		NEGATIVE	N.A.
41	N.A.	N.A.	CAXIAS DO SUL	N.A.	NO	–	X		NEGATIVE	N.A.
42	N.A.	N.A.	SÃO MARCOS	N.A.	UNKNOWN	–	X		NEGATIVE	N.A.
43	N.A.	N.A.	CANDELÁRIA	N.A.	UNKNOWN	–	X		NEGATIVE	N.A.
44	N.A.	N.A.	PORTO ALEGRE	N.A.	UNKNOWN	–	X		NEGATIVE	N.A.
45	N.A.	N.A.	PORTO ALEGRE	N.A.	UNKNOWN	–	X		NEGATIVE	N.A.
46	N.A.	N.A.	TRÊS DE MAIO	N.A.	UNKNOWN	–	X		NEGATIVE	N.A.
47	N.A.	N.A.	TUCUNDUVA	N.A.	UNKNOWN	–	X		UNDETERMINED	N.A.
48	26	MALE	BENTO GONÇALVES	JANUARY	YES	BAHIA	X		POSITIVE	N.A.
49	N.A.	N.A.	BOSSOROCA	N.A.	UNKNOWN	–	X		NEGATIVE	N.A.
50	N.A.	N.A.	PORTO ALEGRE	N.A.	UNKNOWN	–	X		NEGATIVE	N.A.
51	N.A.	N.A.	SERAFINA CORRÊA	N.A.	UNKNOWN	–	X		NEGATIVE	N.A.
52	N.A.	N.A.	PORTO ALEGRE	N.A.	YES	PARANÁ	X		NEGATIVE	N.A.
53	N.A.	N.A.	LAJEADO	N.A.	NO	–	X		NEGATIVE	N.A.
54	N.A.	N.A.	GARIBALDI	N.A.	YES	WITHIN RIO GRANDE DO SUL	X		NEGATIVE	N.A.
55	47	MALE	CANOAS	JANUARY	UNKNOWN	–	X		POSITIVE	N.A.
56	N.A.	N.A.	SANTO ÂNGELO	N.A.	NO	–	X		NEGATIVE	N.A.
57	N.A.	N.A.	PORTO ALEGRE	N.A.	UNKNOWN	–	X		NEGATIVE	N.A.
58	N.A.	N.A.	SÃO LUIZ GONZAGA	N.A.	UNKNOWN	–	X		NEGATIVE	N.A.
59	N.A.	N.A.	SÃO LEOPOLDO	N.A.	UNKNOWN	–	X		NEGATIVE	N.A.
60	N.A.	N.A.	SENADOR SALGADO FILHO	N.A.	YES	WITHIN RIO GRANDE DO SUL	X		NEGATIVE	N.A.
61	N.A.	N.A.	CANOAS	N.A.	UNKNOWN	–	X		NEGATIVE	N.A.
62	N.A.	N.A.	SANTA MARIA	N.A.	YES	SÃO PAULO AND PARANÁ	X		NEGATIVE	N.A.
63	N.A.	N.A.	PORTO ALEGRE	N.A.	YES	RONDÔNIA	X		NEGATIVE	N.A.
64	N.A.	N.A.	CRUZ ALTA	N.A.	YES	MATO GROSSO	X		NEGATIVE	N.A.
65	N.A.	N.A.	NOVO HAMBURGO	N.A.	NO	–	X		NEGATIVE	N.A.
66	N.A.	N.A.	PORTO ALEGRE	N.A.	UNKNOWN	–	X		NEGATIVE	N.A.
67	N.A.	N.A.	SANTA MARIA	N.A.	NO	–	X		NEGATIVE	N.A.
68	N.A.	N.A.	SANTANA DO LIVRAMENTO	N.A.	NO	–	X		NEGATIVE	N.A.
69	N.A.	N.A.	PORTO ALEGRE	N.A.	YES	AMAZONAS	X		NEGATIVE	N.A.
70	N.A.	N.A.	SANTA CRUZ DO SUL	N.A.	YES	RONDÔNIA	X		NEGATIVE	N.A.
71	N.A.	N.A.	CAMPO BOM	N.A.	YES	AMAZONAS	X		NEGATIVE	N.A.
72	30	FEMALE	PORTO ALEGRE	FEBRUARY	YES	BOLIVIA	X		POSITIVE	N.A.
73	N.A.	N.A.	SANTO ÂNGELO	N.A.	YES	WITHIN RIO GRANDE DO SUL	X		NEGATIVE	N.A.
74	N.A.	N.A.	SANTO ÂNGELO	N.A.	UNKNOWN	–	X		NEGATIVE	N.A.
75	N.A.	N.A.	SANTO ÂNGELO	N.A.	UNKNOWN	–	X		NEGATIVE	N.A.
76	N.A.	N.A.	SENADOR SALGADO FILHO	N.A.	NO	–	X		NEGATIVE	N.A.
77	N.A.	N.A.	SENADOR SALGADO FILHO	N.A.	NO	–	X		NEGATIVE	N.A.
78	N.A.	N.A.	PELOTAS	N.A.	YES	TOCANTINS	X		UNDETERMINED	N.A.
79	N.A.	N.A.	CAXIAS DO SUL	N.A.	YES	ACRE	X		NEGATIVE	N.A.
80	N.A.	N.A.	PALMEIRA DAS MISSÕES	N.A.	YES	MATO GROSSO	X		NEGATIVE	N.A.
81	N.A.	N.A.	SALVADOR DAS MISSÕES	N.A.	NO	–	X		NEGATIVE	N.A.
82	N.A.	N.A.	BOSSOROCA	N.A.	NO	–	X		NEGATIVE	N.A.
83	N.A.	N.A.	ESTEIO	N.A.	UNKNOWN	–	X		NEGATIVE	N.A.
84	47	MALE	ESTÂNCIA VELHA	FEBRUARY	UNKNOWN	–	X		POSITIVE	N.A.
85	N.A.	N.A.	CANELA	N.A.	NO	–	X		NEGATIVE	N.A.
86	N.A.	N.A.	PASSO FUNDO	N.A.	YES	RIO DE JANEIRO	X		NEGATIVE	N.A.
87	31	MALE	PASSO FUNDO	FEBRUARY	YES	BAHIA	X		POSITIVE	N.A.
88	N.A.	N.A.	PASSO FUNDO	N.A.	NO	–	X		NEGATIVE	N.A.
89	N.A.	N.A.	PORTO ALEGRE	N.A.	YES	SÃO PAULO	X		NEGATIVE	N.A.
90	N.A.	N.A.	PORTO ALEGRE	N.A.	YES	PARÁ	X		NEGATIVE	N.A.
91	N.A.	N.A.	SÃO GABRIEL	N.A.	UNKNOWN	–	X		NEGATIVE	N.A.
92	N.A.	N.A.	PORTO ALEGRE	N.A.	NO	–	X		NEGATIVE	N.A.
93	N.A.	N.A.	ESTÂNCIA VELHA	N.A.	NO	–	X		NEGATIVE	N.A.
94	N.A.	N.A.	PORTO ALEGRE	N.A.	UNKNOWN	–	X		NEGATIVE	N.A.
95	N.A.	N.A.	CANDELÁRIA	N.A.	NO	–		X	NEGATIVE	N.A.	S1:43 NEGATIVE
96	N.A.	N.A.	BENTO GONÇALVES	N.A.	NO	–	X		NEGATIVE	N.A.
97	UNKNOWN	FEMALE	PORTO ALEGRE	MARCH	YES	RIO DE JANEIRO	X		POSITIVE	N.A.
98	N.A.	N.A.	MONTENEGRO	N.A.	UNKNOWN	–		X	NEGATIVE	N.A.	S1:98 NEGATIVE
99	N.A.	N.A.	PASSO FUNDO	N.A.	UNKNOWN	–	X		NEGATIVE	N.A.
100	58	MALE	CAXIAS DO SUL	MARCH	YES	BOLIVIA	X		POSITIVE	N.A.
101	N.A.	N.A.	FREDERICO WESTPHALEN	N.A.	NO	–	X		NEGATIVE	N.A.
102	N.A.	N.A.	PORTO ALEGRE	N.A.	NO	–	X		NEGATIVE	N.A.
103	N.A.	N.A.	ALEGRETE	N.A.	YES	RIO DE JANEIRO	X		NEGATIVE	N.A.
104	N.A.	N.A.	PORTO ALEGRE	N.A.	UNKNOWN	–		X	NEGATIVE	N.A.	S1:94 NEGATIVE
105	29	FEMALE	PORTO ALEGRE	MARCH	YES	GOIÁS	X		POSITIVE	N.A.
106	N.A.	N.A.	PORTO ALEGRE	N.A.	YES	SÃO PAULO	X		NEGATIVE	N.A.
107	N.A.	N.A.	CANOAS	N.A.	UNKNOWN	–	X		NEGATIVE	N.A.
108	N.A.	N.A.	CACHOEIRINHA	N.A.	YES	RIO DE JANEIRO	X		NEGATIVE	N.A.
109	N.A.	N.A.	PELOTAS	N.A.	UNKNOWN	–	X		NEGATIVE	N.A.
110	N.A.	N.A.	PORTO ALEGRE	N.A.	YES	MATO GROSSO	X		NEGATIVE	N.A.
111	N.A.	N.A.	CANOAS	N.A.	NO	–	X		NEGATIVE	N.A.
112	N.A.	N.A.	GIRUÁ	N.A.	UNKNOWN	–	X		NEGATIVE	N.A.
113	N.A.	N.A.	BENTO GONÇALVES	N.A.	YES	PERNAMBUCO	X		NEGATIVE	N.A.
114	17	MALE	FREDERICO WESTPHALEN	MARCH	UNKNOWN	–	X		POSITIVE	N.A.
115	N.A.	N.A.	IVOTI	N.A.	YES	PARANÁ	X		NEGATIVE	N.A.
116	31	MALE	ERECHIM	MARCH	YES	MINAS GERAIS	X		POSITIVE	N.A.
117	N.A.	N.A.	BAGÉ	N.A.	NO	–	X		NEGATIVE	N.A.
118	N.A.	N.A.	PORTO ALEGRE	N.A.	UNKNOWN	–	X		NEGATIVE	N.A.
119	N.A.	N.A.	ESTEIO	N.A.	YES	SÃO PAULO	X		NEGATIVE	N.A.
120	N.A.	N.A.	TUCUNDUVA	N.A.	NO	–		X	NEGATIVE	N.A.	S1:47 UNDETERMINED
121	19	MALE	NOVA SANTA RITA	MARCH	YES	MINAS GERAIS	X		POSITIVE	N.A.
122	N.A.	N.A.	BENTO GONÇALVES	N.A.	NO	–	X		NEGATIVE	N.A.
123	N.A.	N.A.	PORTO ALEGRE	N.A.	YES	MATO GROSSO		X	NEGATIVE	N.A.	S1:110 NEGATIVE
124	N.A.	N.A.	BENTO GONÇALVES	N.A.	YES	PERNAMBUCO	X		NEGATIVE	N.A.
125	N.A.	N.A.	NOVO HAMBURGO	N.A.	NO	–	X		NEGATIVE	N.A.
126	N.A.	N.A.	RIO GRANDE	N.A.	NO	–	X		NEGATIVE	N.A.
127	N.A.	N.A.	PORTO ALEGRE	N.A.	YES	BAHIA	X		NEGATIVE	N.A.
128	N.A.	N.A.	PORTO ALEGRE	N.A.	NO	–	X		NEGATIVE	N.A.
129	N.A.	N.A.	GRAMADO	N.A.	NO	–	X		NEGATIVE	N.A.
130	N.A.	N.A.	ESTÂNCIA VELHA	N.A.	UNKNOWN	–		X	N.A.	N.A.	S1:84 POSITIVE
131	N.A.	N.A.	BENTO GONÇALVES	N.A.	UNKNOWN	–	X		NEGATIVE	N.A.
132	N.A.	N.A.	BENTO GONÇALVES	N.A.	YES	MATO GROSSO	X		NEGATIVE	N.A.
133	N.A.	N.A.	BENTO GONÇALVES	N.A.	NO	–	X		NEGATIVE	N.A.
134	N.A.	N.A.	VERA CRUZ	N.A.	UNKNOWN	–	X		NEGATIVE	N.A.
135	N.A.	N.A.	CAXIAS DO SUL	N.A.	YES	BAHIA		X	NEGATIVE	N.A.	S1:131 NEGATIVE
136	N.A.	N.A.	GRAMADO	N.A.	UNKNOWN	–	X		NEGATIVE	N.A.
137	N.A.	N.A.	CANOAS	N.A.	NO	–	X		NEGATIVE	N.A.
138	N.A.	N.A.	MORRO REUTER	N.A.	NO	–	X		NEGATIVE	N.A.
139	N.A.	N.A.	BENTO GONÇALVES	N.A.	YES	BAHIA	X		NEGATIVE	N.A.
140	N.A.	N.A.	IJUÍ	N.A.	NO	–	X		NEGATIVE	N.A.
141	N.A.	N.A.	IJUÍ	N.A.	NO	–	X		NEGATIVE	N.A.
142	N.A.	N.A.	SANTA CRUZ DO SUL	N.A.	UNKNOWN	–	X		NEGATIVE	N.A.
143	N.A.	N.A.	IVOTI	N.A.	YES	PARANÁ	X		NEGATIVE	N.A.
144	N.A.	N.A.	NOVA ARAÇÁ	N.A.	UNKNOWN	–	X		NEGATIVE	N.A.
145	N.A.	N.A.	CAPÃO DA CANOA	N.A.	NO	–	X		NEGATIVE	N.A.
146	N.A.	N.A.	NOVO HAMBURGO	N.A.	YES	BAHIA		X	NEGATIVE	N.A.	S1:147 NEGATIVE
147	N.A.	N.A.	NOVO HAMBURGO	N.A.	YES	BAHIA	X		NEGATIVE	N.A.
148	N.A.	N.A.	ELDORADO DO SUL	N.A.	YES	SÃO PAULO	X		NEGATIVE	N.A.
149	N.A.	N.A.	BENTO GONÇALVES	N.A.	UNKNOWN	–	X		NEGATIVE	N.A.
150	N.A.	N.A.	PORTO ALEGRE	N.A.	YES	BAHIA	X		NEGATIVE	N.A.
151	N.A.	N.A.	PELOTAS	N.A.	YES	TOCANTINS		X	UNDETERMINED	N.A.	S1:78 UNDETERMINED
152	32	MALE	PORTO ALEGRE	MARCH	YES	MINAS GERAIS	X		POSITIVE	N.A.
153	N.A.	N.A.	PALMEIRA DAS MISSÕES	N.A.	YES	PARANÁ AND DISTRITO FEDERAL	X		NEGATIVE	N.A.
154	N.A.	N.A.	PALMEIRA DAS MISSÕES	N.A.	YES	PARÁ	X		NEGATIVE	N.A.
155	N.A.	N.A.	REDENTORA	N.A.	NO	–	X		NEGATIVE	N.A.
156	44	FEMALE	IJUÍ	MARCH	YES	MATO GROSSO	X		POSITIVE	N.A.
157	N.A.	N.A.	SÃO GABRIEL	N.A.	YES	SÃO PAULO	X		NEGATIVE	N.A.
158	N.A.	N.A.	NOVA PRATA	N.A.	UNKNOWN	–	X		NEGATIVE	N.A.
159	N.A.	N.A.	URUGUAIANA	N.A.	YES	BAHIA	X		NEGATIVE	N.A.
160	N.A.	N.A.	SANTA CRUZ DO SUL	N.A.	NO	–	X		NEGATIVE	N.A.
161	N.A.	N.A.	SANTA CRUZ DO SUL	N.A.	NO	–	X		NEGATIVE	N.A.
162	26	FEMALE	PAROBÉ	APRIL	YES	BAHIA	X		POSITIVE	N.A.
163	N.A.	N.A.	VIAMÃO	N.A.	UNKNOWN	–	X		NEGATIVE	N.A.
164	N.A.	N.A.	SÃO GABRIEL	N.A.	NO	–	X		NEGATIVE	N.A.
165	N.A.	N.A.	PORTO ALEGRE	N.A.	NO	–	X		NEGATIVE	N.A.
166	N.A.	N.A.	PORTO ALEGRE	N.A.	UNKNOWN	–	X		NEGATIVE	N.A.
167	N.A.	N.A.	SÃO LUIZ GONZAGA	N.A.	UNKNOWN	–	X		NEGATIVE	N.A.
168	51	MALE	FELIZ	APRIL	UNKNOWN	–	X		POSITIVE	N.A.
169	N.A.	N.A.	ESTÂNCIA VELHA	N.A.	NO	–	X		NEGATIVE	N.A.
170	N.A.	N.A.	SANTA CRUZ DO SUL	N.A.	UNKNOWN	–	X		NEGATIVE	N.A.
171	N.A.	N.A.	SANTA CRUZ DO SUL	N.A.	NO	–	X		NEGATIVE	N.A.
172	N.A.	N.A.	SANTA CRUZ DO SUL	N.A.	UNKNOWN	–	X		NEGATIVE	N.A.
173	N.A.	N.A.	SÃO LEOPOLDO	N.A.	UNKNOWN	–	X		NEGATIVE	N.A.
174	N.A.	N.A.	DOM PEDRITO	N.A.	NO	–	X		NEGATIVE	N.A.
175	N.A.	N.A.	PORTO ALEGRE	N.A.	NO	–	X		NEGATIVE	N.A.
176	N.A.	N.A.	PORTO ALEGRE	N.A.	UNKNOWN	–	X		NEGATIVE	N.A.
177	N.A.	N.A.	NOVO HAMBURGO	N.A.	UNKNOWN	–	X		NEGATIVE	N.A.
178	N.A.	N.A.	CANDELÁRIA	N.A.	UNKNOWN	–	X		NEGATIVE	N.A.
179	N.A.	N.A.	IJUÍ	N.A.	NO	–	X		NEGATIVE	N.A.
180	N.A.	N.A.	IJUÍ	N.A.	NO	–	X		NEGATIVE	N.A.
181	N.A.	N.A.	CANOAS	N.A.	YES	BAHIA	X		NEGATIVE	N.A.
182	N.A.	N.A.	TRAMANDAÍ	N.A.	UNKNOWN	–	X		NEGATIVE	N.A.
183	N.A.	N.A.	BENTO GONÇALVES	N.A.	UNKNOWN	–	X		NEGATIVE	N.A.
184	N.A.	N.A.	VALE DO SOL	N.A.	UNKNOWN	–	X		NEGATIVE	N.A.
185	N.A.	N.A.	VALE DO SOL	N.A.	UNKNOWN	–	X		NEGATIVE	N.A.
186	N.A.	N.A.	CAXIAS DO SUL	N.A.	UNKNOWN	–	X		NEGATIVE	N.A.
187	N.A.	N.A.	NOVA PRATA	N.A.	UNKNOWN	–	X		NEGATIVE	N.A.
188	N.A.	N.A.	NOVA PETRÓPOLIS	N.A.	YES	BAHIA	X		NEGATIVE	N.A.
189	N.A.	N.A.	CACHOEIRINHA	N.A.	YES	MATO GROSSO	X		NEGATIVE	N.A.
190	N.A.	N.A.	FELIZ	N.A.	UNKNOWN	–	X		NEGATIVE	N.A.
191	N.A.	N.A.	RONDINHA	N.A.	UNKNOWN	–	X		NEGATIVE	N.A.
192	N.A.	N.A.	CACHOEIRA DO SUL	N.A.	NO	–	X		NEGATIVE	N.A.
193	N.A.	N.A.	CHARQUEADAS	N.A.	NO	–	X		NEGATIVE	N.A.
194	N.A.	N.A.	PASSO FUNDO	N.A.	NO	–	X		NEGATIVE	N.A.
195	18	MALE	PORTO ALEGRE	APRIL	YES	RONDÔNIA	X		POSITIVE	N.A.
196	N.A.	N.A.	CACHOEIRA DO SUL	N.A.	YES	RIO DE JANEIRO	X		NEGATIVE	N.A.
197	N.A.	N.A.	NOVO HAMBURGO	N.A.	NO	–	X		NEGATIVE	N.A.
198	N.A.	N.A.	TENENTE PORTELA	N.A.	NO	–	X		NEGATIVE	N.A.
199	N.A.	N.A.	SANTA MARIA	N.A.	NO	–	X		NEGATIVE	N.A.
200	N.A.	N.A.	VENÂNCIO AIRES	N.A.	YES	SÃO PAULO	X		NEGATIVE	N.A.
201	N.A.	N.A.	VENÂNCIO AIRES	N.A.	YES	SÃO PAULO		X	NEGATIVE	N.A.	S1:194 NEGATIVE
202	N.A.	N.A.	ERECHIM	N.A.	NO	–	X		NEGATIVE	N.A.
203	N.A.	N.A.	FREDERICO WESTPHALEN	N.A.	YES	RORAIMA	X		NEGATIVE	N.A.
204	N.A.	N.A.	FREDERICO WESTPHALEN	N.A.	NO	–	X		NEGATIVE	N.A.
205	N.A.	N.A.	PORTO ALEGRE	N.A.	YES	TURKEY	X		NEGATIVE	N.A.
206	N.A.	N.A.	VALE DO SOL	N.A.	UNKNOWN	–	X		NEGATIVE	N.A.
207	UNKNOWN	MALE	ALTO FELIZ	APRIL	YES	MATO GROSSO	X		POSITIVE	N.A.
208	N.A.	N.A.	CANOAS	N.A.	UNKNOWN	–	X		NEGATIVE	N.A.
209	N.A.	N.A.	CANOAS	N.A.	NO	–	X		NEGATIVE	N.A.
210	N.A.	N.A.	CAPÃO DA CANOA	N.A.	NO	–	X		NEGATIVE	N.A.
211	N.A.	N.A.	TRÊS DE MAIO	N.A.	UNKNOWN	–	X		NEGATIVE	N.A.
212	N.A.	N.A.	MARAU	N.A.	YES	RIO DE JANEIRO	X		NEGATIVE	N.A.
213	N.A.	N.A.	PASSO FUNDO	N.A.	NO	–	X		NEGATIVE	N.A.
214	N.A.	N.A.	PORTO ALEGRE	N.A.	UNKNOWN	–	X		NEGATIVE	N.A.
215	N.A.	N.A.	LAJEADO	N.A.	NO	–	X		NEGATIVE	N.A.
216	N.A.	N.A.	BENTO GONÇALVES	N.A.	YES	BAHIA	X		NEGATIVE	N.A.
217	N.A.	N.A.	VALE DO SOL	N.A.	UNKNOWN	–		X	NEGATIVE	N.A.	S1:185 NEGATIVE
218	N.A.	N.A.	VALE DO SOL	N.A.	UNKNOWN	–		X	NEGATIVE	N.A.	S1:184 BEGATIVE
219	N.A.	N.A.	VENÂNCIO AIRES	N.A.	NO	–	X		NEGATIVE	N.A.
220	N.A.	N.A.	CANDELÁRIA	N.A.	NO	–	X		NEGATIVE	N.A.
221	N.A.	N.A.	GIRUÁ	N.A.	NO	–	X		NEGATIVE	N.A.
222	N.A.	N.A.	PASSO FUNDO	N.A.	UNKNOWN	–	X		NEGATIVE	N.A.
223	N.A.	N.A.	URUGUAIANA	N.A.	YES	ARGENTINA AND PARANÁ	X		NEGATIVE	N.A.
224	N.A.	N.A.	SAPIRANGA	N.A.	UNKNOWN	–	X		NEGATIVE	N.A.
225	N.A.	N.A.	MARAU	N.A.	YES	RIO DE JANEIRO		X	NEGATIVE	N.A.	S1:212 NEGATIVE
226	N.A.	N.A.	PORTÃO	N.A.	YES	BAHIA	X		NEGATIVE	N.A.
227	N.A.	N.A.	CACHOEIRINHA	N.A.	YES	MATO GROSSO		X	NEGATIVE	N.A.	S1:189 NEGATIVE
228	N.A.	N.A.	UNKNOWN	N.A.	UNKNOWN	–	X		NEGATIVE	N.A.
229	N.A.	N.A.	SÃO BORJA	N.A.	UNKNOWN	–	X		NEGATIVE	N.A.
230	N.A.	N.A.	CANOAS	N.A.	UNKNOWN	–	X		NEGATIVE	N.A.
231	N.A.	N.A.	PANAMBI	N.A.	YES	MATO GROSSO DO SUL	X		NEGATIVE	N.A.
232	N.A.	N.A.	CAMPO BOM	N.A.	NO	–	X		NEGATIVE	N.A.
233	N.A.	N.A.	CAXIAS DO SUL	N.A.	YES	ESPIRITO SANTO	X		NEGATIVE	N.A.
234	N.A.	N.A.	SANTA ROSA	N.A.	NO	–	X		NEGATIVE	N.A.
235	N.A.	N.A.	ALTO FELIZ	N.A.	YES	ESPIRITO SANTO		X	NEGATIVE	N.A.	S1:233 NEGATIVE
236	N.A.	N.A.	VIAMÃO	N.A.	YES	MINAS GERAIS	X		NEGATIVE	N.A.
237	N.A.	N.A.	BENTO GONÇALVES	N.A.	YES	PARÁ	X		NEGATIVE	N.A.
238	N.A.	N.A.	PASSO FUNDO	N.A.	NO	–	X		NEGATIVE	N.A.
239	35	MALE	ERECHIM	MAY	YES	BAHIA	X		POSITIVE	N.A.
240	27	FEMALE	IVOTI	MAY	YES	GOIÁS	X		POSITIVE	N.A.
241	N.A.	N.A.	TRÊS DE MAIO	N.A.	YES	DISTRITO FEDERAL	X		NEGATIVE	N.A.
242	N.A.	N.A.	CÂNDIDO GODÓI	N.A.	NO	–	X		NEGATIVE	N.A.
243	N.A.	N.A.	TRÊS DE MAIO	N.A.	NO	–	X		NEGATIVE	N.A.
244	N.A.	N.A.	TRIUNFO	N.A.	NO	–	X		NEGATIVE	N.A.
245	N.A.	N.A.	PORTO ALEGRE	N.A.	NO	–	X		NEGATIVE	N.A.
246	N.A.	N.A.	PELOTAS	N.A.	YES	RORAIMA	X		NEGATIVE	N.A.
247	N.A.	N.A.	PORTO ALEGRE	N.A.	NO	–	X		NEGATIVE	N.A.
248	N.A.	N.A.	PASSO FUNDO	N.A.	UNKNOWN	–	X		NEGATIVE	N.A.
249	N.A.	N.A.	IJUÍ	N.A.	YES	MATO GROSSO DO SUL	X		NEGATIVE	N.A.
250	N.A.	N.A.	PORTO ALEGRE	N.A.	NO	–		X	NEGATIVE	N.A.	S1:247 NEGATIVE
251	N.A.	N.A.	PORTO ALEGRE	N.A.	YES	ESPIRITO SANTO	X		NEGATIVE	N.A.
252	N.A.	N.A.	PORTO ALEGRE	N.A.	YES	ESPIRITO SANTO	X		NEGATIVE	N.A.
253	N.A.	N.A.	SANTA ROSA	N.A.	NO	–	X		NEGATIVE	N.A.
254	N.A.	N.A.	LAJEADO	N.A.	YES	MATO GROSSO DO SUL	X		NEGATIVE	N.A.
255	N.A.	N.A.	BENTO GONÇALVES	N.A.	NO	–	X		NEGATIVE	N.A.
256	59	MALE	ENCRUZILHADA DO SUL	JULY	YES	MATO GROSSO DO SUL	X		POSITIVE	N.A.
257	N.A.	N.A.	SAPIRANGA	N.A.	NO	–	X		NEGATIVE	N.A.
258	N.A.	N.A.	CANELA	N.A.	YES	BAHIA	X		N.A.	N.A.
259	N.A.	N.A.	PALMEIRA DAS MISSÕES	N.A.	UNKNOWN	–	X		NEGATIVE	N.A.
260	N.A.	N.A.	PORTO ALEGRE	N.A.	YES	RIO DE JANEIRO	X		NEGATIVE	N.A.
261	N.A.	N.A.	SANTA MARIA	N.A.	NO	–	X		NEGATIVE	N.A.
262	N.A.	N.A.	PORTO ALEGRE	N.A.	NO	–	X		NEGATIVE	N.A.
263	35	FEMALE	PORTO ALEGRE	OCTOBER	UNKNOWN	–	X		POSITIVE	N.A.
264	35	MALE	CAXIAS DO SUL	SEPTEMBER	UNKNOWN	–	X		POSITIVE	N.A.
265	N.A.	N.A.	FARROUPILHA	N.A.	YES	RIO DE JANEIRO	X		NEGATIVE	N.A.
266	N.A.	N.A.	VENÂNCIO AIRES	N.A.	NO	–	X		NEGATIVE	N.A.
267	57	MALE	NOVO HAMBURGO	OCTOBER	YES	MATO GROSSO	X		POSITIVE	N.A.
268	34	MALE	CARLOS BARBOSA	OCTOBER	UNKNOWN	–	X		POSITIVE	N.A.
269	38	MALE	CARLOS BARBOSA	OCTOBER	UNKNOWN	–	X		POSITIVE	N.A.
270	N.A.	N.A.	PIRATINI	N.A.	NO	–	X		NEGATIVE	N.A.
271	N.A.	N.A.	PORTO ALEGRE	N.A.	YES	DISTRITO FEDERAL	X		NEGATIVE	N.A.
272	N.A.	N.A.	PASSO FUNDO	N.A.	UNKNOWN	–	X		NEGATIVE	N.A.
273	N.A.	N.A.	PASSO FUNDO	N.A.	YES	PERNAMBUCO	X		NEGATIVE	N.A.
274	N.A.	N.A.	PORTO ALEGRE	N.A.	YES	SÃO PAULO	X		NEGATIVE	N.A.
275	43	MALE	CANELA	NOVEMBER	YES	GOIÁS	X		POSITIVE	N.A.
276	N.A.	N.A.	PORTO ALEGRE	N.A.	YES	MATO GROSSO DO SUL	X		NEGATIVE	N.A.
277	N.A.	N.A.	HORIZONTINA	N.A.	NO	–	X		NEGATIVE	N.A.
278	32	MALE	PORTO ALEGRE	DECEMBER	YES	EL SALVADOR	X		POSITIVE	N.A.
279	UNKNOWN	MALE	PORTO ALEGRE	NOVEMBER	YES	MATO GROSSO DO SUL	X		POSITIVE	N.A.
280	42	FEMALE	CAXIAS DO SUL	DECEMBER	YES	GOIÁS	X		POSITIVE	N.A.
281	N.A.	N.A.	FARROUPILHA	N.A.	YES	RIO DE JANEIRO		X	NEGATIVE	N.A.	S1:265 NEGATIVE
282	N.A.	N.A.	MONTENEGRO	N.A.	YES	MATO GROSSO DO SUL	X		NEGATIVE	N.A.
283	52	MALE	JABOTICABA	DECEMBER	YES	MINAS GERAIS	X		POSITIVE	N.A.
284	58	MALE	SENADOR SALGADO FILHO	DECEMBER	YES	MATO GROSSO DO SUL	X		POSITIVE	N.A.
285	54	MALE	SENADOR SALGADO FILHO	DECEMBER	YES	MATO GROSSO DO SUL	X		POSITIVE	N.A.
286	N.A.	N.A.	SENADOR SALGADO FILHO	N.A.	YES	MATO GROSSO DO SUL	X		NEGATIVE	N.A.
287	N.A.	N.A.	PORTO ALEGRE	N.A.	YES	RIO DE JANEIRO	X		NEGATIVE	N.A.
288	N.A.	N.A.	BAGÉ	N.A.	UNKNOWN	–	X		NEGATIVE	N.A.
289	4	MALE	ARVOREZINHA	DECEMBER	YES	MATO GROSSO	X		POSITIVE	N.A.
290	34	FEMALE	MARAU	DECEMBER	YES	MATO GROSSO	X		POSITIVE	N.A.
291	UNKNOWN	MALE	NOVO HAMBURGO	DECEMBER	YES	RONDÔNIA	X		POSITIVE	N.A.
292	N.A.	N.A.	PORTO ALEGRE	N.A.	YES	MATO GROSSO	X		NEGATIVE	N.A.
293	21	MALE	PORTO ALEGRE	DECEMBER	YES	MATO GROSSO	X		POSITIVE	N.A.
294	UNKNOWN	MALE	PORTO ALEGRE	DECEMBER	YES	ACRE	X		POSITIVE	N.A.
295	N.A.	N.A.	IJUÍ	N.A.	YES	MATO GROSSO	X		NEGATIVE	N.A.
296	N.A.	N.A.	IJUÍ	N.A.	NO	–	X		NEGATIVE	N.A.
297	43	MALE	IJUÍ	DECEMBER	UNKNOWN	–	X		POSITIVE	N.A.
1."Number" refers to sample number. Some patients had more than 1 sample collected, therefore these patients have more than 1 assigned number (see Comments column).
2. Age in years.
3. Month of the year that blood sample was collected.
4. Location of travel informs the state in Brazil to where the patient travel, or the name of the country, or if travel was within the State of Rio Grande do Sul.
5. Sample 1 indicates that the sample number in column A was the first blood sample collected from a patient.
6. Sample 2 indicates that the sample number in column A was the second blood sample collected from a patient.
7. Some patients had more than 1 sample collected; "Comments" indicate the results obtained for previous sample(s) of the same patient, indicating sample number as in Column A.
N.A.: Not analyzed.
