# Supplementary material for: Laboratory Surveillance of Dengue in Rio Grande do Sul, Brazil, from 2007 to 2013
Source: PLoS One. 2014 Aug 12;9(8):e104394. doi: 10.1371/journal.pone.0104394 (PMC4130601; doi:10.1371/journal.pone.0104394)
Supplement: Table S4 — Data of reported dengue cases in 2010. (XLS) [file pone.0104394.s004.xls]

## Sheet: 2010
Table S4. Data of reported dengue cases in the State of Rio Grande do Sul, Brazil, in 2010.
NUMBER1	AGE2	GENDER	CITY	MONTH OF COLLECTION3	TRAVEL?	LOCATION OF TRAVEL4	SAMPLE 1 (S1)5	SAMPLE 2 (S2)6	SAMPLE 3 (S3)7	RESULTS	SEROTYPE	COMMENTS8
1	N.A.	N.A.	RIO GRANDE	JANUARY	UNKNOWN	–	X			NEGATIVE	N.A.
2	N.A.	N.A.	PASSO FUNDO	N.A.	YES	RONDÔNIA	X			NEGATIVE	N.A.
3	34	FEMALE	PASSO FUNDO	JANUARY	YES	MATO GROSSO	X			POSITIVE	N.A.
4	N.A.	N.A.	PORTO XAVIER	N.A.	NO	–	X			NEGATIVE	N.A.
5	22	MALE	AMETISTA DO SUL	JANUARY	UNKNOWN	–	X			POSITIVE	N.A.
6	61	MALE	GRAVATAÍ	JANUARY	YES	MATO GROSSO	X			POSITIVE	N.A.
7	26	MALE	NOVO HAMBURGO	JANUARY	YES	MATO GROSSO	X			POSITIVE	N.A.
8	40	MALE	TAQUARUÇU DO SUL	JANUARY	UNKNOWN	–	X			POSITIVE	N.A.
9	N.A.	N.A.	NOVA PRATA	N.A.	NO	–	X			NEGATIVE	N.A.
10	38	MALE	SANTO ÂNGELO	JANUARY	YES	MATO GROSSO	X			POSITIVE	N.A.
11	12	FEMALE	CAXIAS DO SUL	JANUARY	YES	MATO GROSSO	X			POSITIVE	N.A.
12	40	MALE	CAXIAS DO SUL	JANUARY	YES	MATO GROSSO	X			POSITIVE	N.A.
13	N.A.	N.A.	IGREJINHA	N.A.	NO	–	X			NEGATIVE	N.A.
14	43	FEMALE	ALEGRETE	JANUARY	YES	MATO GROSSO	X			POSITIVE	N.A.
15	50	FEMALE	SANTA MARIA	JANUARY	UNKNOWN	–	X			POSITIVE	N.A.
16	46	MALE	SÃO MARCOS	JANUARY	YES	MATO GROSSO	X			POSITIVE	N.A.
17	50	MALE	PORTO ALEGRE	JANUARY	YES	MATO GROSSO	X			POSITIVE	N.A.
18	16	MALE	CAXIAS DO SUL	JANUARY	YES	RONDÔNIA	X			POSITIVE	N.A.
19	62	MALE	PORTO ALEGRE	JANUARY	UNKNOWN	–	X			POSITIVE	N.A.
20	41	MALE	PALMEIRA DAS MISSÕES	JANUARY	YES	MINAS GERAIS	X			POSITIVE	N.A.
21	61	FEMALE	FREDERICO WESTPHALEN	JANUARY	YES	MATO GROSSO	X			POSITIVE	N.A.
22	76	FEMALE	PORTO ALEGRE	JANUARY	YES	MATO GROSSO	X			POSITIVE	N.A.
23	N.A.	N.A.	IJUÍ	N.A.	NO	–	X			NEGATIVE	N.A.
24	15	FEMALE	ERECHIM	JANUARY	YES	RONDÔNIA	X			POSITIVE	N.A.
25	38	MALE	NOVA HARTZ	JANUARY	YES	MATO GROSSO	X			POSITIVE	N.A.
26	N.A.	N.A.	IJUÍ	N.A.	YES	MATO GROSSO	X			NEGATIVE	N.A.
27	59	MALE	GARIBALDI	JANUARY	YES	MATO GROSSO	X			POSITIVE	N.A.
28	N.A.	N.A.	GARIBALDI	N.A.	YES	BAHIA	X			UNDETERMINED	N.A.
29	N.A.	N.A.	MARAU	N.A.	YES	MATO GROSSO	X			NEGATIVE	N.A.
30	N.A.	N.A.	SANTA MARIA	N.A.	YES	SÃO PAULO AND ACRE				N.A.	N.A.
31	N.A.	N.A.	SANTO CRISTO	N.A.	NO	–	X			NEGATIVE	N.A.
32	N.A.	N.A.	HORIZONTINA	N.A.	NO	–	X			NEGATIVE	N.A.
33	14	MALE	ERECHIM	JANUARY	YES	MATO GROSSO	X			POSITIVE	N.A.
34	N.A.	N.A.	CAPÃO DA CANOA	N.A.	YES	GOIÁS	X			NEGATIVE	N.A.
35	37	FEMALE	TRAMANDAÍ	JANUARY	YES	MATO GROSSO	X			POSITIVE	N.A.
36	14	MALE	PALMEIRA DAS MISSÕES	JANUARY	YES	MATO GROSSO	X			POSITIVE	N.A.
37	41	MALE	PORTO ALEGRE	JANUARY	YES	RIO DE JANEIRO	X			POSITIVE	N.A.
38	42	MALE	ARATIBA	JANUARY	YES	MATO GROSSO	X			POSITIVE	N.A.
39	11	FEMALE	ERECHIM	JANUARY	YES	MATO GROSSO	X			POSITIVE	N.A.
40	57	MALE	PELOTAS	JANUARY	YES	MATO GROSSO	X			POSITIVE	N.A.
41	52	FEMALE	SÃO GABRIEL	JANUARY	YES	RORAIMA	X			POSITIVE	N.A.
42	N.A.	N.A.	TRAMANDAÍ	N.A.	YES	RIO DE JANEIRO	X			NEGATIVE	N.A.
43	54	MALE	SANTA MARIA	JANUARY	YES	SÃO PAULO AND ACRE		X		POSITIVE	N.A.	S1:30 N.A.
44	N.A.	N.A.	VERA CRUZ	N.A.	UNKNOWN	–	X			NEGATIVE	N.A.
45	N.A.	N.A.	GIRUÁ	N.A.	NO	–	X			NEGATIVE	N.A.
46	N.A.	N.A.	VERA CRUZ	N.A.	UNKNOWN	–	X			UNDETERMINED	N.A.
47	50	MALE	PORTO ALEGRE	FEBRUARY	YES	MATO GROSSO	X			POSITIVE	N.A.
48	N.A.	N.A.	ERECHIM	N.A.	YES	MATO GROSSO	X			NEGATIVE	N.A.
49	65	FEMALE	SEBERI	FEBRUARY	YES	MATO GROSSO	X			POSITIVE	N.A.
50	N.A.	N.A.	GIRUÁ	N.A.	NO	–	X			NEGATIVE	N.A.
51	N.A.	N.A.	GARIBALDI	N.A.	YES	BAHIA		X		NEGATIVE	N.A.	S1:28 UNDETERMINED
52	N.A.	N.A.	FREDERICO WESTPHALEN	N.A.	NO	–	X			NEGATIVE	N.A.
53	N.A.	N.A.	VERA CRUZ	N.A.	NO	–	X			NEGATIVE	N.A.
54	50	FEMALE	NOVA PRATA	FEBRUARY	YES	MATO GROSSO	X			POSITIVE	N.A.
55	N.A.	N.A.	MARAU	N.A.	YES	MATO GROSSO	X			NEGATIVE	N.A.
56	N.A.	N.A.	CHARQUEADAS	N.A.	NO	–				NEGATIVE	N.A.
57	N.A.	N.A.	SANTA MARIA	N.A.	YES	MATO GROSSO	X			NEGATIVE	N.A.
58	N.A.	N.A.	SANTA MARIA	N.A.	NO	–	X			NEGATIVE	N.A.
59	59	FEMALE	CAXIAS DO SUL	FEBRUARY	YES	MATO GROSSO	X			POSITIVE	N.A.
60	37	FEMALE	IBIRUBÁ	FEBRUARY	YES	RORAIMA	X			POSITIVE	N.A.
61	N.A.	N.A.	GRAVATAÍ	N.A.	NO	–	X			NEGATIVE	N.A.
62	28	MALE	PORTO ALEGRE	FEBRUARY	UNKNOWN	–	X			POSITIVE	N.A.
63	N.A.	N.A.	SÃO GABRIEL	N.A.	NO	–	X			NEGATIVE	N.A.
64	N.A.	N.A.	PORTO ALEGRE	N.A.	NO	–	X			NEGATIVE	N.A.
65	N.A.	N.A.	IJUÍ	N.A.	NO	–	X			NEGATIVE	N.A.
66	15	FEMALE	CATUÍPE	JANUARY	YES	MATO GROSSO	X			POSITIVE	N.A.
67	52	MALE	CATUÍPE	JANUARY	YES	MATO GROSSO	X			POSITIVE	N.A.
68	50	FEMALE	IJUÍ	FEBRUARY	NO	–	X			POSITIVE	N.A.
69	N.A.	N.A.	IJUÍ	N.A.	NO	–	X			NEGATIVE	N.A.
70	26	FEMALE	SANTO CRISTO	FEBRUARY	YES	MATO GROSSO	X			POSITIVE	N.A.
71	N.A.	N.A.	SANTA ROSA	N.A.	NO	–	X			NEGATIVE	N.A.
72	58	FEMALE	SANTA ROSA	FEBRUARY	YES	MARANHÃO	X			POSITIVE	N.A.
73	N.A.	N.A.	GIRUÁ	N.A.	NO	–	X			NEGATIVE	N.A.
74	N.A.	N.A.	GIRUÁ	N.A.	NO	–	X			NEGATIVE	N.A.
75	N.A.	N.A.	CANOAS	N.A.	NO	–	X			NEGATIVE	N.A.
76	N.A.	N.A.	PORTO ALEGRE	N.A.	YES	RORAIMA	X			NEGATIVE	N.A.
77	N.A.	N.A.	NOVA PRATA	N.A.	NO	–	X			NEGATIVE	N.A.
78	61	MALE	CAXIAS DO SUL	FEBRUARY	YES	MATO GROSSO	X			POSITIVE	N.A.
79	39	FEMALE	CAXIAS DO SUL	FEBRUARY	YES	GOIÁS	X			POSITIVE	N.A.
80	14	MALE	SANTA MARIA	FEBRUARY	YES	MATO GROSSO		X		POSITIVE	N.A.	S1:57 NEGATIVE
81	34	MALE	LAJEADO	FEBRUARY	YES	SÃO PAULO AND PARANÁ	X			POSITIVE	N.A.
82	20	FEMALE	GETÚLIO VARGAS	FEBRUARY	YES	MATO GROSSO	X			POSITIVE	N.A.
83	27	MALE	ERECHIM	FEBRUARY	YES	SÃO PAULO	X			POSITIVE	N.A.
84	N.A.	N.A.	SEBERI	N.A.	YES	MATO GROSSO	X			NEGATIVE	N.A.
85	N.A.	N.A.	SÃO BORJA	N.A.	UNKNOWN	–	X			N.A.	N.A.
86	44	MALE	IJUÍ	FEBRUARY	NO	–	X			POSITIVE	DENGUE 2
87	N.A.	N.A.	IJUÍ	N.A.	NO	–	X			NEGATIVE	N.A.
88	13	MALE	IJUÍ	FEBRUARY	NO	–	X			POSITIVE	N.A.
89	37	FEMALE	IJUÍ	FEBRUARY	NO	–	X			POSITIVE	N.A.
90	27	MALE	IJUÍ	FEBRUARY	NO	–	X			POSITIVE	N.A.
91	36	FEMALE	IJUÍ	FEBRUARY	NO	–	X			POSITIVE	N.A.
92	54	FEMALE	HUMAITÁ	FEBRUARY	YES	MATO GROSSO	X			POSITIVE	N.A.
93	62	MALE	IJUÍ	FEBRUARY	NO	–	X			POSITIVE	N.A.
94	N.A.	N.A.	ENCRUZILHADA DO SUL	N.A.	NO	–	X			NEGATIVE	N.A.
95	N.A.	N.A.	PORTO ALEGRE	N.A.	YES	MINAS GERAIS	X			NEGATIVE
96	40	MALE	RIO GRANDE	FEBRUARY	YES	MATO GROSSO	X			POSITIVE	N.A.
97	N.A.	N.A.	VERA CRUZ	N.A.	UNKNOWN	–	X			NEGATIVE	N.A.
98	N.A.	N.A.	ALEGRETE	N.A.	UNKNOWN	–	X			NEGATIVE	N.A.
99	N.A.	N.A.	PORTO ALEGRE	N.A.	NO	–	X			NEGATIVE	N.A.
100	N.A.	N.A.	PORTO ALEGRE	N.A.	NO	–	X			NEGATIVE	N.A.
101	31	MALE	SANTA ROSA	FEBRUARY	NO	–	X			POSITIVE	N.A.
102	N.A.	N.A.	HORIZONTINA	N.A.	YES	SÃO PAULO, TOCANTINS AND MARANHÃO	X			NEGATIVE	N.A.
103	N.A.	N.A.	BARRA DO RIBEIRO	N.A.	YES	PARAÍBA	X			NEGATIVE	N.A.
104	N.A.	N.A.	VERA CRUZ	N.A.	NO	–		X		NEGATIVE	N.A.	S1:46 NEGATIVE
105	50	FEMALE	CANOAS	FEBRUARY	YES	SÃO PAULO	X			POSITIVE	N.A.
106	N.A.	N.A.	NOVO HAMBURGO	N.A.	NO	–	X			NEGATIVE	N.A.
107	N.A.	N.A.	GARIBALDI	N.A.	NO	–	X			NEGATIVE	N.A.
108	50	MALE	TAPEJARA	FEBRUARY	YES	MATO GROSSO	X			POSITIVE	N.A.
109	46	FEMALE	SOLEDADE	FEBRUARY	YES	MATO GROSSO	X			POSITIVE	N.A.
110	N.A.	N.A.	PASSO FUNDO	N.A.	NO	–	X			NEGATIVE	N.A.
111	51	MALE	ESTEIO	FEBRUARY	YES	SÃO PAULO	X			POSITIVE	N.A.
112	50	FEMALE	ESTEIO	FEBRUARY	YES	SÃO PAULO	X			POSITIVE	N.A.
113	40	FEMALE	DOIS IRMÃOS	FEBRUARY	YES	WITHIN RIO GRANDE DO SUL	X			POSITIVE	N.A.
114	N.A.	N.A.	CERRO GRANDE DO SUL	N.A.	NO	–	X			NEGATIVE	N.A.
115	60	MALE	IJUÍ	FEBRUARY	NO	–	X			POSITIVE	N.A.
116	47	FEMALE	IJUÍ	FEBRUARY	NO	–	X			POSITIVE	N.A.
117	N.A.	N.A.	PANAMBI	N.A.	NO	–	X			NEGATIVE	N.A.
118	46	FEMALE	IJUÍ	FEBRUARY	UNKNOWN	–	X			POSITIVE	N.A.
119	26	MALE	IJUÍ	FEBRUARY	UNKNOWN	–	X			POSITIVE	N.A.
120	52	MALE	IJUÍ	FEBRUARY	NO	–	X			POSITIVE	N.A.
121	43	FEMALE	IJUÍ	FEBRUARY	NO	–	X			POSITIVE	N.A.
122	67	MALE	IJUÍ	FEBRUARY	NO	–	X			POSITIVE	N.A.
123	47	FEMALE	IJUÍ	FEBRUARY	NO	–	X			POSITIVE	N.A.
124	58	MALE	IJUÍ	FEBRUARY	NO	–	X			POSITIVE	N.A.
125	42	MALE	IJUÍ	FEBRUARY	NO	–	X			POSITIVE	N.A.
126	17	MALE	IJUÍ	FEBRUARY	UNKNOWN	–	X			POSITIVE	N.A.
127	N.A.	N.A.	IJUÍ	N.A.	NO	–	X			UNDETERMINED	N.A.
128	26	MALE	IJUÍ	FEBRUARY	YES	RIO DE JANEIRO AND SÃO PAULO	X			POSITIVE	N.A.
129	17	FEMALE	IJUÍ	FEBRUARY	NO	–	X			POSITIVE	N.A.
130	47	FEMALE	IJUÍ	FEBRUARY	NO	–	X			POSITIVE	N.A.
131	45	MALE	IJUÍ	FEBRUARY	NO	–	X			POSITIVE	N.A.
132	14	FEMALE	ESTEIO	FEBRUARY	YES	SÃO PAULO	X			POSITIVE	N.A.
133	N.A.	N.A.	IJUÍ	N.A.	NO	–	X			NEGATIVE	N.A.
134	N.A.	N.A.	IJUÍ	N.A.	UNKNOWN	–	X			NEGATIVE	N.A.
135	30	MALE	IJUÍ	FEBRUARY	YES	SÃO PAULO	X			POSITIVE	DENGUE 2
136	N.A.	N.A.	IJUÍ	N.A.	NO	–	X			NEGATIVE	N.A.
137	44	MALE	IJUÍ	FEBRUARY	UNKNOWN	–	X			POSITIVE	DENGUE 2
138	18	MALE	IJUÍ	FEBRUARY	UNKNOWN	–	X			POSITIVE	DENGUE 2
139	N.A.	N.A.	IJUÍ	N.A.	NO	–	X			NEGATIVE	N.A.
140	44	FEMALE	IJUÍ	FEBRUARY	UNKNOWN	–	X			POSITIVE	DENGUE 2
141	12	FEMALE	IJUÍ	FEBRUARY	UNKNOWN	–	X			POSITIVE	DENGUE 2
142	N.A.	N.A.	IJUÍ	N.A.	NO	–	X			NEGATIVE	N.A.
143	N.A.	N.A.	IJUÍ	N.A.	NO	–	X			NEGATIVE	N.A.
144	20	MALE	IJUÍ	FEBRUARY	UNKNOWN	–	X			POSITIVE	DENGUE 2
145	21	MALE	IJUÍ	FEBRUARY	NO	–	X			POSITIVE	DENGUE 2
146	36	FEMALE	IJUÍ	FEBRUARY	NO	–	X			POSITIVE	DENGUE 2
147	53	MALE	IJUÍ	FEBRUARY	NO	–	X			POSITIVE	DENGUE 2
148	N.A.	N.A.	IJUÍ	N.A.	UNKNOWN	–	X			NEGATIVE	N.A.
149	N.A.	N.A.	IJUÍ	N.A.	NO	–	X			NEGATIVE	N.A.
150	19	FEMALE	IJUÍ	FEBRUARY	UNKNOWN	–	X			POSITIVE	DENGUE 2
151	N.A.	N.A.	IJUÍ	N.A.	YES	SÃO PAULO	X			NEGATIVE	N.A.
152	53	MALE	IJUÍ	FEBRUARY	NO	–	X			POSITIVE	DENGUE 2
153	2	MALE	IJUÍ	FEBRUARY	UNKNOWN	–	X			POSITIVE	N.A.
154	10	MALE	IJUÍ	FEBRUARY	UNKNOWN	–	X			POSITIVE	N.A.
155	43	FEMALE	IJUÍ	FEBRUARY	UNKNOWN	–	X			POSITIVE	DENGUE 2
156	54	MALE	IJUÍ	FEBRUARY	YES	SÃO PAULO	X			POSITIVE	DENGUE 2
157	27	FEMALE	IJUÍ	FEBRUARY	NO	–	X			POSITIVE	DENGUE 2
158	13	MALE	IJUÍ	FEBRUARY	UNKNOWN	–	X			POSITIVE	DENGUE 2
159	23	MALE	IJUÍ	FEBRUARY	UNKNOWN	–	X			POSITIVE	DENGUE 2
160	31	FEMALE	IJUÍ	FEBRUARY	UNKNOWN	–	X			POSITIVE	DENGUE 2
161	N.A.	N.A.	IJUÍ	N.A.	UNKNOWN	–	X			NEGATIVE	N.A.
162	52	FEMALE	IJUÍ	FEBRUARY	NO	–	X			POSITIVE	DENGUE 2
163	49	MALE	IJUÍ	FEBRUARY	UNKNOWN	–	X			POSITIVE	DENGUE 2
164	65	MALE	IJUÍ	FEBRUARY	NO	–	X			POSITIVE	N.A.
165	51	MALE	IJUÍ	FEBRUARY	UNKNOWN	–	X			POSITIVE	N.A.
166	N.A.	N.A.	IJUÍ	N.A.	UNKNOWN	–	X			NEGATIVE	N.A.
167	48	FEMALE	IJUÍ	FEBRUARY	UNKNOWN	–	X			POSITIVE	DENGUE 2
168	N.A.	N.A.	VENÂNCIO AIRES	N.A.	UNKNOWN	–	X			NEGATIVE	N.A.
169	N.A.	N.A.	IJUÍ	N.A.	UNKNOWN	–	X			NEGATIVE	N.A.
170	25	FEMALE	IJUÍ	FEBRUARY	UNKNOWN	–	X			POSITIVE	N.A.
171	54	FEMALE	IJUÍ	FEBRUARY	UNKNOWN	–	X			POSITIVE	N.A.
172	17	MALE	NOVA PETRÓPOLIS	FEBRUARY	YES	PERNAMBUCO	X			POSITIVE	N.A.
173	N.A.	N.A.	PASSO FUNDO	N.A.	YES	MATO GROSSO	X			NEGATIVE	N.A.
174	N.A.	N.A.	PASSO FUNDO	N.A.	YES	PIAUÍ	X			NEGATIVE	N.A.
175	UNKNOWN	FEMALE	PASSO FUNDO	FEBRUARY	YES	GOIÁS	X			POSITIVE	N.A.
176	N.A.	N.A.	CERRO BRANCO	N.A.	NO	–	X			NEGATIVE	N.A.
177	58	FEMALE	SANTO ÂNGELO	FEBRUARY	YES	WITHIN RIO GRANDE DO SUL	X			POSITIVE	N.A.
178	46	MALE	NOVO HAMBURGO	FEBRUARY	YES	MINAS GERAIS	X			POSITIVE	N.A.
179	61	FEMALE	TRÊS DE MAIO	FEBRUARY	YES	MATO GROSSO	X			POSITIVE	N.A.
180	8	MALE	CÂNDIDO GODÓI	FEBRUARY	NO	–	X			POSITIVE	N.A.
181	53	MALE	SANTA ROSA	FEBRUARY	NO	–	X			POSITIVE	N.A.
182	N.A.	N.A.	PANAMBI	N.A.	NO	–	X			NEGATIVE	N.A.
183	39	MALE	IJUÍ	FEBRUARY	NO	–	X			POSITIVE	N.A.
184	N.A.	N.A.	SÃO BORJA	N.A.	UNKNOWN	–	X			NEGATIVE	N.A.
185	N.A.	N.A.	IJUÍ	N.A.	NO	–	X			NEGATIVE	N.A.
186	N.A.	N.A.	IJUÍ	N.A.	UNKNOWN	–	X			NEGATIVE	N.A.
187	48	FEMALE	IJUÍ	FEBRUARY	UNKNOWN	–	X			POSITIVE	N.A.
188	16	MALE	IJUÍ	FEBRUARY	UNKNOWN	–	X			POSITIVE	N.A.
189	45	FEMALE	IJUÍ	FEBRUARY	UNKNOWN	–	X			POSITIVE	N.A.
190	58	MALE	IJUÍ	FEBRUARY	UNKNOWN	–	X			POSITIVE	N.A.
191	N.A.	N.A.	IJUÍ	N.A.	NO	–	X			NEGATIVE	N.A.
192	53	MALE	IJUÍ	FEBRUARY	NO	–	X			POSITIVE	N.A.
193	67	FEMALE	IJUÍ	FEBRUARY	UNKNOWN	–	X			POSITIVE	N.A.
194	22	FEMALE	IJUÍ	FEBRUARY	UNKNOWN	–	X			POSITIVE	N.A.
195	19	MALE	IJUÍ	FEBRUARY	UNKNOWN	–	X			POSITIVE	N.A.
196	N.A.	N.A.	NOVO HAMBURGO	N.A.	UNKNOWN	–				NEGATIVE	N.A.
197	N.A.	N.A.	NOVO HAMBURGO	N.A.	YES	ALAGOAS	X			NEGATIVE	N.A.
198	24	MALE	IBIRUBÁ	FEBRUARY	YES	MATO GROSSO	X			POSITIVE	N.A.
199	20	MALE	IBIRUBÁ	FEBRUARY	YES	WITHIN RIO GRANDE DO SUL	X			POSITIVE	N.A.
200	N.A.	N.A.	NOVO HAMBURGO	N.A.	UNKNOWN	–	X			NEGATIVE	N.A.
201	29	FEMALE	ALVORADA	FEBRUARY	YES	MATO GROSSO DO SUL	X			POSITIVE	N.A.
202	N.A.	N.A.	PORTO ALEGRE	N.A.	UNKNOWN	–	X			NEGATIVE	N.A.
203	N.A.	N.A.	PORTO ALEGRE	N.A.	YES	PARÁ	X			NEGATIVE	N.A.
204	58	MALE	SANTA ROSA	MARCH	UNKNOWN	–	X			POSITIVE	N.A.
205	N.A.	N.A.	SANTA ROSA	N.A.	YES	WITHIN RIO GRANDE DO SUL	X			NEGATIVE	N.A.
206	36	MALE	SANTA ROSA	FEBRUARY	UNKNOWN	–	X			POSITIVE	N.A.
207	26	FEMALE	CÂNDIDO GODÓI	MARCH	NO	–	X			POSITIVE	N.A.
208	50	MALE	CÂNDIDO GODÓI	FEBRUARY	NO	–	X			POSITIVE	N.A.
209	N.A.	N.A.	CÂNDIDO GODÓI	N.A.	YES	ARGENTINA	X			NEGATIVE	N.A.
210	N.A.	N.A.	BAGÉ	N.A.	YES	MATO GROSSO	X			NEGATIVE	N.A.
211	33	FEMALE	SÃO JORGE	MARCH	YES	PARAGUAY	X			POSITIVE	N.A.
212	N.A.	N.A.	PALMEIRA DAS MISSÕES	N.A.	NO	–	X			NEGATIVE	N.A.
213	65	FEMALE	PORTO ALEGRE	FEBRUARY	YES	SÃO PAULO	X			POSITIVE	N.A.
214	37	MALE	CAIBATÉ	FEBRUARY	YES	WITHIN RIO GRANDE DO SUL	X			POSITIVE	N.A.
215	61	FEMALE	ESPUMOSO	FEBRUARY	YES	WITHIN RIO GRANDE DO SUL	X			POSITIVE	N.A.
216	N.A.	N.A.	NOVO HAMBURGO	N.A.	YES	AMAZONAS AND SÃO PAULO	X			NEGATIVE	N.A.
217	55	FEMALE	IJUÍ	FEBRUARY	UNKNOWN	–	X			POSITIVE	N.A.
218	34	FEMALE	IJUÍ	FEBRUARY	NO	–	X			POSITIVE	N.A.
219	14	MALE	IJUÍ	FEBRUARY	UNKNOWN	–	X			POSITIVE	N.A.
220	8	MALE	IJUÍ	FEBRUARY	UNKNOWN	–	X			POSITIVE	N.A.
221	N.A.	N.A.	IJUÍ	N.A.	NO	–	X			NEGATIVE	N.A.
222	N.A.	N.A.	IJUÍ	N.A.	NO	–	X			NEGATIVE	N.A.
223	41	FEMALE	IJUÍ	FEBRUARY	NO	–	X			POSITIVE
224	20	MALE	IJUÍ	FEBRUARY	UNKNOWN	–	X			POSITIVE	N.A.
225	UNKNOWN	MALE	IJUÍ	FEBRUARY	NO	–	X			POSITIVE	N.A.
226	17	FEMALE	IJUÍ	FEBRUARY	NO	–	X			POSITIVE	N.A.
227	9	MALE	IJUÍ	FEBRUARY	UNKNOWN	–	X			POSITIVE	N.A.
228	24	FEMALE	IJUÍ	FEBRUARY	UNKNOWN	–	X			POSITIVE	N.A.
229	63	FEMALE	IJUÍ	FEBRUARY	NO	–	X			POSITIVE	N.A.
230	N.A.	N.A.	IJUÍ	N.A.	NO	–	X			NEGATIVE	N.A.
231	37	FEMALE	IJUÍ	FEBRUARY	UNKNOWN	–	X			POSITIVE	N.A.
232	44	FEMALE	IJUÍ	FEBRUARY	UNKNOWN	–	X			POSITIVE	N.A.
233	31	FEMALE	IJUÍ	FEBRUARY	NO	–	X			POSITIVE	N.A.
234	N.A.	N.A.	IJUÍ	N.A.	UNKNOWN	–	X			NEGATIVE	N.A.
235	60	MALE	IJUÍ	FEBRUARY	NO	–	X			POSITIVE	N.A.
236	49	FEMALE	IJUÍ	FEBRUARY	UNKNOWN	–	X			POSITIVE	N.A.
237	69	FEMALE	IJUÍ	FEBRUARY	UNKNOWN	–	X			POSITIVE	N.A.
238	50	FEMALE	IJUÍ	FEBRUARY	NO	–	X			POSITIVE	N.A.
239	40	FEMALE	IJUÍ	FEBRUARY	UNKNOWN	–	X			POSITIVE	N.A.
240	77	MALE	IJUÍ	FEBRUARY	UNKNOWN	–	X			POSITIVE	N.A.
241	48	FEMALE	IJUÍ	FEBRUARY	UNKNOWN	–	X			POSITIVE	N.A.
242	N.A.	N.A.	BENTO GONÇALVES	N.A.	NO	–	X			NEGATIVE	N.A.
243	N.A.	N.A.	PORTO ALEGRE	N.A.	YES	RORAIMA	X			NEGATIVE	N.A.
244	N.A.	N.A.	ARROIO DO MEIO	N.A.	UNKNOWN	–	X			NEGATIVE	N.A.
245	N.A.	N.A.	ALEGRETE	N.A.	UNKNOWN	–	X			NEGATIVE	N.A.
246	21	FEMALE	PORTO ALEGRE	FEBRUARY	YES	MATO GROSSO DO SUL	X			POSITIVE	N.A.
247	N.A.	N.A.	SANTO ÂNGELO	N.A.	NO	–	X			NEGATIVE	N.A.
248	N.A.	N.A.	SANTO ÂNGELO	N.A.	UNKNOWN	–	X			NEGATIVE	N.A.
249	56	FEMALE	PORTO ALEGRE	MARCH	UNKNOWN	–	X			POSITIVE	N.A.
250	35	MALE	NOVA SANTA RITA	MARCH	UNKNOWN	–	X			POSITIVE	N.A.
251	N.A.	N.A.	CAXIAS DO SUL	N.A.	UNKNOWN	–	X			NEGATIVE	N.A.
252	20	MALE	ARATIBA	FEBRUARY	UNKNOWN	–	X			POSITIVE	N.A.
253	N.A.	N.A.	BOA VISTA DO BURICÁ	N.A.	NO	–	X			NEGATIVE	N.A.
254	52	MALE	TRÊS DE MAIO	MARCH	UNKNOWN	–	X			POSITIVE	N.A.
255	38	MALE	TRÊS DE MAIO	MARCH	UNKNOWN	–	X			POSITIVE	N.A.
256	56	FEMALE	CÂNDIDO GODÓI	MARCH	YES	WITHIN RIO GRANDE DO SUL	X			POSITIVE	N.A.
257	N.A.	N.A.	BOA VISTA DO BURICÁ	N.A.	UNKNOWN	–	X			NEGATIVE	N.A.
258	N.A.	N.A.	SENADOR SALGADO FILHO	N.A.	NO	–	X			NEGATIVE	N.A.
259	N.A.	N.A.	SENADOR SALGADO FILHO	N.A.	UNKNOWN	–	X			NEGATIVE	N.A.
260	41	FEMALE	CHIAPETA	MARCH	UNKNOWN	–	X			POSITIVE	N.A.
261	4	MALE	IJUÍ	FEBRUARY	UNKNOWN	–	X			POSITIVE	N.A.
262	14	MALE	IJUÍ	MARCH	UNKNOWN	–	X			POSITIVE	N.A.
263	14	MALE	IJUÍ	MARCH	UNKNOWN	–	X			POSITIVE	N.A.
264	50	FEMALE	IJUÍ	FEBRUARY	UNKNOWN	–	X			POSITIVE	N.A.
265	N.A.	N.A.	IJUÍ	N.A.	UNKNOWN	–	X			NEGATIVE	N.A.
266	26	FEMALE	IJUÍ	MARCH	UNKNOWN	–	X			POSITIVE	N.A.
267	39	MALE	IJUÍ	FEBRUARY	UNKNOWN	–	X			POSITIVE	N.A.
268	82	FEMALE	IJUÍ	FEBRUARY	UNKNOWN	–	X			POSITIVE	N.A.
269	N.A.	N.A.	IJUÍ	N.A.	UNKNOWN	–	X			NEGATIVE	N.A.
270	27	FEMALE	IJUÍ	MARCH	UNKNOWN	–	X			POSITIVE	N.A.
271	72	FEMALE	IJUÍ	MARCH	UNKNOWN	–	X			POSITIVE	N.A.
272	N.A.	N.A.	PORTO ALEGRE	N.A.	NO	–	X			NEGATIVE	N.A.
273	39	MALE	IJUÍ	MARCH	UNKNOWN	–	X			POSITIVE	N.A.
274	47	MALE	IJUÍ	MARCH	UNKNOWN	–	X			POSITIVE	N.A.
275	65	FEMALE	IJUÍ	MARCH	UNKNOWN	–	X			POSITIVE	N.A.
276	N.A.	N.A.	IJUÍ	N.A.	NO	–	X			NEGATIVE	N.A.
277	72	MALE	IJUÍ	MARCH	UNKNOWN	–	X			POSITIVE	N.A.
278	12	FEMALE	IJUÍ	MARCH	NO	–	X			POSITIVE	N.A.
279	69	MALE	IJUÍ	MARCH	NO	–	X			POSITIVE	N.A.
280	68	FEMALE	IJUÍ	MARCH	UNKNOWN	–	X			POSITIVE	N.A.
281	12	MALE	IJUÍ	MARCH	UNKNOWN	–	X			POSITIVE	N.A.
282	38	FEMALE	IJUÍ	FEBRUARY	NO	–	X			POSITIVE	N.A.
283	23	MALE	IJUÍ	FEBRUARY	UNKNOWN	–	X			POSITIVE	N.A.
284	9	FEMALE	IJUÍ	MARCH	UNKNOWN	–	X			POSITIVE	N.A.
285	N.A.	N.A.	IJUÍ	N.A.	NO	–	X			NEGATIVE	N.A.
286	25	FEMALE	IJUÍ	MARCH	UNKNOWN	–	X			POSITIVE	N.A.
287	50	MALE	IJUÍ	FEBRUARY	NO	–	X			POSITIVE	N.A.
288	49	MALE	IJUÍ	FEBRUARY	NO	–	X			POSITIVE	N.A.
289	43	MALE	IJUÍ	FEBRUARY	NO	–	X			POSITIVE	N.A.
290	50	MALE	IJUÍ	MARCH	UNKNOWN	–	X			POSITIVE	N.A.
291	13	MALE	IJUÍ	MARCH	NO	–	X			POSITIVE	N.A.
292	33	FEMALE	IJUÍ	MARCH	UNKNOWN	–	X			POSITIVE	N.A.
293	47	MALE	IJUÍ	MARCH	UNKNOWN	–	X			POSITIVE	N.A.
294	68	FEMALE	IJUÍ	MARCH	UNKNOWN	–	X			POSITIVE	N.A.
295	7	FEMALE	IJUÍ	MARCH	NO	–	X			POSITIVE	N.A.
296	UNKNOWN	MALE	IJUÍ	MARCH	UNKNOWN	–	X			POSITIVE	N.A.
297	N.A.	N.A.	IJUÍ	N.A.	UNKNOWN	–	X			NEGATIVE	N.A.
298	74	MALE	IJUÍ	MARCH	UNKNOWN	–	X			POSITIVE	N.A.
299	23	FEMALE	IJUÍ	FEBRUARY	NO	–	X			POSITIVE	N.A.
300	56	MALE	IJUÍ	MARCH	UNKNOWN	–	X			POSITIVE	N.A.
301	44	FEMALE	IJUÍ	MARCH	UNKNOWN	–	X			POSITIVE	N.A.
302	49	FEMALE	IJUÍ	MARCH	UNKNOWN	–	X			POSITIVE	N.A.
303	56	FEMALE	IJUÍ	MARCH	UNKNOWN	–	X			POSITIVE	N.A.
304	N.A.	N.A.	IJUÍ	N.A.	UNKNOWN	–	X			NEGATIVE	N.A.
305	16	FEMALE	IJUÍ	MARCH	NO	–	X			POSITIVE	N.A.
306	23	FEMALE	IJUÍ	MARCH	UNKNOWN	–	X			POSITIVE	N.A.
307	50	MALE	IJUÍ	FEBRUARY	UNKNOWN	–	X			POSITIVE	N.A.
308	45	FEMALE	IJUÍ	MARCH	NO	–	X			POSITIVE	N.A.
309	11	MALE	IJUÍ	MARCH	UNKNOWN	–	X			POSITIVE	N.A.
310	33	FEMALE	IJUÍ	MARCH	UNKNOWN	–	X			POSITIVE	N.A.
311	25	MALE	IJUÍ	MARCH	UNKNOWN	–	X			POSITIVE	N.A.
312	N.A.	N.A.	IJUÍ	N.A.	UNKNOWN	–	X			NEGATIVE	N.A.
313	33	FEMALE	IJUÍ	MARCH	UNKNOWN	–	X			POSITIVE	N.A.
314	UNKNOWN	FEMALE	IJUÍ	MARCH	NO	–	X			POSITIVE	N.A.
315	N.A.	N.A.	IJUÍ	N.A.	NO	–	X			NEGATIVE	N.A.
316	N.A.	N.A.	PORTO ALEGRE	N.A.	UNKNOWN	–	X			NEGATIVE	N.A.
317	N.A.	N.A.	SANTA ROSA	N.A.	NO	–	X			NEGATIVE	N.A.
318	N.A.	N.A.	SANTA ROSA	N.A.	UNKNOWN	–	X			NEGATIVE	N.A.
319	26	MALE	SANTA ROSA	MARCH	NO	–	X			POSITIVE	DENGUE 1
320	49	FEMALE	SANTA ROSA	MARCH	UNKNOWN	–	X			POSITIVE	DENGUE 1
321	N.A.	N.A.	SANTA ROSA	N.A.	UNKNOWN	–	X			NEGATIVE	N.A.
322	N.A.	N.A.	SÃO LUIZ GONZAGA	N.A.	UNKNOWN	–	X			NEGATIVE	N.A.
323	N.A.	N.A.	VILA NOVA DO SUL	N.A.	NO	–	X			NEGATIVE	N.A.
324	N.A.	N.A.	SÃO LUIZ GONZAGA	N.A.	NO	–	X			NEGATIVE	N.A.
325	N.A.	N.A.	SÃO LUIZ GONZAGA	N.A.	NO	–	X			NEGATIVE	N.A.
326	N.A.	N.A.	SÃO LUIZ GONZAGA	N.A.	NO	–	X			NEGATIVE	N.A.
327	N.A.	N.A.	SÃO LUIZ GONZAGA	N.A.	NO	–	X			NEGATIVE	N.A.
328	N.A.	N.A.	SÃO LUIZ GONZAGA	N.A.	YES	WITHIN RIO GRANDE DO SUL	X			NEGATIVE	N.A.
329	N.A.	N.A.	SÃO LUIZ GONZAGA	N.A.	NO	–	X			NEGATIVE	N.A.
330	7	MALE	SANTA ROSA	MARCH	NO	–	X			POSITIVE	N.A.
331	38	MALE	SANTA ROSA	MARCH	UNKNOWN	–	X			POSITIVE	N.A.
332	13	MALE	SANTA ROSA	MARCH	UNKNOWN	–	X			POSITIVE	N.A.
333	46	MALE	SANTA ROSA	MARCH	UNKNOWN	–	X			POSITIVE	N.A.
334	N.A.	N.A.	TRÊS DE MAIO	N.A.	NO	–	X			NEGATIVE	N.A.
335	26	FEMALE	IJUÍ	MARCH	UNKNOWN	–	X			POSITIVE	N.A.
336	20	FEMALE	IJUÍ	MARCH	NO	–	X			POSITIVE	N.A.
337	51	MALE	IJUÍ	MARCH	UNKNOWN	–	X			POSITIVE	N.A.
338	N.A.	N.A.	IJUÍ	N.A.	YES	SÃO PAULO	X			NEGATIVE	N.A.
339	66	FEMALE	IJUÍ	MARCH	UNKNOWN	–	X			POSITIVE	N.A.
340	80	FEMALE	IJUÍ	MARCH	UNKNOWN	–	X			POSITIVE	N.A.
341	N.A.	N.A.	IJUÍ	N.A.	UNKNOWN	–	X			NEGATIVE	N.A.
342	12	FEMALE	IJUÍ	FEBRUARY	UNKNOWN	–	X			POSITIVE	N.A.
343	21	MALE	IJUÍ	MARCH	UNKNOWN	–	X			POSITIVE	N.A.
344	24	MALE	IJUÍ	FEBRUARY	UNKNOWN	–	X			POSITIVE	N.A.
345	38	MALE	IJUÍ	MARCH	UNKNOWN	–	X			POSITIVE	N.A.
346	67	FEMALE	IJUÍ	FEBRUARY	UNKNOWN	–	X			POSITIVE	N.A.
347	45	FEMALE	IJUÍ	MARCH	UNKNOWN	–	X			POSITIVE	N.A.
348	N.A.	N.A.	IJUÍ	N.A.	UNKNOWN	–	X			NEGATIVE	N.A.
349	56	FEMALE	IJUÍ	FEBRUARY	UNKNOWN	–	X			POSITIVE	N.A.
350	N.A.	N.A.	IJUÍ	N.A.	NO	–	X			NEGATIVE	N.A.
351	9	FEMALE	IJUÍ	MARCH	NO	–	X			POSITIVE	N.A.
352	24	FEMALE	IJUÍ	MARCH	UNKNOWN	–	X			POSITIVE	N.A.
353	37	FEMALE	IJUÍ	MARCH	NO	–	X			POSITIVE	N.A.
354	18	FEMALE	IJUÍ	MARCH	NO	–	X			POSITIVE	N.A.
355	43	MALE	IJUÍ	MARCH	NO	–	X			POSITIVE	N.A.
356	26	FEMALE	IJUÍ	FEBRUARY	UNKNOWN	–	X			POSITIVE	N.A.
357	N.A.	N.A.	IJUÍ	N.A.	NO	–	X			NEGATIVE	N.A.
358	19	MALE	IJUÍ	MARCH	YES	SÃO PAULO	X			POSITIVE	N.A.
359	69	MALE	IJUÍ	MARCH	UNKNOWN	–	X			POSITIVE	N.A.
360	73	FEMALE	IJUÍ	MARCH	UNKNOWN	–	X			POSITIVE	N.A.
361	25	FEMALE	IJUÍ	FEBRUARY	UNKNOWN	–	X			POSITIVE	N.A.
362	51	MALE	IJUÍ	MARCH	UNKNOWN	–	X			POSITIVE	N.A.
363	24	MALE	IJUÍ	MARCH	UNKNOWN	–	X			POSITIVE	N.A.
364	56	FEMALE	IJUÍ	FEBRUARY	UNKNOWN	–	X			POSITIVE	N.A.
365	N.A.	N.A.	IJUÍ	N.A.	UNKNOWN	–	X			NEGATIVE	N.A.
366	46	FEMALE	IJUÍ	MARCH	UNKNOWN	–	X			POSITIVE	N.A.
367	15	FEMALE	IJUÍ	FEBRUARY	UNKNOWN	–	X			POSITIVE	N.A.
368	N.A.	N.A.	IJUÍ	N.A.	NO	–	X			NEGATIVE	N.A.
369	N.A.	N.A.	IJUÍ	N.A.	UNKNOWN	–	X			UNDETERMINED	N.A.
370	N.A.	N.A.	IJUÍ	N.A.	NO	–	X			NEGATIVE	N.A.
371	79	FEMALE	IJUÍ	MARCH	NO	–	X			POSITIVE	N.A.
372	50	FEMALE	IJUÍ	FEBRUARY	UNKNOWN	–	X			POSITIVE	N.A.
373	13	FEMALE	IJUÍ	MARCH	UNKNOWN	–	X			POSITIVE	N.A.
374	41	MALE	IJUÍ	MARCH	UNKNOWN	–		X		POSITIVE	N.A.	S1:234 NEGATIVE
375	N.A.	N.A.	IJUÍ	N.A.	UNKNOWN	–	X			NEGATIVE	N.A.
376	71	FEMALE	IJUÍ	MARCH	UNKNOWN	–	X			POSITIVE	N.A.
377	14	FEMALE	IJUÍ	MARCH	UNKNOWN	–	X			POSITIVE	N.A.
378	23	MALE	IJUÍ	MARCH	NO	–	X			POSITIVE	N.A.
379	30	FEMALE	IJUÍ	FEBRUARY	NO	–	X			POSITIVE	N.A.
380	69	MALE	IJUÍ	MARCH	UNKNOWN	–	X			POSITIVE	N.A.
381	38	FEMALE	IJUÍ	FEBRUARY	UNKNOWN	–	X			POSITIVE	N.A.
382	50	MALE	IJUÍ	MARCH	UNKNOWN	–	X			POSITIVE	N.A.
383	56	MALE	IJUÍ	FEBRUARY	UNKNOWN	–	X			POSITIVE	N.A.
384	N.A.	N.A.	IJUÍ	N.A.	UNKNOWN	–		X		POSITIVE	N.A.	S1:154 POSITIVE
385	59	FEMALE	IJUÍ	FEBRUARY	UNKNOWN	–	X			POSITIVE	N.A.
386	34	FEMALE	IJUÍ	MARCH	UNKNOWN	–	X			POSITIVE	N.A.
387	N.A.	N.A.	IJUÍ	N.A.	NO	–		X		NEGATIVE	N.A.	S1:152 NEGATIVE
388	50	MALE	IJUÍ	FEBRUARY	UNKNOWN	–	X			POSITIVE	N.A.
389	N.A.	N.A.	CANOAS	N.A.	NO	–	X			NEGATIVE	N.A.
390	N.A.	N.A.	CANOAS	N.A.	NO	–	X			NEGATIVE	N.A.
391	N.A.	N.A.	SANTA MARIA	N.A.	UNKNOWN	–	X			NEGATIVE	N.A.
392	UNKNOWN	MALE	IJUÍ	MARCH	UNKNOWN	–	X			POSITIVE	N.A.
393	N.A.	N.A.	IJUÍ	N.A.	UNKNOWN	–	X			NEGATIVE	N.A.
394	N.A.	N.A.	ESTRELA	N.A.	NO	–	X			NEGATIVE	N.A.
395	N.A.	N.A.	VENÂNCIO AIRES	N.A.	NO	–	X			NEGATIVE	N.A.
396	52	MALE	SANTO ÂNGELO	MARCH	NO	–	X			POSITIVE	N.A.
397	N.A.	N.A.	SANTO ÂNGELO	N.A.	NO	–	X			NEGATIVE	N.A.
398	N.A.	N.A.	SANTO ÂNGELO	N.A.	UNKNOWN	–	X			NEGATIVE	N.A.
399	57	MALE	SANTO ÂNGELO	MARCH	YES	WITHIN RIO GRANDE DO SUL	X			POSITIVE	N.A.
400	N.A.	N.A.	SANTO ÂNGELO	N.A.	YES	WITHIN RIO GRANDE DO SUL	X			NEGATIVE	N.A.
401	14	MALE	SANTO ÂNGELO	MARCH	UNKNOWN	–	X			POSITIVE	N.A.
402	N.A.	N.A.	SANTA ROSA	N.A.	NO	–	X			NEGATIVE	N.A.
403	N.A.	N.A.	IJUÍ	N.A.	NO	–		X		NEGATIVE	N.A.	S1:185 NEGATIVE
404	67	FEMALE	IJUÍ	FEBRUARY	UNKNOWN	–	X			POSITIVE	N.A.
405	70	MALE	IJUÍ	MARCH	UNKNOWN	–	X			POSITIVE	N.A.
406	N.A.	N.A.	IJUÍ	N.A.	UNKNOWN	–	X			NEGATIVE	N.A.
407	67	FEMALE	IJUÍ	MARCH	UNKNOWN	–	X			POSITIVE	N.A.
408	64	MALE	IJUÍ	FEBRUARY	UNKNOWN	–	X			POSITIVE	N.A.
409	37	MALE	IJUÍ	FEBRUARY	UNKNOWN	–	X			POSITIVE	N.A.
410	63	FEMALE	IJUÍ	MARCH	UNKNOWN	–	X			POSITIVE	N.A.
411	60	MALE	IJUÍ	MARCH	UNKNOWN	–	X			POSITIVE	N.A.
412	27	FEMALE	IJUÍ	MARCH	UNKNOWN	–	X			POSITIVE	N.A.
413	71	FEMALE	IJUÍ	MARCH	UNKNOWN	–	X			POSITIVE	N.A.
414	46	MALE	IJUÍ	MARCH	UNKNOWN	–	X			POSITIVE	N.A.
415	27	FEMALE	IJUÍ	FEBRUARY	UNKNOWN	–	X			POSITIVE	N.A.
416	50	FEMALE	IJUÍ	FEBRUARY	UNKNOWN	–	X			POSITIVE	N.A.
417	UNKNOWN	MALE	IJUÍ	MARCH	NO	–	X			POSITIVE	N.A.
418	43	MALE	IJUÍ	MARCH	UNKNOWN	–	X			POSITIVE	N.A.
419	3	MALE	IJUÍ	MARCH	UNKNOWN	–	X			POSITIVE	N.A.
420	58	FEMALE	IJUÍ	MARCH	UNKNOWN	–	X			POSITIVE	N.A.
421	63	FEMALE	IJUÍ	MARCH	UNKNOWN	–	X			POSITIVE	N.A.
422	7	FEMALE	IJUÍ	MARCH	NO	–	X			POSITIVE	N.A.
423	47	FEMALE	IJUÍ	MARCH	NO	–	X			POSITIVE	N.A.
424	60	FEMALE	IJUÍ	MARCH	NO	–	X			POSITIVE	N.A.
425	53	FEMALE	IJUÍ	MARCH	NO	–	X			POSITIVE	N.A.
426	50	FEMALE	IJUÍ	MARCH	NO	–	X			POSITIVE	N.A.
427	19	FEMALE	IJUÍ	MARCH	UNKNOWN	–	X			POSITIVE	N.A.
428	71	FEMALE	IJUÍ	MARCH	UNKNOWN	–	X			POSITIVE	N.A.
429	10	MALE	IJUÍ	MARCH	YES	SÃO PAULO	X			POSITIVE	N.A.
430	N.A.	N.A.	IJUÍ	N.A.	NO	–	X			NEGATIVE	N.A.
431	3	MALE	IJUÍ	MARCH	UNKNOWN	–	X			POSITIVE	N.A.
432	27	FEMALE	IJUÍ	MARCH	UNKNOWN	–	X			POSITIVE	N.A.
433	30	MALE	IJUÍ	MARCH	NO	–	X			POSITIVE	N.A.
434	53	MALE	IJUÍ	MARCH	UNKNOWN	–	X			POSITIVE	N.A.
435	1	FEMALE	IJUÍ	MARCH	UNKNOWN	–	X			POSITIVE	N.A.
436	N.A.	N.A.	IJUÍ	N.A.	UNKNOWN	–	X			NEGATIVE	N.A.
437	31	FEMALE	IJUÍ	MARCH	UNKNOWN	–	X			POSITIVE	N.A.
438	8	FEMALE	IJUÍ	MARCH	UNKNOWN	–	X			POSITIVE	N.A.
439	48	FEMALE	IJUÍ	MARCH	UNKNOWN	–	X			POSITIVE	N.A.
440	N.A.	N.A.	IJUÍ	N.A.	NO	–	X			NEGATIVE	N.A.
441	13	FEMALE	IJUÍ	MARCH	UNKNOWN	–	X			POSITIVE	N.A.
442	60	MALE	IJUÍ	MARCH	NO	–	X			POSITIVE	N.A.
443	N.A.	N.A.	IJUÍ	N.A.	UNKNOWN	–	X			NEGATIVE	N.A.
444	34	MALE	IJUÍ	MARCH	UNKNOWN	–	X			POSITIVE	N.A.
445	16	FEMALE	IJUÍ	MARCH	NO	–	X			POSITIVE	N.A.
446	5	MALE	IJUÍ	MARCH	UNKNOWN	–	X			POSITIVE	N.A.
447	N.A.	N.A.	IJUÍ	N.A.	UNKNOWN	–	X			NEGATIVE	N.A.
448	62	MALE	IJUÍ	MARCH	NO	–	X			POSITIVE	N.A.
449	70	FEMALE	IJUÍ	MARCH	UNKNOWN	–	X			POSITIVE	N.A.
450	N.A.	N.A.	SEBERI	N.A.	YES	MATO GROSSO		X		NEGATIVE	N.A.	S1:84 NEGATIVE
451	N.A.	N.A.	IBIRUBÁ	N.A.	UNKNOWN	–	X			NEGATIVE	N.A.
452	N.A.	N.A.	SELBACH	N.A.	NO	–	X			NEGATIVE	N.A.
453	8	FEMALE	IJUÍ	MARCH	UNKNOWN	–	X			POSITIVE	N.A.
454	42	FEMALE	CRUZ ALTA	MARCH	YES	WITHIN RIO GRANDE DO SUL	X			POSITIVE	N.A.
455	N.A.	N.A.	CRUZ ALTA	N.A.	YES	WITHIN RIO GRANDE DO SUL	X			NEGATIVE	N.A.
456	24	FEMALE	CRUZ ALTA	MARCH	YES	WITHIN RIO GRANDE DO SUL	X			POSITIVE	N.A.
457	N.A.	N.A.	CRUZ ALTA	N.A.	YES	WITHIN RIO GRANDE DO SUL	X			NEGATIVE	N.A.
458	29	FEMALE	CRUZ ALTA	MARCH	YES	WITHIN RIO GRANDE DO SUL	X			POSITIVE	N.A.
459	14	MALE	IJUÍ	MARCH	UNKNOWN	–	X			POSITIVE	N.A.
460	N.A.	N.A.	CAÇAPAVA DO SUL	N.A.	NO	–	X			NEGATIVE	N.A.
461	N.A.	N.A.	ESTÂNCIA VELHA	N.A.	YES	WITHIN RIO GRANDE DO SUL	X			NEGATIVE	N.A.
462	N.A.	N.A.	PORTO ALEGRE	N.A.	UNKNOWN	–	X			NEGATIVE	N.A.
463	12	MALE	PORTO ALEGRE	MARCH	YES	WITHIN RIO GRANDE DO SUL	X			POSITIVE	N.A.
464	N.A.	N.A.	CANOAS	N.A.	YES	RIO DE JANEIRO	X			NEGATIVE	N.A.
465	28	MALE	IJUÍ	MARCH	UNKNOWN	–	X			POSITIVE	N.A.
466	45	MALE	IJUÍ	MARCH	NO	–	X			POSITIVE	N.A.
467	29	MALE	IJUÍ	MARCH	UNKNOWN	–	X			POSITIVE	N.A.
468	N.A.	N.A.	IJUÍ	N.A.	UNKNOWN	–	X			NEGATIVE	N.A.
469	N.A.	N.A.	IJUÍ	N.A.	UNKNOWN	–	X			NEGATIVE	N.A.
470	20	MALE	IJUÍ	MARCH	NO	–	X			POSITIVE	N.A.
471	N.A.	N.A.	CARLOS BARBOSA	N.A.	UNKNOWN	–	X			NEGATIVE	N.A.
472	UNKNOWN	MALE	PORTO ALEGRE	MARCH	YES	WITHIN RIO GRANDE DO SUL	X			POSITIVE	N.A.
473	21	FEMALE	PORTO ALEGRE	MARCH	UNKNOWN	–	X			POSITIVE	N.A.
474	N.A.	N.A.	FREDERICO WESTPHALEN	N.A.	NO	–	X			NEGATIVE	N.A.
475	N.A.	N.A.		N.A.	UNKNOWN	–				N.A.	N.A.
476	N.A.	N.A.	CHARQUEADAS	N.A.	NO	–	X			NEGATIVE	N.A.
477	42	MALE	TRIUNFO	MARCH	YES	SÃO PAULO	X			POSITIVE	N.A.
478	10	FEMALE	CACHOEIRA DO SUL	MARCH	YES	CEARÁ	X			POSITIVE	N.A.
479	N.A.	N.A.	NOVA SANTA RITA	N.A.	NO	–	X			NEGATIVE	N.A.
480	51	FEMALE	VIAMÃO	MARCH	YES	WITHIN RIO GRANDE DO SUL	X			POSITIVE	N.A.
481	N.A.	N.A.	VIAMÃO	N.A.	NO	–	X			NEGATIVE	N.A.
482	61	MALE	BENTO GONÇALVES	MARCH	YES	SÃO PAULO	X			POSITIVE	N.A.
483	N.A.	N.A.	PORTÃO	N.A.	YES	WITHIN RIO GRANDE DO SUL	X			NEGATIVE	N.A.
484	N.A.	N.A.	CAIBATÉ	N.A.	UNKNOWN	–	X			NEGATIVE	N.A.
485	N.A.	N.A.	PORTO ALEGRE	N.A.	UNKNOWN	–	X			NEGATIVE	N.A.
486	N.A.	N.A.	SAPUCAIA DO SUL	N.A.	NO	–	X			NEGATIVE	N.A.
487	5	FEMALE	PORTO ALEGRE	MARCH	YES	WITHIN RIO GRANDE DO SUL	X			POSITIVE	N.A.
488	57	MALE	PORTO ALEGRE	MARCH	YES	WITHIN RIO GRANDE DO SUL	X			POSITIVE	N.A.
489	27	FEMALE	NOVO HAMBURGO	MARCH	YES	GOIÁS	X			POSITIVE	N.A.
490	N.A.	N.A.	NOVO HAMBURGO	N.A.	YES	AMAZONAS	X			NEGATIVE	N.A.
491	N.A.	N.A.	PORTO ALEGRE	N.A.	UNKNOWN	–	X			NEGATIVE	N.A.
492	N.A.	N.A.	CANOAS	N.A.	NO	–	X			NEGATIVE	N.A.
493	N.A.	N.A.	CARLOS BARBOSA	N.A.	UNKNOWN	–				NEGATIVE	N.A.
494	N.A.	N.A.	ROLANTE	N.A.	UNKNOWN	–	X			NEGATIVE	N.A.
495	N.A.	N.A.	PORTO ALEGRE	N.A.	NO	–	X			NEGATIVE	N.A.
496	N.A.	N.A.	PORTO ALEGRE	N.A.	NO	–	X			NEGATIVE	N.A.
497	47	FEMALE	PORTO ALEGRE	MARCH	YES	SÃO PAULO	X			POSITIVE	N.A.
498	28	MALE	PORTO ALEGRE	MARCH	YES	SÃO PAULO	X			POSITIVE	N.A.
499	30	MALE	SANTO ÂNGELO	MARCH	NO	–	X			POSITIVE	N.A.
500	N.A.	N.A.	SANTO ÂNGELO	N.A.	NO	–	X			NEGATIVE	N.A.
501	N.A.	N.A.	SANTO ÂNGELO	N.A.	UNKNOWN	–	X			NEGATIVE	N.A.
502	N.A.	N.A.	SANTO ÂNGELO	N.A.	UNKNOWN	–	X			NEGATIVE	N.A.
503	N.A.	N.A.	SANTO ÂNGELO	N.A.	UNKNOWN	–	X			NEGATIVE	N.A.
504	44	MALE	SANTO ÂNGELO	MARCH	UNKNOWN	–	X			POSITIVE	N.A.
505	46	FEMALE	SANTO ÂNGELO	MARCH	NO	–	X			POSITIVE	N.A.
506	27	MALE	SANTO ÂNGELO	MARCH	YES	WITHIN RIO GRANDE DO SUL	X			POSITIVE	N.A.
507	N.A.	N.A.	SANTO ÂNGELO	N.A.	NO	–	X			NEGATIVE	N.A.
508	N.A.	N.A.	SANTO ÂNGELO	N.A.	NO	–	X			NEGATIVE	N.A.
509	N.A.	N.A.	BOM PRINCÍPIO	N.A.	NO	–	X			NEGATIVE	N.A.
510	N.A.	N.A.	TENENTE PORTELA	N.A.	NO	–	X			NEGATIVE	N.A.
511	28	FEMALE	ERECHIM	MARCH	YES	RORAIMA	X			POSITIVE	N.A.
512	N.A.	N.A.	ERECHIM	N.A.	NO	–	X			NEGATIVE	N.A.
513	N.A.	N.A.	ERECHIM	N.A.	NO	–	X			NEGATIVE	N.A.
514	N.A.	N.A.	ERECHIM	N.A.	NO	–	X			NEGATIVE	N.A.
515	N.A.	N.A.	SANTA ROSA	N.A.	YES	WITHIN RIO GRANDE DO SUL	X			NEGATIVE	N.A.
516	N.A.	N.A.	SANTO CRISTO	N.A.	UNKNOWN	–	X			NEGATIVE	N.A.
517	N.A.	N.A.	HORIZONTINA	N.A.	NO	–	X			NEGATIVE	N.A.
518	N.A.	N.A.	HORIZONTINA	N.A.	NO	–	X			NEGATIVE	N.A.
519	39	MALE	HORIZONTINA	MARCH	YES	RORAIMA AND ACRE	X			POSITIVE	N.A.
520	N.A.	N.A.	HORIZONTINA	N.A.	NO	–	X			NEGATIVE	N.A.
521	N.A.	N.A.	CÂNDIDO GODÓI	N.A.	UNKNOWN	–	X			NEGATIVE	N.A.
522	N.A.	N.A.	SANTA ROSA	N.A.	UNKNOWN	–	X			NEGATIVE	N.A.
523	N.A.	N.A.	SANTA ROSA	N.A.	NO	–	X			NEGATIVE	N.A.
524	N.A.	N.A.	SANTA ROSA	N.A.	NO	–	X			NEGATIVE	N.A.
525	N.A.	N.A.	SANTA ROSA	N.A.	NO	–	X			NEGATIVE	N.A.
526	N.A.	N.A.	GIRUÁ	N.A.	NO	–	X			NEGATIVE	N.A.
527	N.A.	N.A.	GIRUÁ	N.A.	YES	WITHIN RIO GRANDE DO SUL	X			NEGATIVE	N.A.
528	N.A.	N.A.	CANOAS	N.A.	NO	–		X		NEGATIVE	N.A.	S1:485 NEGATIVE
529	N.A.	N.A.	CAXIAS DO SUL	N.A.	YES	WITHIN RIO GRANDE DO SUL	X			NEGATIVE	N.A.
530	N.A.	N.A.	PORTO ALEGRE	N.A.	NO	–	X			NEGATIVE	N.A.
531	N.A.	N.A.	CÂNDIDO GODÓI	N.A.	UNKNOWN	–	X			NEGATIVE	N.A.
532	71	MALE	SANTA ROSA	MARCH	UNKNOWN	–	X			POSITIVE	N.A.
533	36	MALE	SANTA ROSA	MARCH	NO	–	X			POSITIVE	N.A.
534	37	MALE	SANTA ROSA	MARCH	NO	–	X			POSITIVE	N.A.
535	N.A.	N.A.	SANTA ROSA	N.A.	NO	–		X		POSITIVE	N.A.	S1:319 POSITIVE
536	8	MALE	SANTA ROSA	MARCH	UNKNOWN	–	X			POSITIVE	N.A.
537	42	FEMALE	SANTA ROSA	MARCH	UNKNOWN	–	X			POSITIVE	N.A.
538	N.A.	N.A.	SANTA ROSA	N.A.	UNKNOWN	–		X		POSITIVE	N.A.	S1:320 POSITIVE
539	N.A.	N.A.	SANTA ROSA	N.A.	UNKNOWN	–		X		NEGATIVE	N.A.	S1:321 NEGATIVE
540	N.A.	N.A.	SANTA ROSA	N.A.	NO	–	X			NEGATIVE	N.A.
541	N.A.	N.A.	TRÊS DE MAIO	N.A.	NO	–	X			NEGATIVE	N.A.
542	N.A.	N.A.	TRÊS DE MAIO	N.A.	YES	WITHIN RIO GRANDE DO SUL	X			NEGATIVE	N.A.
543	65	FEMALE	IJUÍ	MARCH	UNKNOWN	–	X			POSITIVE	N.A.
544	47	MALE	IJUÍ	MARCH	UNKNOWN	–	X			POSITIVE	N.A.
545	15	MALE	IJUÍ	MARCH	UNKNOWN	–	X			POSITIVE	N.A.
546	N.A.	N.A.	IJUÍ	N.A.	NO	–	X			NEGATIVE	N.A.
547	66	FEMALE	IJUÍ	MARCH	NO	–	X			POSITIVE	N.A.
548	35	MALE	IJUÍ	MARCH	UNKNOWN	–	X			POSITIVE	N.A.
549	76	MALE	IJUÍ	MARCH	NO	–	X			POSITIVE	N.A.
550	57	MALE	IJUÍ	MARCH	UNKNOWN	–	X			POSITIVE	N.A.
551	50	FEMALE	IJUÍ	MARCH	UNKNOWN	–	X			POSITIVE	N.A.
552	64	MALE	IJUÍ	MARCH	UNKNOWN	–	X			POSITIVE	N.A.
553	N.A.	N.A.	IJUÍ	N.A.	NO	–	X			NEGATIVE	N.A.
554	53	MALE	IJUÍ	MARCH	UNKNOWN	–	X			POSITIVE	N.A.
555	72	MALE	IJUÍ	MARCH	UNKNOWN	–	X			POSITIVE	N.A.
556	N.A.	N.A.	IJUÍ	N.A.	UNKNOWN	–	X			NEGATIVE	N.A.
557	29	MALE	IJUÍ	MARCH	UNKNOWN	–	X			POSITIVE	N.A.
558	UNKNOWN	MALE	IJUÍ	MARCH	UNKNOWN	–	X			POSITIVE	N.A.
559	N.A.	N.A.	IJUÍ	N.A.	UNKNOWN	–	X			NEGATIVE	N.A.
560	30	MALE	IJUÍ	MARCH	NO	–	X			POSITIVE	N.A.
561	34	FEMALE	IJUÍ	MARCH	UNKNOWN	–	X			POSITIVE	N.A.
562	61	FEMALE	IJUÍ	MARCH	UNKNOWN	–	X			POSITIVE	N.A.
563	28	FEMALE	IJUÍ	MARCH	UNKNOWN	–	X			POSITIVE	N.A.
564	39	FEMALE	IJUÍ	MARCH	UNKNOWN	–	X			POSITIVE	N.A.
565	43	MALE	IJUÍ	MARCH	UNKNOWN	–	X			POSITIVE	N.A.
566	N.A.	N.A.	IJUÍ	N.A.	UNKNOWN	–	X			NEGATIVE	N.A.
567	N.A.	N.A.	IJUÍ	N.A.	UNKNOWN	–	X			NEGATIVE	N.A.
568	63	MALE	IJUÍ	MARCH	UNKNOWN	–	X			POSITIVE	N.A.
569	N.A.	N.A.	IJUÍ	N.A.	UNKNOWN	–	X			NEGATIVE	N.A.
570	47	MALE	IJUÍ	MARCH	UNKNOWN	–	X			POSITIVE	N.A.
571	56	MALE	IJUÍ	MARCH	UNKNOWN	–	X			POSITIVE	N.A.
572	43	FEMALE	IJUÍ	MARCH	UNKNOWN	–	X			POSITIVE	N.A.
573	51	FEMALE	IJUÍ	MARCH	UNKNOWN	–	X			POSITIVE	N.A.
574	N.A.	N.A.	ENTRE-IJUÍS	N.A.	NO	–	X			NEGATIVE	N.A.
575	N.A.	N.A.	SÃO LUIZ GONZAGA	N.A.	NO	–	X			NEGATIVE	N.A.
576	N.A.	N.A.	SÃO LUIZ GONZAGA	N.A.	YES	WITHIN RIO GRANDE DO SUL	X			NEGATIVE	N.A.
577	N.A.	N.A.	SÃO LUIZ GONZAGA	N.A.	NO	–	X			NEGATIVE	N.A.
578	N.A.	N.A.	SÃO LUIZ GONZAGA	N.A.	UNKNOWN	–	X			NEGATIVE	N.A.
579	N.A.	N.A.	SÃO NICOLAU	N.A.	NO	–	X			NEGATIVE	N.A.
580	N.A.	N.A.	CERRO LARGO	N.A.	NO	–	X			NEGATIVE	N.A.
581	N.A.	N.A.	ENTRE-IJUÍS	N.A.	NO	–	X			NEGATIVE	N.A.
582	N.A.	N.A.	IJUÍ	N.A.	NO	–				N.A.	N.A.
583	N.A.	N.A.	IJUÍ	N.A.	UNKNOWN	–	X			NEGATIVE	N.A.
584	49	MALE	IJUÍ	MARCH	NO	–	X			POSITIVE	N.A.
585	50	MALE	IJUÍ	MARCH	UNKNOWN	–	X			POSITIVE	N.A.
586	34	FEMALE	IJUÍ	MARCH	UNKNOWN	–	X			POSITIVE	N.A.
587	N.A.	N.A.	IJUÍ	N.A.	NO	–	X			NEGATIVE	N.A.
588	18	FEMALE	IJUÍ	MARCH	UNKNOWN	–	X			POSITIVE	N.A.
589	32	FEMALE	IJUÍ	MARCH	UNKNOWN	–	X			POSITIVE	N.A.
590	43	FEMALE	IJUÍ	MARCH	UNKNOWN	–	X			POSITIVE	N.A.
591	14	MALE	IJUÍ	MARCH	UNKNOWN	–	X			POSITIVE	N.A.
592	32	FEMALE	IJUÍ	MARCH	NO	–	X			POSITIVE	N.A.
593	49	FEMALE	IJUÍ	MARCH	UNKNOWN	–	X			POSITIVE	N.A.
594	43	MALE	IJUÍ	MARCH	NO	–	X			POSITIVE	N.A.
595	N.A.	N.A.	IJUÍ	N.A.	NO	–	X			NEGATIVE	N.A.
596	48	FEMALE	IJUÍ	MARCH	NO	–	X			POSITIVE	N.A.
597	59	FEMALE	IJUÍ	MARCH	NO	–	X			POSITIVE	N.A.
598	46	FEMALE	IJUÍ	MARCH	UNKNOWN	–	X			POSITIVE	N.A.
599	N.A.	N.A.	IJUÍ	N.A.	UNKNOWN	–	X			NEGATIVE	N.A.
600	48	FEMALE	IJUÍ	MARCH	UNKNOWN	–	X			POSITIVE	N.A.
601	15	MALE	IJUÍ	MARCH	NO	–	X			POSITIVE	N.A.
602	N.A.	N.A.	IJUÍ	N.A.	UNKNOWN	–	X			NEGATIVE	N.A.
603	47	MALE	IJUÍ	MARCH	NO	–	X			POSITIVE	N.A.
604	N.A.	N.A.	IJUÍ	N.A.	UNKNOWN	–	X			NEGATIVE	N.A.
605	21	FEMALE	IJUÍ	MARCH	NO	–	X			POSITIVE	N.A.
606	51	MALE	IJUÍ	MARCH	NO	–	X			POSITIVE	N.A.
607	14	MALE	IJUÍ	MARCH	UNKNOWN	–	X			POSITIVE	N.A.
608	12	MALE	IJUÍ	MARCH	UNKNOWN	–	X			POSITIVE	N.A.
609	36	FEMALE	IJUÍ	MARCH	UNKNOWN	–	X			POSITIVE	N.A.
610	N.A.	N.A.	IJUÍ	N.A.	UNKNOWN	–	X			NEGATIVE	N.A.
611	13	MALE	IJUÍ	MARCH	UNKNOWN	–	X			POSITIVE	N.A.
612	UNKNOWN	FEMALE	IJUÍ	MARCH	NO	–	X			POSITIVE	N.A.
613	30	FEMALE	IJUÍ	MARCH	NO	–	X			POSITIVE	N.A.
614	UNKNOWN	FEMALE	IJUÍ	MARCH	NO	–	X			POSITIVE	N.A.
615	49	MALE	IJUÍ	MARCH	UNKNOWN	–	X			POSITIVE	N.A.
616	50	FEMALE	IJUÍ	MARCH	NO	–	X			POSITIVE	N.A.
617	38	MALE	IJUÍ	MARCH	UNKNOWN	–	X			POSITIVE	N.A.
618	13	MALE	IJUÍ	MARCH	NO	–	X			POSITIVE	N.A.
619	N.A.	N.A.	IJUÍ	N.A.	NO	–	X			NEGATIVE	N.A.
620	37	FEMALE	IJUÍ	MARCH	UNKNOWN	–	X			POSITIVE	N.A.
621	54	MALE	IJUÍ	MARCH	UNKNOWN	–	X			POSITIVE	N.A.
622	15	MALE	IJUÍ	MARCH	UNKNOWN	–	X			POSITIVE	N.A.
623	34	FEMALE	IJUÍ	MARCH	NO	–	X			POSITIVE	N.A.
624	26	MALE	IJUÍ	MARCH	UNKNOWN	–	X			POSITIVE	N.A.
625	61	FEMALE	IJUÍ	MARCH	UNKNOWN	–	X			POSITIVE	N.A.
626	15	FEMALE	IJUÍ	MARCH	UNKNOWN	–	X			POSITIVE	N.A.
627	13	MALE	IJUÍ	MARCH	UNKNOWN	–	X			POSITIVE	N.A.
628	39	MALE	IJUÍ	MARCH	UNKNOWN	–	X			POSITIVE	N.A.
629	N.A.	N.A.	IJUÍ	N.A.	NO	–	X			NEGATIVE	N.A.
630	N.A.	N.A.	IJUÍ	N.A.	NO	–	X			NEGATIVE	N.A.
631	14	MALE	IJUÍ	MARCH	NO	–	X			POSITIVE	N.A.
632	66	MALE	IJUÍ	MARCH	UNKNOWN	–	X			POSITIVE	N.A.
633	48	MALE	IJUÍ	MARCH	NO	–	X			POSITIVE	N.A.
634	16	FEMALE	IJUÍ	MARCH	UNKNOWN	–	X			POSITIVE	N.A.
635	57	FEMALE	IJUÍ	MARCH	NO	–	X			POSITIVE	N.A.
636	49	MALE	IJUÍ	MARCH	UNKNOWN	–	X			POSITIVE	N.A.
637	19	MALE	IJUÍ	MARCH	UNKNOWN	–	X			POSITIVE	N.A.
638	UNKNOWN	MALE	IJUÍ	MARCH	NO	–	X			POSITIVE	N.A.
639	N.A.	N.A.	IJUÍ	N.A.	UNKNOWN	–	X			NEGATIVE	N.A.
640	33	MALE	IJUÍ	MARCH	UNKNOWN	–	X			POSITIVE	N.A.
641	43	FEMALE	IJUÍ	MARCH	NO	–	X			POSITIVE	N.A.
642	31	MALE	IJUÍ	MARCH	UNKNOWN	–	X			POSITIVE	N.A.
643	11	MALE	IJUÍ	MARCH	UNKNOWN	–	X			POSITIVE	N.A.
644	10	FEMALE	IJUÍ	MARCH	UNKNOWN	–	X			POSITIVE	N.A.
645	48	MALE	TRÊS DE MAIO	MARCH	YES	WITHIN RIO GRANDE DO SUL	X			POSITIVE	N.A.
646	N.A.	N.A.	SANTA MARIA	N.A.	YES	RORAIMA	X			NEGATIVE	N.A.
647	N.A.	N.A.	SANTIAGO	N.A.	YES	WITHIN RIO GRANDE DO SUL	X			NEGATIVE	N.A.
648	N.A.	N.A.	SANTIAGO	N.A.	NO	–	X			NEGATIVE	N.A.
649	N.A.	N.A.	BAGÉ	N.A.	NO	–	X			NEGATIVE	N.A.
650	N.A.	N.A.	CAMPINAS DO SUL	N.A.	UNKNOWN	–	X			NEGATIVE	N.A.
651	UNKNOWN	MALE	PORTO ALEGRE	MARCH	YES	WITHIN RIO GRANDE DO SUL	X			POSITIVE	N.A.
652	N.A.	N.A.	SANTO ÂNGELO	N.A.	UNKNOWN	–	X			NEGATIVE	N.A.
653	56	FEMALE	SANTO ÂNGELO	MARCH	NO	–	X			POSITIVE	N.A.
654	N.A.	N.A.	SANTO ÂNGELO	N.A.	NO	–	X			NEGATIVE	N.A.
655	N.A.	N.A.	SANTO ÂNGELO	N.A.	UNKNOWN	–	X			NEGATIVE	N.A.
656	N.A.	N.A.	SANTO ÂNGELO	N.A.	NO	–	X			NEGATIVE	N.A.
657	N.A.	N.A.	SANTO ÂNGELO	N.A.	UNKNOWN	–	X			NEGATIVE	N.A.
658	N.A.	N.A.	SANTO ÂNGELO	N.A.	NO	–	X			NEGATIVE	N.A.
659	N.A.	N.A.	GARIBALDI	N.A.	YES	WITHIN RIO GRANDE DO SUL	X			NEGATIVE	N.A.
660	N.A.	N.A.	FARROUPILHA	N.A.	UNKNOWN	–	X			NEGATIVE	N.A.
661	N.A.	N.A.	SAPIRANGA	N.A.	NO	–	X			NEGATIVE	N.A.
662	7	MALE	IBIRUBÁ	MARCH	YES	MATO GROSSO	X			POSITIVE	N.A.
663	N.A.	N.A.	CRUZ ALTA	N.A.	YES	WITHIN RIO GRANDE DO SUL	X			NEGATIVE	N.A.
664	N.A.	N.A.	FORTALEZA DOS VALOS	N.A.	NO	–	X			NEGATIVE	N.A.
665	N.A.	N.A.	MARAU	N.A.	NO	–	X			NEGATIVE	N.A.
666	N.A.	N.A.	VENÂNCIO AIRES	N.A.	NO	–	X			NEGATIVE	N.A.
667	N.A.	N.A.	VENÂNCIO AIRES	N.A.	UNKNOWN	–	X			NEGATIVE	N.A.
668	N.A.	N.A.	VENÂNCIO AIRES	N.A.	UNKNOWN	–	X			NEGATIVE	N.A.
669	N.A.	N.A.	CAXIAS DO SUL	N.A.	NO	–	X			NEGATIVE	N.A.
670	N.A.	N.A.	GRAVATAÍ	N.A.	YES	PARANÁ	X			NEGATIVE	N.A.
671	N.A.	N.A.	CACHOEIRINHA	N.A.	NO	–	X			NEGATIVE	N.A.
672	N.A.	N.A.	CAMPO BOM	N.A.	UNKNOWN	–	X			NEGATIVE	N.A.
673	28	MALE	CANOAS	MARCH	YES	MINAS GERAIS AND SÃO PAULO	X			POSITIVE	N.A.
674	N.A.	N.A.	LAJEADO	N.A.	NO	–	X			NEGATIVE	N.A.
675	N.A.	N.A.	SANTA ROSA	N.A.	UNKNOWN	–		X		POSITIVE	N.A.	S1:189 POSITIVE
676	N.A.	N.A.	CÂNDIDO GODÓI	N.A.	UNKNOWN	–	X			NEGATIVE	N.A.
677	N.A.	N.A.	HORIZONTINA	N.A.	NO	–	X			NEGATIVE	N.A.
678	N.A.	N.A.	CÂNDIDO GODÓI	N.A.	UNKNOWN	–	X			NEGATIVE	N.A.
679	N.A.	N.A.	HORIZONTINA	N.A.	UNKNOWN	–	X			NEGATIVE	N.A.
680	N.A.	N.A.	SENADOR SALGADO FILHO	N.A.	YES	ARGENTINA	X			NEGATIVE	N.A.
681	41	FEMALE	SANTA ROSA	MARCH	UNKNOWN	–		X		POSITIVE	N.A.	S1:788 NEGATIVE
682	N.A.	N.A.	SANTA ROSA	N.A.	UNKNOWN	–	X			NEGATIVE	N.A.
683	N.A.	N.A.	SANTA ROSA	N.A.	UNKNOWN	–	X			NEGATIVE	N.A.
684	N.A.	N.A.	TRÊS DE MAIO	N.A.	UNKNOWN	–	X			NEGATIVE	N.A.
685	29	FEMALE	SANTA ROSA	MARCH	UNKNOWN	–		X		POSITIVE	N.A.	S1:787 NEGATIVE
686	40	FEMALE	INDEPENDÊNCIA	MARCH	YES	MATO GROSSO	X			POSITIVE	N.A.
687	N.A.	N.A.	BOA VISTA DO BURICÁ	N.A.	UNKNOWN	–	X			NEGATIVE	N.A.
688	N.A.	N.A.	SANTA ROSA	N.A.	UNKNOWN	–	X			NEGATIVE	N.A.
689	N.A.	N.A.	SANTA ROSA	N.A.	UNKNOWN	–	X			NEGATIVE	N.A.
690	UNKNOWN	FEMALE	IJUÍ	MARCH	UNKNOWN	–	X			POSITIVE	N.A.
691	N.A.	N.A.	JAQUIRANA	N.A.	UNKNOWN	–	X			NEGATIVE	N.A.
692	N.A.	N.A.	CAXIAS DO SUL	N.A.	NO	–	X			NEGATIVE	N.A.
693	N.A.	N.A.	CAXIAS DO SUL	N.A.	NO	–	X			NEGATIVE	N.A.
694	38	MALE	CAXIAS DO SUL	MARCH	YES	MATO GROSSO	X			POSITIVE	N.A.
695	N.A.	N.A.	PORTO ALEGRE	N.A.	NO	–	X			NEGATIVE	N.A.
696	N.A.	N.A.	PORTO ALEGRE	N.A.	NO	–	X			NEGATIVE	N.A.
697	N.A.	N.A.	RIO GRANDE	N.A.	UNKNOWN	–	X			NEGATIVE	N.A.
698	39	FEMALE	PORTO ALEGRE	MARCH	YES	GOIÁS	X			POSITIVE	N.A.
699	44	MALE	PORTO ALEGRE	MARCH	YES	MATO GROSSO	X			POSITIVE	N.A.
700	N.A.	N.A.	PORTO ALEGRE	N.A.	YES	MATO GROSSO	X			NEGATIVE	N.A.
701	N.A.	N.A.	PORTO ALEGRE	N.A.	UNKNOWN	–	X			NEGATIVE	N.A.
702	44	MALE	CANOAS	MARCH	YES	WITHIN RIO GRANDE DO SUL	X			POSITIVE	N.A.
703	52	MALE	SÃO GABRIEL	MARCH	YES	WITHIN RIO GRANDE DO SUL	X			POSITIVE	N.A.
704	43	FEMALE	GRAVATAÍ	MARCH	YES	MATO GROSSO	X			POSITIVE	N.A.
705	N.A.	N.A.	PASSO FUNDO	N.A.	UNKNOWN	–	X			NEGATIVE	N.A.
706	N.A.	N.A.	ERECHIM	N.A.	NO	–	X			NEGATIVE	N.A.
707	N.A.	N.A.	ERECHIM	N.A.	NO	–	X			NEGATIVE	N.A.
708	N.A.	N.A.	ERECHIM	N.A.	NO	–	X			NEGATIVE	N.A.
709	N.A.	N.A.	ERECHIM	N.A.	NO	–	X			NEGATIVE	N.A.
710	N.A.	N.A.	SANTO ÂNGELO	N.A.	UNKNOWN	–	X			NEGATIVE	N.A.
711	N.A.	N.A.	SANTO ÂNGELO	N.A.	NO	–	X			NEGATIVE	N.A.
712	N.A.	N.A.	SANTO ÂNGELO	N.A.	NO	–	X			NEGATIVE	N.A.
713	N.A.	N.A.	SANTO ÂNGELO	N.A.	UNKNOWN	–	X			NEGATIVE	N.A.
714	N.A.	N.A.	SANTO ÂNGELO	N.A.	NO	–	X			NEGATIVE	N.A.
715	48	MALE	SANTO ÂNGELO	MARCH	YES	WITHIN RIO GRANDE DO SUL	X			POSITIVE	N.A.
716	N.A.	N.A.	CANELA	N.A.	YES	RIO DE JANEIRO	X			NEGATIVE	N.A.
717	65	FEMALE	IBIRUBÁ	MARCH	YES	MINAS GERAIS AND GOIÁS	X			POSITIVE	N.A.
718	N.A.	N.A.	IBIRUBÁ	N.A.	NO	–	X			NEGATIVE	N.A.
719	N.A.	N.A.	CHARQUEADAS	N.A.	NO	–	X			NEGATIVE	N.A.
720	N.A.	N.A.	BOSSOROCA	N.A.	NO	–	X			NEGATIVE	N.A.
721	N.A.	N.A.	PORTO XAVIER	N.A.	YES	WITHIN RIO GRANDE DO SUL	X			NEGATIVE	N.A.
722	N.A.	N.A.	SANTO ÂNGELO	N.A.	NO	–	X			NEGATIVE	N.A.
723	35	MALE	SANTO ÂNGELO	MARCH	NO	–	X			POSITIVE	N.A.
724	44	FEMALE	SANTO ÂNGELO	MARCH	NO	–	X			POSITIVE	N.A.
725	26	FEMALE	SANTO ÂNGELO	MARCH	NO	–	X			POSITIVE	N.A.
726	N.A.	N.A.	HORIZONTINA	N.A.	NO	–	X			NEGATIVE	N.A.
727	N.A.	N.A.	SANTA ROSA	N.A.	UNKNOWN	–	X			NEGATIVE	N.A.
728	N.A.	N.A.	SANTA ROSA	N.A.	NO	–	X			NEGATIVE	N.A.
729	N.A.	N.A.	SANTA ROSA	N.A.	NO	–	X			NEGATIVE	N.A.
730	N.A.	N.A.	SANTA ROSA	N.A.	NO	–	X			NEGATIVE	N.A.
731	60	MALE	SANTA ROSA	N.A.	YES	WITHIN RIO GRANDE DO SUL	X			NEGATIVE	N.A.
732	N.A.	N.A.	SANTA ROSA	N.A.	NO	–	X			NEGATIVE	N.A.
733	N.A.	N.A.	SANTA ROSA	N.A.	NO	–	X			NEGATIVE	N.A.
734	N.A.	N.A.	SANTA ROSA	N.A.	UNKNOWN	–	X			NEGATIVE	N.A.
735	N.A.	N.A.	TUCUNDUVA	N.A.	NO	–	X			NEGATIVE	N.A.
736	N.A.	N.A.	NOVO MACHADO	N.A.	NO	–	X			NEGATIVE	N.A.
737	N.A.	N.A.	TUCUNDUVA	N.A.	NO	–	X			NEGATIVE	N.A.
738	N.A.	N.A.	TENENTE PORTELA	N.A.	YES	WITHIN RIO GRANDE DO SUL	X			NEGATIVE	N.A.
739	N.A.	N.A.	CANDELÁRIA	N.A.	UNKNOWN	–	X			NEGATIVE	N.A.
740	N.A.	N.A.	PORTO ALEGRE	N.A.	NO	–		X		NEGATIVE	N.A.	S1:496 NEGATIVE
741	N.A.	N.A.	SERTÃO SANTANA	N.A.	NO	–	X			NEGATIVE	N.A.
742	29	FEMALE	IJUÍ	MARCH	UNKNOWN	–	X			POSITIVE	N.A.
743	72	MALE	IJUÍ	MARCH	UNKNOWN	–	X			POSITIVE	N.A.
744	31	FEMALE	IJUÍ	MARCH	NO	–	X			POSITIVE	N.A.
745	51	FEMALE	IJUÍ	MARCH	UNKNOWN	–	X			POSITIVE	N.A.
746	10	MALE	IJUÍ	MARCH	UNKNOWN	–	X			POSITIVE	N.A.
747	67	FEMALE	IJUÍ	MARCH	UNKNOWN	–	X			POSITIVE	N.A.
748	N.A.	N.A.	IJUÍ	N.A.	UNKNOWN	–	X			NEGATIVE	N.A.
749	72	FEMALE	IJUÍ	MARCH	UNKNOWN	–	X			POSITIVE	N.A.
750	UNKNOWN	MALE	IJUÍ	MARCH	UNKNOWN	–	X			POSITIVE	N.A.
751	N.A.	N.A.	IJUÍ	N.A.	UNKNOWN	–	X			NEGATIVE	N.A.
752	9	FEMALE	IJUÍ	MARCH	UNKNOWN	–	X			POSITIVE	N.A.
753	37	FEMALE	CONDOR	MARCH	UNKNOWN	–	X			POSITIVE	N.A.
754	N.A.	N.A.	HUMAITÁ	N.A.	YES	WITHIN RIO GRANDE DO SUL	X			NEGATIVE	N.A.
755	74	FEMALE	CORONEL BARROS	MARCH	UNKNOWN	–	X			POSITIVE	N.A.
756	73	MALE	IJUÍ	MARCH	UNKNOWN	–	X			POSITIVE	N.A.
757	77	FEMALE	IJUÍ	MARCH	YES	WITHIN RIO GRANDE DO SUL	X			POSITIVE	N.A.
758	53	FEMALE	IJUÍ	MARCH	UNKNOWN	–	X			POSITIVE	N.A.
759	79	MALE	IJUÍ	MARCH	UNKNOWN	–	X			POSITIVE	N.A.
760	N.A.	N.A.	IJUÍ	N.A.	UNKNOWN	–	X			NEGATIVE	N.A.
761	N.A.	N.A.	IJUÍ	N.A.	NO	–	X			NEGATIVE	N.A.
762	46	FEMALE	IJUÍ	MARCH	UNKNOWN	–	X			POSITIVE	N.A.
763	63	FEMALE	IJUÍ	MARCH	UNKNOWN	–	X			POSITIVE	N.A.
764	77	FEMALE	IJUÍ	MARCH	NO	–	X			POSITIVE	N.A.
765	72	MALE	IJUÍ	MARCH	NO	–	X			POSITIVE	N.A.
766	11	MALE	IJUÍ	MARCH	NO	–	X			POSITIVE	N.A.
767	47	MALE	BOZANO	MARCH	YES	MATO GROSSO DO SUL	X			POSITIVE	N.A.
768	45	FEMALE	BOZANO	MARCH	YES	MATO GROSSO DO SUL	X			POSITIVE	N.A.
769	16	MALE	SÃO VALÉRIO DO SUL	MARCH	YES	WITHIN RIO GRANDE DO SUL	X			POSITIVE	N.A.
770	43	FEMALE	CRISSIUMAL	MARCH	NO	–	X			POSITIVE	N.A.
771	44	MALE	IJUÍ	MARCH	NO	–	X			POSITIVE	N.A.
772	78	MALE	IJUÍ	MARCH	NO	–	X			POSITIVE	N.A.
773	7	FEMALE	IJUÍ	MARCH	UNKNOWN	–	X			POSITIVE	N.A.
774	UNKNOWN	FEMALE	IJUÍ	MARCH	UNKNOWN	–	X			POSITIVE	N.A.
775	63	FEMALE	IJUÍ	MARCH	NO	–	X			POSITIVE	N.A.
776	85	FEMALE	IJUÍ	MARCH	UNKNOWN	–	X			POSITIVE	N.A.
777	80	FEMALE	IJUÍ	MARCH	UNKNOWN	–	X			POSITIVE	N.A.
778	25	FEMALE	SANTO AUGUSTO	MARCH	YES	WITHIN RIO GRANDE DO SUL	X			POSITIVE	N.A.
779	N.A.	N.A.	CANOAS	N.A.	YES	WITHIN RIO GRANDE DO SUL	X			NEGATIVE	N.A.
780	N.A.	N.A.	SANTA ROSA	N.A.	YES	WITHIN RIO GRANDE DO SUL	X			NEGATIVE	N.A.
781	N.A.	N.A.	SANTA ROSA	N.A.	UNKNOWN	–	X			NEGATIVE	N.A.
782	15	MALE	SANTA ROSA	MARCH	UNKNOWN	–	X			POSITIVE	DENGUE 1
783	N.A.	N.A.	SANTA ROSA	N.A.	NO	–	X			NEGATIVE	N.A.
784	N.A.	N.A.	SANTA ROSA	N.A.	UNKNOWN	–	X			NEGATIVE	N.A.
785	N.A.	N.A.	SANTA ROSA	N.A.	UNKNOWN	–	X			NEGATIVE	N.A.
786	N.A.	N.A.	SANTA ROSA	N.A.	UNKNOWN	–	X			NEGATIVE	N.A.
787	N.A.	N.A.	SANTA ROSA	N.A.	UNKNOWN	–	X			NEGATIVE	N.A.
788	N.A.	N.A.	SANTA ROSA	N.A.	UNKNOWN	–	X			NEGATIVE	N.A.
789	N.A.	N.A.	SÃO GABRIEL	N.A.	UNKNOWN	–	X			NEGATIVE	N.A.
790	51	MALE	SANTO ÂNGELO	MARCH	YES	WITHIN RIO GRANDE DO SUL	X			POSITIVE	N.A.
791	6	FEMALE	SANTO ÂNGELO	MARCH	UNKNOWN	–	X			POSITIVE	N.A.
792	N.A.	N.A.	SANTO ÂNGELO	N.A.	UNKNOWN	–	X			NEGATIVE	N.A.
793	16	MALE	SANTO ÂNGELO	MARCH	YES	WITHIN RIO GRANDE DO SUL	X			POSITIVE	N.A.
794	N.A.	N.A.	FREDERICO WESTPHALEN	N.A.	UNKNOWN	–	X			NEGATIVE	N.A.
795	N.A.	N.A.	FREDERICO WESTPHALEN	N.A.	NO	–	X			NEGATIVE	N.A.
796	N.A.	N.A.	MARAU	N.A.	YES	PARANÁ	X			NEGATIVE	N.A.
797	UNKNOWN	MALE	MARAU	MARCH	YES	SÃO PAULO	X			POSITIVE	N.A.
798	51	MALE	GARIBALDI	MARCH	YES	WITHIN RIO GRANDE DO SUL	X			POSITIVE	N.A.
799	N.A.	N.A.	ERECHIM	N.A.	NO	–	X			NEGATIVE	N.A.
800	N.A.	N.A.	CAXIAS DO SUL	N.A.	YES	MARANHÃO	X			NEGATIVE	N.A.
801	26	FEMALE	GARIBALDI	MARCH	YES	WITHIN RIO GRANDE DO SUL		X		POSITIVE	N.A.	S1:659 NEGATIVE
802	38	MALE	GARIBALDI	MARCH	YES	RONDÔNIA	X			POSITIVE	N.A.
803	N.A.	N.A.	SANTA ROSA	N.A.	UNKNOWN	–		X		NEGATIVE	N.A.
804	N.A.	N.A.	SANTA ROSA	N.A.	UNKNOWN	–		X		NEGATIVE	N.A.
805	N.A.	N.A.	SANTA ROSA	N.A.	UNKNOWN	–		X		NEGATIVE	N.A.	S1:805 NEGATIVE
806	N.A.	N.A.	SANTA ROSA	N.A.	NO	–	X			NEGATIVE	N.A.
807	N.A.	N.A.	SANTA ROSA	N.A.	NO	–	X			NEGATIVE	N.A.
808	N.A.	N.A.	SANTA ROSA	N.A.	UNKNOWN	–	X			NEGATIVE	N.A.
809	45	FEMALE	SANTA ROSA	MARCH	UNKNOWN	–	X			POSITIVE	N.A.
810	N.A.	N.A.	SANTA ROSA	N.A.	NO	–	X			NEGATIVE	N.A.
811	N.A.	N.A.	TRÊS DE MAIO	N.A.	NO	–	X			NEGATIVE	N.A.
812	N.A.	N.A.	TRÊS DE MAIO	N.A.	UNKNOWN	–	X			NEGATIVE	N.A.
813	22	FEMALE	TRÊS DE MAIO	MARCH	UNKNOWN	–	X			POSITIVE	N.A.
814	N.A.	N.A.	HORIZONTINA	N.A.	NO	–	X			NEGATIVE	N.A.
815	N.A.	N.A.	HORIZONTINA	N.A.	NO	–	X			NEGATIVE	N.A.
816	42	FEMALE	GIRUÁ	MARCH	UNKNOWN	–	X			POSITIVE	N.A.
817	N.A.	N.A.	SANTA ROSA	N.A.	NO	–	X			NEGATIVE	N.A.
818	N.A.	N.A.	SANTA ROSA	N.A.	UNKNOWN	–	X			NEGATIVE	N.A.
819	N.A.	N.A.	SENADOR SALGADO FILHO	N.A.	UNKNOWN	–	X			NEGATIVE	N.A.
820	N.A.	N.A.	PORTO MAUÁ	N.A.	NO	–	X			NEGATIVE	N.A.
821	N.A.	N.A.	NOVA SANTA RITA	N.A.	UNKNOWN	–	X			NEGATIVE	N.A.
822	N.A.	N.A.	PORTO ALEGRE	N.A.	YES	ALAGOAS	X			NEGATIVE	N.A.
823	N.A.	N.A.	PORTO ALEGRE	N.A.	YES	WITHIN RIO GRANDE DO SUL	X			NEGATIVE	N.A.
824	34	FEMALE	PORTO ALEGRE	MARCH	YES	BAHIA AND SÃO PAULO	X			POSITIVE	N.A.
825	N.A.	N.A.	PORTO ALEGRE	N.A.	NO	–	X			NEGATIVE	N.A.
826	N.A.	N.A.	PORTO ALEGRE	N.A.	NO	–	X			NEGATIVE	N.A.
827	N.A.	N.A.	CAMPO BOM	N.A.	YES	SÃO PAULO, RIO DE JANEIRO AND WITHIN RIO GRANDE DO SUL		X		NEGATIVE	N.A.	S1:672 NEGATIVE
828	N.A.	N.A.	PORTO ALEGRE	N.A.	UNKNOWN	–	X			NEGATIVE	N.A.
829	N.A.	N.A.	PORTO ALEGRE	N.A.	YES	RIO DE JANEIRO	X			NEGATIVE	N.A.
830	N.A.	N.A.	VIAMÃO	N.A.	NO	–	X			NEGATIVE	N.A.
831	37	FEMALE	IRAÍ	MARCH	NO	–	X			POSITIVE	N.A.
832	N.A.	N.A.	CAXIAS DO SUL	N.A.	YES	WITHIN RIO GRANDE DO SUL	X			NEGATIVE	N.A.
833	65	FEMALE	PELOTAS	MARCH	YES	SÃO PAULO	X			POSITIVE	N.A.
834	UNKNOWN	MALE	PELOTAS	MARCH	UNKNOWN	–	X			POSITIVE	N.A.
835	N.A.	N.A.	RIO GRANDE	N.A.	NO	–	X			NEGATIVE	N.A.
836	N.A.	N.A.	PELOTAS	N.A.	NO	–	X			NEGATIVE	N.A.
837	N.A.	N.A.	PORTO ALEGRE	N.A.	UNKNOWN	–	X			NEGATIVE	N.A.
838	N.A.	N.A.	PORTO ALEGRE	N.A.	NO	–	X			NEGATIVE	N.A.
839	N.A.	N.A.	PORTO ALEGRE	N.A.	UNKNOWN	–	X			NEGATIVE	N.A.
840	N.A.	N.A.	PORTO ALEGRE	N.A.	NO	–	X			NEGATIVE	N.A.
841	N.A.	N.A.	VERA CRUZ	N.A.	NO	–	X			NEGATIVE	N.A.
842	N.A.	N.A.	BENTO GONÇALVES	N.A.	NO	–	X			NEGATIVE	N.A.
843	60	FEMALE	CERRO LARGO	MARCH	YES	WITHIN RIO GRANDE DO SUL	X			POSITIVE	N.A.
844	N.A.	N.A.	CERRO LARGO	N.A.	UNKNOWN	–	X			NEGATIVE	N.A.
845	N.A.	N.A.	CERRO LARGO	N.A.	NO	–	X			NEGATIVE	N.A.
846	N.A.	N.A.	SÃO LUIZ GONZAGA	N.A.	NO	–		X		NEGATIVE	N.A.	S1:325 NEGATIVE
847	65	FEMALE	SÃO LUIZ GONZAGA	MARCH	YES	WITHIN RIO GRANDE DO SUL	X			POSITIVE	N.A.
848	N.A.	N.A.	SÃO NICOLAU	N.A.	NO	–	X			NEGATIVE	N.A.
849	N.A.	N.A.	SÃO LUIZ GONZAGA	N.A.	NO	–	X			NEGATIVE	N.A.
850	N.A.	N.A.	SÃO LUIZ GONZAGA	N.A.	NO	–	X			NEGATIVE	N.A.
851	N.A.	N.A.	SÃO LUIZ GONZAGA	N.A.	UNKNOWN	–	X			NEGATIVE	N.A.
852	N.A.	N.A.	SÃO LUIZ GONZAGA	N.A.	NO	–		X		NEGATIVE	N.A.	S1:326 NEGATIVE
853	N.A.	N.A.	SÃO LUIZ GONZAGA	N.A.	YES	WITHIN RIO GRANDE DO SUL	X			NEGATIVE	N.A.
854	N.A.	N.A.	SÃO LUIZ GONZAGA	N.A.	NO	–		X		NEGATIVE	N.A.	S1:329 NEGATIVE
855	N.A.	N.A.	SÃO LUIZ GONZAGA	N.A.	NO	–	X			NEGATIVE	N.A.
856	N.A.	N.A.	CAIBATÉ	N.A.	NO	–	X			NEGATIVE	N.A.
857	N.A.	N.A.	PORTO XAVIER	N.A.	YES	MATO GROSSO	X			NEGATIVE	N.A.
858	N.A.	N.A.	SANTO ÂNGELO	N.A.	YES	WITHIN RIO GRANDE DO SUL	X			NEGATIVE	N.A.
859	N.A.	N.A.	SANTO ÂNGELO	N.A.	NO	–	X			NEGATIVE	N.A.
860	42	MALE	SANTO ÂNGELO	MARCH	NO	–	X			POSITIVE	N.A.
861	N.A.	N.A.	SANTO ÂNGELO	N.A.	NO	–	X			NEGATIVE	N.A.
862	29	MALE	SANTO ÂNGELO	MARCH	NO	–	X			POSITIVE	N.A.
863	54	FEMALE	SANTO ÂNGELO	MARCH	NO	–	X			POSITIVE	N.A.
864	N.A.	N.A.	SANTO ÂNGELO	N.A.	NO	–	X			NEGATIVE	N.A.
865	29	FEMALE	SANTO ÂNGELO	MARCH	NO	–	X			POSITIVE	N.A.
866	N.A.	N.A.	WESTFÁLIA	N.A.	NO	–	X			NEGATIVE	N.A.
867	25	MALE	SANTA MARIA	MARCH	YES	WITHIN RIO GRANDE DO SUL	X			POSITIVE	N.A.
868	N.A.	N.A.	SANTIAGO	N.A.	NO	–	X			NEGATIVE	N.A.
869	N.A.	N.A.	TRÊS DE MAIO	N.A.	NO	–	X			NEGATIVE	N.A.
870	48	MALE	TRÊS DE MAIO	MARCH	YES	WITHIN RIO GRANDE DO SUL	X			POSITIVE	N.A.
871	54	MALE	TRÊS DE MAIO	MARCH	NO	–	X			POSITIVE	N.A.
872	10	MALE	TRÊS DE MAIO	MARCH	NO	–	X			POSITIVE	N.A.
873	N.A.	N.A.	TRÊS DE MAIO	N.A.	NO	–	X			NEGATIVE	N.A.
874	40	FEMALE	TRÊS DE MAIO	MARCH	NO	–	X			POSITIVE	N.A.
875	N.A.	N.A.	SANTO CRISTO	N.A.	NO	–	X			NEGATIVE	N.A.
876	N.A.	N.A.	TRÊS DE MAIO	N.A.	NO	–	X			NEGATIVE	N.A.
877	N.A.	N.A.	ALEGRIA	N.A.	YES	WITHIN RIO GRANDE DO SUL	X			NEGATIVE	N.A.
878	N.A.	N.A.	SENADOR SALGADO FILHO	N.A.	NO	–	X			NEGATIVE	N.A.
879	N.A.	N.A.	TUCUNDUVA	N.A.	NO	–	X			NEGATIVE	N.A.
880	N.A.	N.A.	GIRUÁ	N.A.	NO	–	X			NEGATIVE	N.A.
881	68	FEMALE	HORIZONTINA	MARCH	NO	–	X			POSITIVE	N.A.
882	N.A.	N.A.	HORIZONTINA	N.A.	NO	–	X			NEGATIVE	N.A.
883	74	FEMALE	SANTA ROSA	MARCH	NO	–	X			POSITIVE	N.A.
884	31	MALE	SANTA ROSA	MARCH	NO	–	X			POSITIVE	N.A.
885	UNKNOWN	UNKNOWN	SANTA ROSA	MARCH	NO	–		X		POSITIVE	N.A.	S1:780 NEGATIVE
886	N.A.	N.A.	SANTA ROSA	N.A.	NO	–	X			NEGATIVE	N.A.
887	N.A.	N.A.	SANTA ROSA	N.A.	NO	–	X			NEGATIVE	N.A.
888	21	FEMALE	SANTA ROSA	MARCH	NO	–	X			POSITIVE	N.A.
889	20	MALE	SANTA ROSA	MARCH	NO	–	X			POSITIVE	N.A.
890	34	FEMALE	SANTA ROSA	MARCH	NO	–	X			POSITIVE	N.A.
891	N.A.	N.A.	SANTA ROSA	N.A.	NO	–	X			NEGATIVE	N.A.
892	36	MALE	CANOAS	MARCH	YES	SÃO PAULO	X			POSITIVE	N.A.
893	N.A.	N.A.	FREDERICO WESTPHALEN	N.A.	NO	–	X			NEGATIVE	N.A.
894	N.A.	N.A.	TENENTE PORTELA	N.A.	YES	WITHIN RIO GRANDE DO SUL	X			NEGATIVE	N.A.
895	N.A.	N.A.	IBIRUBÁ	N.A.	NO	–	X			NEGATIVE	N.A.
896	N.A.	N.A.	IBIRUBÁ	N.A.	NO	–	X			NEGATIVE	N.A.
897	N.A.	N.A.	IBIRUBÁ	N.A.	NO	–	X			NEGATIVE	N.A.
898	N.A.	N.A.	IBIRUBÁ	N.A.	NO	–	X			NEGATIVE	N.A.
899	N.A.	N.A.	SANTA BÁRBARA DO SUL	N.A.	YES	WITHIN RIO GRANDE DO SUL	X			NEGATIVE	N.A.
900	N.A.	N.A.	CRUZ ALTA	N.A.	YES	MATO GROSSO	X			NEGATIVE	N.A.
901	77	FEMALE	IJUÍ	MARCH	UNKNOWN	–	X			POSITIVE	N.A.
902	31	FEMALE	IJUÍ	MARCH	UNKNOWN	–	X			POSITIVE	N.A.
903	42	FEMALE	IJUÍ	MARCH	UNKNOWN	–	X			POSITIVE	N.A.
904	61	FEMALE	IJUÍ	MARCH	UNKNOWN	–	X			POSITIVE	N.A.
905	53	MALE	IJUÍ	MARCH	UNKNOWN	–	X			POSITIVE	N.A.
906	10	FEMALE	IJUÍ	MARCH	UNKNOWN	–	X			POSITIVE	N.A.
907	5	FEMALE	IJUÍ	MARCH	UNKNOWN	–	X			POSITIVE	N.A.
908	68	FEMALE	IJUÍ	MARCH	UNKNOWN	–	X			POSITIVE	N.A.
909	39	FEMALE	IJUÍ	MARCH	UNKNOWN	–	X			POSITIVE	N.A.
910	60	MALE	IJUÍ	MARCH	UNKNOWN	–	X			POSITIVE	N.A.
911	40	MALE	IJUÍ	MARCH	UNKNOWN	–	X			POSITIVE	N.A.
912	84	FEMALE	IJUÍ	MARCH	UNKNOWN	–	X			POSITIVE	N.A.
913	49	FEMALE	IJUÍ	MARCH	UNKNOWN	–	X			POSITIVE	N.A.
914	26	FEMALE	IJUÍ	MARCH	UNKNOWN	–	X			POSITIVE	N.A.
915	N.A.	N.A.	IJUÍ	N.A.	UNKNOWN	–	X			NEGATIVE	N.A.
916	42	MALE	IJUÍ	MARCH	UNKNOWN	–	X			POSITIVE	N.A.
917	39	MALE	IJUÍ	MARCH	UNKNOWN	–	X			POSITIVE	N.A.
918	N.A.	N.A.	IJUÍ	N.A.	UNKNOWN	–	X			NEGATIVE	N.A.
919	N.A.	N.A.	SANTO ÂNGELO	N.A.	UNKNOWN	–	X			NEGATIVE	N.A.
920	26	MALE	IJUÍ	MARCH	UNKNOWN	–	X			POSITIVE	N.A.
921	55	MALE	IJUÍ	MARCH	UNKNOWN	–	X			POSITIVE	N.A.
922	51	FEMALE	IJUÍ	MARCH	UNKNOWN	–	X			POSITIVE	N.A.
923	40	MALE	PANAMBI	MARCH	YES	MATO GROSSO	X			POSITIVE	N.A.
924	N.A.	N.A.	IJUÍ	N.A.	UNKNOWN	–	X			NEGATIVE	N.A.
925	1	MALE	IJUÍ	MARCH	UNKNOWN	–	X			POSITIVE	N.A.
926	35	MALE	SANTO AUGUSTO	MARCH	YES	WITHIN RIO GRANDE DO SUL	X			POSITIVE	N.A.
927	N.A.	N.A.	CATUÍPE	N.A.	YES	WITHIN RIO GRANDE DO SUL	X			NEGATIVE	N.A.
928	N.A.	N.A.	CATUÍPE	N.A.	YES	WITHIN RIO GRANDE DO SUL	X			NEGATIVE	N.A.
929	74	FEMALE	CRISSIUMAL	MARCH	NO	–	X			POSITIVE	N.A.
930	N.A.	N.A.	CRISSIUMAL	N.A.	UNKNOWN	–	X			NEGATIVE	N.A.
931	18	FEMALE	CRISSIUMAL	MARCH	YES	WITHIN RIO GRANDE DO SUL	X			POSITIVE	N.A.
932	42	FEMALE	CRISSIUMAL	MARCH	NO	–	X			POSITIVE	N.A.
933	27	FEMALE	CRISSIUMAL	MARCH	UNKNOWN	–	X			POSITIVE	N.A.
934	39	FEMALE	CRISSIUMAL	MARCH	NO	–	X			POSITIVE	N.A.
935	26	FEMALE	IJUÍ	MARCH	UNKNOWN	–	X			POSITIVE	N.A.
936	N.A.	N.A.	SÃO LEOPOLDO	N.A.	YES	BAHIA	X			NEGATIVE	N.A.
937	N.A.	N.A.	CERRO LARGO	N.A.	NO	–	X			NEGATIVE	N.A.
938	N.A.	N.A.	SÃO NICOLAU	N.A.	NO	–	X			NEGATIVE	N.A.
939	N.A.	N.A.	PORTO ALEGRE	N.A.	YES	WITHIN RIO GRANDE DO SUL	X			NEGATIVE	N.A.
940	19	MALE	SANTO ÂNGELO	MARCH	NO	–	X			POSITIVE	N.A.
941	N.A.	N.A.	SANTO ÂNGELO	N.A.	NO	–	X			NEGATIVE	N.A.
942	63	FEMALE	SANTO ÂNGELO	MARCH	YES	WITHIN RIO GRANDE DO SUL	X			POSITIVE	N.A.
943	N.A.	N.A.	SANTO ÂNGELO	N.A.	NO	–	X			NEGATIVE	N.A.
944	35	FEMALE	SANTO ÂNGELO	MARCH	YES	WITHIN RIO GRANDE DO SUL	X			POSITIVE	N.A.
945	50	FEMALE	SANTO ÂNGELO	MARCH	NO	–	X			POSITIVE	N.A.
946	UNKNOWN	FEMALE	SANTO ÂNGELO	MARCH	NO	–	X			POSITIVE	N.A.
947	15	MALE	SANTO ÂNGELO	MARCH	UNKNOWN	–	X			POSITIVE	N.A.
948	54	FEMALE	SANTO ÂNGELO	MARCH	NO	–	X			POSITIVE	N.A.
949	N.A.	N.A.	SANTO ÂNGELO	N.A.	NO	–	X			NEGATIVE	N.A.
950	N.A.	N.A.	SANTO ÂNGELO	N.A.	NO	–	X			NEGATIVE	N.A.
951	N.A.	N.A.	MARAU	N.A.	NO	–	X			NEGATIVE	N.A.
952	N.A.	N.A.	MARAU	N.A.	NO	–	X			NEGATIVE	N.A.
953	N.A.	N.A.	VIAMÃO	N.A.	NO	–		X		NEGATIVE	N.A.	S1:953 NEGATIVE
954	70	FEMALE	SANTO ÂNGELO	MARCH	YES	WITHIN RIO GRANDE DO SUL	X			POSITIVE	N.A.
955	71	MALE	SANTO ÂNGELO	MARCH	NO	–	X			POSITIVE	N.A.
956	32	FEMALE	SANTO ÂNGELO	MARCH	NO	–	X			POSITIVE	N.A.
957	32	FEMALE	SANTO ÂNGELO	MARCH	NO	–	X			POSITIVE	N.A.
958	36	MALE	SANTO ÂNGELO	MARCH	YES	WITHIN RIO GRANDE DO SUL	X			POSITIVE	N.A.
959	N.A.	N.A.	SANTO ÂNGELO	N.A.	NO	–	X			NEGATIVE	N.A.
960	41	MALE	SANTO ÂNGELO	MARCH	NO	–	X			POSITIVE	N.A.
961	N.A.	N.A.	SANTO ÂNGELO	N.A.	UNKNOWN	–	X			NEGATIVE	N.A.
962	N.A.	N.A.	SANTO ÂNGELO	N.A.	NO	–	X			NEGATIVE	N.A.
963	N.A.	N.A.	JAQUIRANA	N.A.	NO	–		X		NEGATIVE	N.A.	S1:691 NEGATIVE
964	N.A.	N.A.	PELOTAS	N.A.	YES	SÃO PAULO, RIO DE JANEIRO, BAHIA, MINAS GERAIS, SERGIPE AND PERNAMBUCO	X			NEGATIVE	N.A.
965	31	MALE	CANGUÇU	MARCH	YES	MINAS GERAIS AND SANTA CATARINA	X			POSITIVE	N.A.
966	N.A.	N.A.	DOM PEDRITO	N.A.	NO	–	X			NEGATIVE	N.A.
967	27	MALE	PORTO ALEGRE	MARCH	YES	SÃO PAULO	X			POSITIVE	N.A.
968	N.A.	N.A.	PORTO ALEGRE	N.A.	NO	–	X			NEGATIVE	N.A.
969	N.A.	N.A.	CANOAS	N.A.	UNKNOWN	–	X			NEGATIVE	N.A.
970	UNKNOWN	FEMALE	NOVO HAMBURGO	MARCH	YES	RORAIMA	X			POSITIVE	N.A.
971	N.A.	N.A.	PORTO ALEGRE	N.A.	UNKNOWN	–	X			NEGATIVE	N.A.
972	34	FEMALE	CANOAS	MARCH	YES	WITHIN RIO GRANDE DO SUL	X			POSITIVE	N.A.
973	N.A.	N.A.	SANTA ROSA	N.A.	NO	–	X			NEGATIVE	N.A.
974	N.A.	N.A.	SANTA ROSA	N.A.	NO	–	X			NEGATIVE	N.A.
975	N.A.	N.A.	SANTA ROSA	N.A.	NO	–	X			NEGATIVE	N.A.
976	N.A.	N.A.	SANTA ROSA	N.A.	NO	–	X			NEGATIVE	N.A.
977	32	FEMALE	SANTA ROSA	MARCH	NO	–	X			POSITIVE	N.A.
978	51	FEMALE	SANTA ROSA	MARCH	NO	–	X			POSITIVE	N.A.
979	N.A.	N.A.	SANTA ROSA	N.A.	NO	–	X			NEGATIVE	N.A.
980	N.A.	N.A.	SANTA ROSA	N.A.	NO	–	X			NEGATIVE	N.A.
981	19	MALE	TRÊS DE MAIO	MARCH	NO	–	X			POSITIVE	N.A.
982	17	MALE	TRÊS DE MAIO	MARCH	NO	–	X			POSITIVE	N.A.
983	N.A.	N.A.	TRÊS DE MAIO	N.A.	NO	–	X			NEGATIVE	N.A.
984	N.A.	N.A.	CÂNDIDO GODÓI	N.A.	NO	–	X			NEGATIVE	N.A.
985	N.A.	N.A.	GIRUÁ	N.A.	UNKNOWN	–		X		NEGATIVE	N.A.
986	N.A.	N.A.	QUARAÍ	N.A.	NO	–	X			NEGATIVE	N.A.
987	40	MALE	TUPARENDI	MARCH	YES	MATO GROSSO	X			POSITIVE	N.A.
988	N.A.	N.A.	TRÊS DE MAIO	N.A.	YES	PARANÁ	X			NEGATIVE	N.A.
989	N.A.	N.A.	TRÊS DE MAIO	N.A.	NO	–	X			NEGATIVE	N.A.
990	N.A.	N.A.	TRÊS DE MAIO	N.A.	NO	–	X			NEGATIVE	N.A.
991	N.A.	N.A.	TRÊS DE MAIO	N.A.	NO	–	X			NEGATIVE	N.A.
992	37	MALE	SANTA ROSA	MARCH	NO	–	X			POSITIVE	N.A.
993	N.A.	N.A.	GIRUÁ	N.A.	NO	–	X			NEGATIVE	N.A.
994	38	FEMALE	TUPARENDI	MARCH	YES	WITHIN RIO GRANDE DO SUL	X			POSITIVE	N.A.
995	47	MALE	INDEPENDÊNCIA	MARCH	YES	WITHIN RIO GRANDE DO SUL	X			POSITIVE	N.A.
996	N.A.	N.A.	SENADOR SALGADO FILHO	N.A.	YES	WITHIN RIO GRANDE DO SUL	X			NEGATIVE	N.A.
997	42	FEMALE	SANTA ROSA	MARCH	NO	–	X			POSITIVE	N.A.
998	49	MALE	IJUÍ	MARCH	YES	MATO GROSSO	X			POSITIVE	N.A.
999	25	MALE	IJUÍ	MARCH	NO	–	X			POSITIVE	N.A.
1000	49	FEMALE	IJUÍ	MARCH	NO	–	X			POSITIVE	N.A.
1001	N.A.	N.A.	IJUÍ	N.A.	NO	–	X			NEGATIVE	N.A.
1002	82	FEMALE	IJUÍ	MARCH	NO	–	X			POSITIVE	N.A.
1003	48	FEMALE	IJUÍ	MARCH	NO	–	X			POSITIVE	N.A.
1004	65	MALE	IJUÍ	MARCH	NO	–	X			POSITIVE	N.A.
1005	65	MALE	IJUÍ	MARCH	NO	–	X			POSITIVE	N.A.
1006	N.A.	N.A.	SANTO AUGUSTO	N.A.	YES	RORAIMA	X			NEGATIVE	N.A.
1007	42	FEMALE	CONDOR	MARCH	YES	WITHIN RIO GRANDE DO SUL	X			POSITIVE	N.A.
1008	15	MALE	IJUÍ	MARCH	NO	–	X			POSITIVE	N.A.
1009	N.A.	N.A.	IJUÍ	N.A.	UNKNOWN	–	X			NEGATIVE	N.A.
1010	N.A.	N.A.	IJUÍ	N.A.	UNKNOWN	–	X			NEGATIVE	N.A.
1011	N.A.	N.A.	IJUÍ	N.A.	UNKNOWN	–	X			NEGATIVE	N.A.
1012	N.A.	N.A.	CONDOR	N.A.	UNKNOWN	–	X			NEGATIVE	N.A.
1013	N.A.	N.A.	IJUÍ	N.A.	UNKNOWN	–	X			NEGATIVE	N.A.
1014	62	FEMALE	IJUÍ	MARCH	UNKNOWN	–	X			POSITIVE	N.A.
1015	31	FEMALE	CRISSIUMAL	MARCH	NO	–	X			POSITIVE	N.A.
1016	68	FEMALE	NOVA RAMADA	MARCH	YES	WITHIN RIO GRANDE DO SUL	X			POSITIVE	N.A.
1017	28	FEMALE	CRISSIUMAL	MARCH	UNKNOWN	–	X			POSITIVE	N.A.
1018	41	FEMALE	CRISSIUMAL	MARCH	NO	–	X			POSITIVE	N.A.
1019	25	MALE	CONDOR	MARCH	YES	WITHIN RIO GRANDE DO SUL	X			POSITIVE	N.A.
1020	N.A.	N.A.	IJUÍ	N.A.	UNKNOWN	–	X			NEGATIVE	N.A.
1021	39	FEMALE	CRISSIUMAL	MARCH	UNKNOWN	–	X			POSITIVE	N.A.
1022	38	FEMALE	CONDOR	MARCH	YES	WITHIN RIO GRANDE DO SUL	X			POSITIVE	N.A.
1023	N.A.	N.A.	CANOAS	N.A.	NO	–	X			NEGATIVE	N.A.
1024	N.A.	N.A.	ALVORADA	N.A.	UNKNOWN	–	X			NEGATIVE	N.A.
1025	N.A.	N.A.	PORTO ALEGRE	N.A.	UNKNOWN	–	X			NEGATIVE	N.A.
1026	N.A.	N.A.	ROQUE GONZALES	N.A.	NO	–	X			NEGATIVE	N.A.
1027	N.A.	N.A.	SÃO LUIZ GONZAGA	N.A.	YES	WITHIN RIO GRANDE DO SUL		X		NEGATIVE	N.A.	S1:328 NEGATIVE
1028	N.A.	N.A.	SÃO LUIZ GONZAGA	N.A.	NO	–	X			NEGATIVE	N.A.
1029	N.A.	N.A.	SÃO LUIZ GONZAGA	N.A.	UNKNOWN	–	X			NEGATIVE	N.A.
1030	N.A.	N.A.	SÃO LUIZ GONZAGA	N.A.	UNKNOWN	–	X			NEGATIVE	N.A.
1031	N.A.	N.A.	CAIBATÉ	N.A.	UNKNOWN	–	X			NEGATIVE	N.A.
1032	N.A.	N.A.	FREDERICO WESTPHALEN	N.A.	UNKNOWN	–	X			NEGATIVE	N.A.
1033	35	MALE	FREDERICO WESTPHALEN	MARCH	YES	WITHIN RIO GRANDE DO SUL	X			POSITIVE	N.A.
1034	N.A.	N.A.	SANTO ÂNGELO	N.A.	NO	–	X			NEGATIVE	N.A.
1035	44	FEMALE	SANTO ÂNGELO	MARCH	NO	–	X			POSITIVE	N.A.
1036	33	MALE	SANTO ÂNGELO	MARCH	NO	–	X			POSITIVE	N.A.
1037	37	MALE	SANTO ÂNGELO	MARCH	UNKNOWN	–	X			POSITIVE	N.A.
1038	6	FEMALE	SANTO ÂNGELO	MARCH	NO	–	X			POSITIVE	N.A.
1039	19	MALE	SANTO ÂNGELO	MARCH	NO	–	X			POSITIVE	N.A.
1040	27	MALE	SANTO ÂNGELO	MARCH	UNKNOWN	–	X			POSITIVE	N.A.
1041	16	FEMALE	SANTO ÂNGELO	MARCH	NO	–	X			POSITIVE	N.A.
1042	67	MALE	SANTO ÂNGELO	MARCH	UNKNOWN	–	X			POSITIVE	N.A.
1043	N.A.	N.A.	SANTO ÂNGELO	N.A.	YES	WITHIN RIO GRANDE DO SUL	X			NEGATIVE	N.A.
1044	N.A.	N.A.	SANTO ÂNGELO	N.A.	NO	–	X			NEGATIVE	N.A.
1045	N.A.	N.A.	SANTO ÂNGELO	N.A.	NO	–	X			NEGATIVE	N.A.
1046	40	FEMALE	SANTO ÂNGELO	MARCH	NO	–	X			POSITIVE	N.A.
1047	N.A.	N.A.	SANTO ÂNGELO	N.A.	NO	–	X			NEGATIVE	N.A.
1048	N.A.	N.A.	SANTO ÂNGELO	N.A.	NO	–	X			NEGATIVE	N.A.
1049	47	MALE	SANTO ÂNGELO	MARCH	NO	–	X			POSITIVE	N.A.
1050	N.A.	N.A.	NOVO HAMBURGO	N.A.	YES	SÃO PAULO	X			NEGATIVE	N.A.
1051	N.A.	N.A.	SÃO LUIZ GONZAGA	N.A.	NO	–		X		NEGATIVE	N.A.	S1:324 NEGATIVE
1052	41	MALE	SÃO LUIZ GONZAGA	MARCH	YES	WITHIN RIO GRANDE DO SUL	X			POSITIVE	N.A.
1053	N.A.	N.A.	SÃO LUIZ GONZAGA	N.A.	NO	–	X			NEGATIVE	N.A.
1054	N.A.	N.A.	GARIBALDI	N.A.	NO	–	X			NEGATIVE	N.A.
1055	N.A.	N.A.	IRAÍ	N.A.	NO	–	X			NEGATIVE	N.A.
1056	N.A.	N.A.	PORTO ALEGRE	N.A.	NO	–	X			NEGATIVE	N.A.
1057	N.A.	N.A.	PORTO ALEGRE	N.A.	NO	–	X			NEGATIVE	N.A.
1058	N.A.	N.A.	SANTO ÂNGELO	N.A.	YES	WITHIN RIO GRANDE DO SUL	X			NEGATIVE	N.A.
1059	13	FEMALE	TRÊS DE MAIO	MARCH	NO	–	X			POSITIVE	N.A.
1060	N.A.	N.A.	TRÊS DE MAIO	N.A.	NO	–	X			NEGATIVE	N.A.
1061	N.A.	N.A.	TRÊS DE MAIO	N.A.	NO	–	X			NEGATIVE	N.A.
1062	N.A.	N.A.	TRÊS DE MAIO	N.A.	NO	–	X			NEGATIVE	N.A.
1063	58	MALE	TRÊS DE MAIO	MARCH	NO	–	X			POSITIVE	N.A.
1064	N.A.	N.A.	TRÊS DE MAIO	N.A.	NO	–	X			NEGATIVE	N.A.
1065	N.A.	N.A.	SANTA ROSA	N.A.	NO	–	X			NEGATIVE	N.A.
1066	N.A.	N.A.	TENENTE PORTELA	N.A.	NO	–	X			NEGATIVE	N.A.
1067	N.A.	N.A.	GRAVATAÍ	N.A.	NO	–	X			NEGATIVE	N.A.
1068	N.A.	N.A.	SANTO CRISTO	N.A.	NO	–		X		NEGATIVE	N.A.	S1:783 NEGATIVE
1069	45	FEMALE	TRÊS DE MAIO	MARCH	NO	–	X			POSITIVE	N.A.
1070	N.A.	N.A.	GIRUÁ	N.A.	NO	–	X			NEGATIVE	N.A.
1071	N.A.	N.A.	NOVO MACHADO	N.A.	UNKNOWN	–	X			NEGATIVE	N.A.
1072	71	MALE	SANTA ROSA	MARCH	NO	–	X			POSITIVE	N.A.
1073	21	FEMALE	SANTA ROSA	MARCH	NO	–	X			POSITIVE	N.A.
1074	N.A.	N.A.	SANTA ROSA	N.A.	NO	–	X			NEGATIVE	N.A.
1075	29	MALE	SANTA ROSA	MARCH	NO	–	X			POSITIVE	N.A.
1076	19	FEMALE	SANTA ROSA	MARCH	NO	–	X			POSITIVE	N.A.
1077	15	MALE	SANTA ROSA	MARCH	NO	–	X			POSITIVE	N.A.
1078	22	MALE	SANTA ROSA	MARCH	NO	–	X			POSITIVE	N.A.
1079	N.A.	N.A.	SANTA ROSA	N.A.	NO	–	X			NEGATIVE	N.A.
1080	N.A.	N.A.	SANTA ROSA	N.A.	NO	–	X			NEGATIVE	N.A.
1081	N.A.	N.A.	GIRUÁ	N.A.	NO	–	X			NEGATIVE	N.A.
1082	N.A.	N.A.	TRÊS DE MAIO	N.A.	NO	–	X			NEGATIVE	N.A.
1083	N.A.	N.A.	TRÊS DE MAIO	N.A.	NO	–	X			NEGATIVE	N.A.
1084	42	MALE	TRÊS DE MAIO	MARCH	NO	–	X			POSITIVE	N.A.
1085	54	MALE	PORTO ALEGRE	APRIL	YES	GOIÁS AND TOCANTINS	X			POSITIVE	N.A.
1086	N.A.	N.A.	PORTO ALEGRE	N.A.	NO	–	X			NEGATIVE	N.A.
1087	N.A.	N.A.	PORTO ALEGRE	N.A.	NO	–	X			NEGATIVE	N.A.
1088	66	MALE	PORTO ALEGRE	APRIL	UNKNOWN	–	X			POSITIVE	N.A.
1089	N.A.	N.A.	GRAVATAÍ	N.A.	NO	–	X			NEGATIVE	N.A.
1090	N.A.	N.A.	CANOAS	N.A.	NO	–	X			NEGATIVE	N.A.
1091	N.A.	N.A.	CANOAS	N.A.	NO	–	X			NEGATIVE	N.A.
1092	N.A.	N.A.	CAXIAS DO SUL	N.A.	YES	RONDÔNIA	X			NEGATIVE	N.A.
1093	N.A.	N.A.	CAMPINAS DO SUL	N.A.	UNKNOWN	–		X		NEGATIVE	N.A.	S1:650 NEGATIVE
1094	N.A.	N.A.	BENTO GONÇALVES	N.A.	NO	–	X			NEGATIVE	N.A.
1095	N.A.	N.A.	PELOTAS	N.A.	YES	SÃO PAULO	X			NEGATIVE	N.A.
1096	N.A.	N.A.	MIRAGUAÍ	N.A.	YES	PARANÁ	X			NEGATIVE	N.A.
1097	N.A.	N.A.	VIAMÃO	N.A.	UNKNOWN	–	X			NEGATIVE	N.A.
1098	N.A.	N.A.	PORTO ALEGRE	N.A.	NO	–	X			NEGATIVE	N.A.
1099	71	MALE	SANTA ROSA	MARCH	NO	–	X			POSITIVE	N.A.
1100	15	MALE	SANTA ROSA	MARCH	NO	–	X			POSITIVE	N.A.
1101	53	FEMALE	SANTA ROSA	MARCH	NO	–	X			POSITIVE	N.A.
1102	N.A.	N.A.	SANTA ROSA	N.A.	NO	–	X			NEGATIVE	N.A.
1103	UNKNOWN	MALE	SANTA ROSA	MARCH	NO	–	X			POSITIVE	N.A.
1104	N.A.	N.A.	SANTA ROSA	N.A.	NO	–	X			NEGATIVE	N.A.
1105	N.A.	N.A.	SANTA ROSA	N.A.	NO	–	X			NEGATIVE	N.A.
1106	N.A.	N.A.	SANTA ROSA	N.A.	NO	–	X			NEGATIVE	N.A.
1107	29	FEMALE	SANTA ROSA	MARCH	NO	–	X			POSITIVE	N.A.
1108	24	MALE	SANTA ROSA	MARCH	NO	–	X			POSITIVE	N.A.
1109	N.A.	N.A.	SANTA ROSA	N.A.	YES	ARGENTINA	X			NEGATIVE	N.A.
1110	58	FEMALE	SANTA ROSA	MARCH	NO	–	X			POSITIVE	N.A.
1111	N.A.	N.A.	SANTA ROSA	N.A.	NO	–	X			NEGATIVE	N.A.
1112	55	MALE	SANTA ROSA	MARCH	YES	WITHIN RIO GRANDE DO SUL	X			POSITIVE	N.A.
1113	13	MALE	SANTA ROSA	MARCH	NO	–	X			POSITIVE	N.A.
1114	31	FEMALE	SANTA ROSA	MARCH	NO	–	X			POSITIVE	N.A.
1115	57	MALE	SANTA ROSA	MARCH	NO	–	X			POSITIVE	N.A.
1116	75	FEMALE	CÂNDIDO GODÓI	APRIL	NO	–	X			POSITIVE	N.A.
1117	N.A.	N.A.	SANTA ROSA	N.A.	NO	–	X			NEGATIVE	N.A.
1118	N.A.	N.A.	SÃO PAULO DAS MISSÕES	N.A.	YES	WITHIN RIO GRANDE DO SUL	X			NEGATIVE	N.A.
1119	N.A.	N.A.	SANTO CRISTO	N.A.	YES	WITHIN RIO GRANDE DO SUL	X			NEGATIVE	N.A.
1120	UNKNOWN	MALE	INDEPENDÊNCIA	MARCH	YES	MATO GROSSO	X			POSITIVE	N.A.
1121	N.A.	N.A.	SENADOR SALGADO FILHO	N.A.	NO	–	X			NEGATIVE	N.A.
1122	N.A.	N.A.	CÂNDIDO GODÓI	N.A.	NO	–	X			NEGATIVE	N.A.
1123	N.A.	N.A.	SENADOR SALGADO FILHO	N.A.	NO	–	X			NEGATIVE	N.A.
1124	25	MALE	CANELA	APRIL	YES	SÃO PAULO	X			POSITIVE	N.A.
1125	N.A.	N.A.	RIO GRANDE	N.A.	NO	–		X		NEGATIVE	N.A.	S1:1125 NEGATIVE
1126	N.A.	N.A.	IRAÍ	N.A.	NO	–		X		POSITIVE	N.A.	S1:831 POSITIVE
1127	N.A.	N.A.	TRÊS DE MAIO	N.A.	NO	–	X			NEGATIVE	N.A.
1128	N.A.	N.A.	TRÊS DE MAIO	N.A.	UNKNOWN	–	X			NEGATIVE	N.A.
1129	N.A.	N.A.	CACHOEIRINHA	N.A.	NO	–	X			NEGATIVE	N.A.
1130	N.A.	N.A.	JÚLIO DE CASTILHOS	N.A.	NO	–	X			NEGATIVE	N.A.
1131	N.A.	N.A.	SANTO ANTÔNIO DAS MISSÕES	N.A.	NO	–	X			NEGATIVE	N.A.
1132	N.A.	N.A.	PORTO XAVIER	N.A.	YES	WITHIN RIO GRANDE DO SUL	X			NEGATIVE	N.A.
1133	N.A.	N.A.	SÃO LUIZ GONZAGA	N.A.	NO	–	X			NEGATIVE	N.A.
1134	N.A.	N.A.	BAGÉ	N.A.	YES	WITHIN RIO GRANDE DO SUL	X			NEGATIVE	N.A.
1135	N.A.	N.A.	CANOAS	N.A.	NO	–	X			NEGATIVE	N.A.
1136	N.A.	N.A.	CRISSIUMAL	N.A.	NO	–	X			NEGATIVE	N.A.
1137	33	FEMALE	CRISSIUMAL	APRIL	NO	–	X			POSITIVE	N.A.
1138	21	FEMALE	CRISSIUMAL	APRIL	NO	–	X			POSITIVE	N.A.
1139	13	MALE	CRISSIUMAL	APRIL	NO	–	X			POSITIVE	N.A.
1140	47	FEMALE	CRISSIUMAL	APRIL	NO	–	X			POSITIVE	N.A.
1141	18	FEMALE	CRISSIUMAL	APRIL	NO	–	X			POSITIVE	N.A.
1142	37	FEMALE	CRISSIUMAL	APRIL	NO	–	X			POSITIVE	N.A.
1143	N.A.	N.A.	CRISSIUMAL	N.A.	NO	–	X			NEGATIVE	N.A.
1144	41	MALE	CRISSIUMAL	APRIL	YES	WITHIN RIO GRANDE DO SUL	X			POSITIVE	N.A.
1145	44	FEMALE	CRISSIUMAL	APRIL	NO	–	X			POSITIVE	N.A.
1146	17	MALE	CRISSIUMAL	APRIL	NO	–	X			POSITIVE	N.A.
1147	55	MALE	CRISSIUMAL	MARCH	NO	–	X			POSITIVE	N.A.
1148	17	MALE	CRISSIUMAL	MARCH	NO	–	X			POSITIVE	N.A.
1149	39	FEMALE	CRISSIUMAL	MARCH	NO	–	X			POSITIVE	N.A.
1150	52	FEMALE	CRISSIUMAL	APRIL	NO	–	X			POSITIVE	N.A.
1151	51	FEMALE	CRISSIUMAL	MARCH	NO	–	X			POSITIVE	N.A.
1152	20	MALE	CRISSIUMAL	APRIL	NO	–	X			POSITIVE	N.A.
1153	15	MALE	CRISSIUMAL	MARCH	NO	–	X			POSITIVE	N.A.
1154	N.A.	N.A.	IJUÍ	N.A.	NO	–	X			NEGATIVE	N.A.
1155	N.A.	N.A.	IJUÍ	N.A.	NO	–	X			NEGATIVE	N.A.
1156	28	FEMALE	IJUÍ	MARCH	NO	–	X			POSITIVE	N.A.
1157	74	FEMALE	IJUÍ	MARCH	NO	–	X			POSITIVE	N.A.
1158	66	MALE	IJUÍ	MARCH	NO	–	X			POSITIVE	N.A.
1159	14	FEMALE	CRISSIUMAL	MARCH	NO	–	X			POSITIVE	N.A.
1160	66	MALE	CRISSIUMAL	MARCH	UNKNOWN	–	X			POSITIVE	N.A.
1161	38	MALE	IJUÍ	APRIL	NO	–	X			POSITIVE	N.A.
1162	N.A.	N.A.	IJUÍ	N.A.	NO	–	X			NEGATIVE	N.A.
1163	N.A.	N.A.	IJUÍ	N.A.	NO	–	X			NEGATIVE	N.A.
1164	N.A.	N.A.	IJUÍ	N.A.	UNKNOWN	–	X			NEGATIVE	N.A.
1165	62	MALE	IJUÍ	MARCH	UNKNOWN	–	X			POSITIVE	N.A.
1166	60	FEMALE	CRISSIUMAL	MARCH	UNKNOWN	–	X			POSITIVE	N.A.
1167	21	FEMALE	CRISSIUMAL	MARCH	NO	–	X			POSITIVE	N.A.
1168	25	MALE	IJUÍ	APRIL	NO	–	X			POSITIVE	N.A.
1169	66	FEMALE	IJUÍ	APRIL	NO	–	X			POSITIVE	N.A.
1170	72	MALE	IJUÍ	APRIL	NO	–	X			POSITIVE	N.A.
1171	38	FEMALE	IJUÍ	APRIL	NO	–	X			POSITIVE	N.A.
1172	34	MALE	IJUÍ	APRIL	NO	–	X			POSITIVE	N.A.
1173	26	MALE	CRISSIUMAL	MARCH	NO	–	X			POSITIVE	N.A.
1174	N.A.	N.A.	TAPEJARA	N.A.	YES	RORAIMA	X			NEGATIVE	N.A.
1175	31	MALE	TAPEJARA	APRIL	YES	RORAIMA	X			POSITIVE	N.A.
1176	N.A.	N.A.	PASSO FUNDO	N.A.	UNKNOWN	–	X			NEGATIVE	N.A.
1177	N.A.	N.A.	CANOAS	N.A.	NO	–	X			NEGATIVE	N.A.
1178	N.A.	N.A.	TEUTÔNIA	N.A.	YES	MATO GROSSO	X			NEGATIVE	N.A.
1179	N.A.	N.A.	SANTO ÂNGELO	N.A.	YES	WITHIN RIO GRANDE DO SUL	X			NEGATIVE	N.A.
1180	N.A.	N.A.	SANTO ÂNGELO	N.A.	NO	–	X			NEGATIVE	N.A.
1181	26	FEMALE	SANTO ÂNGELO	APRIL	NO	–	X			POSITIVE	N.A.
1182	UNKNOWN	MALE	SANTO ÂNGELO	APRIL	NO	–	X			POSITIVE	N.A.
1183	34	FEMALE	SANTO ÂNGELO	APRIL	YES	WITHIN RIO GRANDE DO SUL	X			POSITIVE	N.A.
1184	48	MALE	SANTO ÂNGELO	APRIL	NO	–	X			POSITIVE	N.A.
1185	N.A.	N.A.	SANTO ÂNGELO	N.A.	YES	WITHIN RIO GRANDE DO SUL	X			NEGATIVE	N.A.
1186	24	MALE	SANTO ÂNGELO	APRIL	NO	–	X			POSITIVE	N.A.
1187	56	MALE	SANTO ÂNGELO	APRIL	NO	–	X			POSITIVE	N.A.
1188	N.A.	N.A.	SANTO ÂNGELO	N.A.	YES	WITHIN RIO GRANDE DO SUL	X			NEGATIVE	N.A.
1189	19	MALE	SANTO ÂNGELO	APRIL	NO	–	X			POSITIVE	N.A.
1190	N.A.	N.A.	SANTO ÂNGELO	N.A.	NO	–	X			NEGATIVE	N.A.
1191	UNKNOWN	FEMALE	SANTO ÂNGELO	APRIL	NO	–	X			POSITIVE	N.A.
1192	UNKNOWN	MALE	SANTO ÂNGELO	APRIL	NO	–	X			POSITIVE	N.A.
1193	N.A.	N.A.	SANTO ÂNGELO	N.A.	YES	WITHIN RIO GRANDE DO SUL	X			NEGATIVE	N.A.
1194	N.A.	N.A.	SANTO ÂNGELO	N.A.	NO	–	X			NEGATIVE	N.A.
1195	N.A.	N.A.	SANTO ÂNGELO	N.A.	NO	–	X			NEGATIVE	N.A.
1196	N.A.	N.A.	SANTO ÂNGELO	N.A.	NO	–	X			NEGATIVE	N.A.
1197	UNKNOWN	MALE	SANTO ÂNGELO	APRIL	NO	–	X			POSITIVE	N.A.
1198	N.A.	N.A.	SANTO ÂNGELO	N.A.	NO	–	X			NEGATIVE	N.A.
1199	71	FEMALE	SANTO ÂNGELO	APRIL	NO	–	X			POSITIVE	N.A.
1200	47	FEMALE	SANTO ÂNGELO	APRIL	NO	–	X			POSITIVE	N.A.
1201	N.A.	N.A.	SANTO ÂNGELO	N.A.	NO	–	X			NEGATIVE	N.A.
1202	57	FEMALE	SANTO ÂNGELO	APRIL	NO	–	X			POSITIVE	N.A.
1203	28	FEMALE	SANTO ÂNGELO	APRIL	NO	–	X			POSITIVE	N.A.
1204	N.A.	N.A.	SANTO ÂNGELO	N.A.	NO	–	X			NEGATIVE	N.A.
1205	30	FEMALE	SANTO ÂNGELO	APRIL	NO	–	X			POSITIVE	N.A.
1206	43	MALE	SANTO ÂNGELO	APRIL	NO	–	X			POSITIVE	N.A.
1207	46	FEMALE	SANTO ÂNGELO	APRIL	NO	–	X			POSITIVE	N.A.
1208	N.A.	N.A.	SANTO ÂNGELO	N.A.	NO	–	X			NEGATIVE	N.A.
1209	N.A.	N.A.	SANTO ÂNGELO	N.A.	NO	–	X			NEGATIVE	N.A.
1210	N.A.	N.A.	PORTO ALEGRE	N.A.	NO	–	X			NEGATIVE	N.A.
1211	N.A.	N.A.	CERRO LARGO	N.A.	NO	–	X			NEGATIVE	N.A.
1212	58	FEMALE	SANTO ÂNGELO	MARCH	NO	–	X			POSITIVE	N.A.
1213	57	MALE	OSÓRIO	APRIL	YES	MATO GROSSO	X			POSITIVE	N.A.
1214	N.A.	N.A.	PORTO ALEGRE	N.A.	NO	–	X			NEGATIVE	N.A.
1215	N.A.	N.A.	CANOAS	N.A.	NO	–	X			NEGATIVE	N.A.
1216	N.A.	N.A.	CANOAS	N.A.	YES	WITHIN RIO GRANDE DO SUL	X			NEGATIVE	N.A.
1217	N.A.	N.A.	PORTO ALEGRE	N.A.	NO	–	X			NEGATIVE	N.A.
1218	N.A.	N.A.	NOVA PRATA	N.A.	YES	SÃO PAULO	X			NEGATIVE	N.A.
1219	N.A.	N.A.	CACHOEIRA DO SUL	N.A.	NO	–	X			NEGATIVE	N.A.
1220	N.A.	N.A.	NONOAI	N.A.	YES	MATO GROSSO	X			NEGATIVE	N.A.
1221	N.A.	N.A.	GRAVATAÍ	N.A.	NO	–	X			NEGATIVE	N.A.
1222	N.A.	N.A.	SANTO ÂNGELO	N.A.	NO	–	X			N.A.	N.A.
1223	N.A.	N.A.	SANTO ÂNGELO	N.A.	NO	–	X			N.A.	N.A.
1224	N.A.	N.A.	SANTO ÂNGELO	N.A.	NO	–				N.A.	N.A.
1225	N.A.	N.A.	SANTO ÂNGELO	N.A.	NO	–	X			NEGATIVE	N.A.
1226	N.A.	N.A.	SANTO ÂNGELO	N.A.	NO	–	X			NEGATIVE	N.A.
1227	N.A.	N.A.	SANTO ÂNGELO	N.A.	NO	–	X			NEGATIVE	N.A.
1228	UNKNOWN	FEMALE	SANTO ÂNGELO	APRIL	NO	–	X			POSITIVE	N.A.
1229	N.A.	N.A.	SANTO ÂNGELO	N.A.	NO	–	X			NEGATIVE	N.A.
1230	N.A.	N.A.	SANTO ÂNGELO	N.A.	NO	–	X			NEGATIVE	N.A.
1231	34	FEMALE	SANTO ÂNGELO	APRIL	NO	–	X			POSITIVE	N.A.
1232	UNKNOWN	FEMALE	SANTO ÂNGELO	APRIL	NO	–	X			POSITIVE	N.A.
1233	15	MALE	SANTO ÂNGELO	APRIL	NO	–	X			POSITIVE	N.A.
1234	N.A.	N.A.	SANTO ÂNGELO	N.A.	NO	–	X			NEGATIVE	N.A.
1235	N.A.	N.A.	SANTO ÂNGELO	N.A.	NO	–		X		NEGATIVE	N.A.	S1:500 NEGATIVE
1236	N.A.	N.A.	SANTO ÂNGELO	N.A.	NO	–	X			UNDETERMINED	N.A.
1237	N.A.	N.A.	FLORES DA CUNHA	N.A.	YES	GOIÁS AND SÃO PAULO	X			NEGATIVE	N.A.
1238	N.A.	N.A.	FLORES DA CUNHA	N.A.	YES	RIO DE JANEIRO	X			NEGATIVE	N.A.
1239	N.A.	N.A.	PORTO ALEGRE	N.A.	NO	–	X			NEGATIVE	N.A.
1240	N.A.	N.A.	MORMAÇO	N.A.	NO	–	X			NEGATIVE	N.A.
1241	63	FEMALE	TAPEJARA	APRIL	YES	PARAGUAY	X			POSITIVE	N.A.
1242	N.A.	N.A.	TRÊS DE MAIO	N.A.	NO	–	X			NEGATIVE	N.A.
1243	N.A.	N.A.	TRÊS DE MAIO	N.A.	NO	–	X			NEGATIVE	N.A.
1244	60	FEMALE	TRÊS DE MAIO	APRIL	NO	–	X			POSITIVE	N.A.
1245	N.A.	N.A.	TRÊS DE MAIO	N.A.	NO	–	X			NEGATIVE	N.A.
1246	38	FEMALE	TRÊS DE MAIO	APRIL	NO	–	X			POSITIVE	N.A.
1247	20	MALE	SANTA ROSA	APRIL	NO	–	X			POSITIVE	N.A.
1248	27	FEMALE	SANTA ROSA	APRIL	NO	–	X			POSITIVE	N.A.
1249	29	FEMALE	SANTA ROSA	APRIL	NO	–	X			POSITIVE	N.A.
1250	11	FEMALE	SANTA ROSA	MARCH	NO	–	X			POSITIVE	N.A.
1251	75	MALE	SANTA ROSA	MARCH	NO	–	X			POSITIVE	N.A.
1252	24	MALE	SANTA ROSA	APRIL	NO	–	X			POSITIVE	N.A.
1253	47	MALE	SANTA ROSA	APRIL	NO	–	X			POSITIVE	N.A.
1254	N.A.	N.A.	SANTA ROSA	N.A.	NO	–	X			NEGATIVE	N.A.
1255	14	MALE	CÂNDIDO GODÓI	APRIL	NO	–	X			POSITIVE	N.A.
1256	N.A.	N.A.	GIRUÁ	N.A.	NO	–	X			NEGATIVE	N.A.
1257	N.A.	N.A.	GIRUÁ	N.A.	NO	–	X			NEGATIVE	N.A.
1258	52	MALE	TRÊS DE MAIO	APRIL	NO	–		X		POSITIVE	N.A.	S1:254 NEGATIVE
1259	21	MALE	HORIZONTINA	APRIL	YES	WITHIN RIO GRANDE DO SUL	X			POSITIVE	N.A.
1260	N.A.	N.A.	HORIZONTINA	N.A.	YES	WITHIN RIO GRANDE DO SUL	X			NEGATIVE	N.A.
1261	34	MALE	IJUÍ	APRIL	UNKNOWN	–	X			POSITIVE	N.A.
1262	N.A.	N.A.	IJUÍ	N.A.	NO	–	X			NEGATIVE	N.A.
1263	63	FEMALE	IJUÍ	APRIL	NO	–	X			POSITIVE	N.A.
1264	69	FEMALE	IJUÍ	APRIL	NO	–	X			POSITIVE	N.A.
1265	47	MALE	IJUÍ	APRIL	NO	–	X			POSITIVE	N.A.
1266	N.A.	N.A.	IJUÍ	N.A.	NO	–	X			NEGATIVE	N.A.
1267	N.A.	N.A.	IJUÍ	N.A.	NO	–	X			NEGATIVE	N.A.
1268	31	MALE	IJUÍ	APRIL	NO	–	X			POSITIVE	N.A.
1269	53	MALE	CRISSIUMAL	APRIL	YES	PARANÁ	X			POSITIVE	N.A.
1270	71	MALE	CRISSIUMAL	APRIL	NO	–	X			POSITIVE	N.A.
1271	N.A.	N.A.	CONDOR	N.A.	NO	–	X			NEGATIVE	N.A.
1272	42	MALE	CRISSIUMAL	APRIL	NO	–	X			POSITIVE	N.A.
1273	N.A.	N.A.	NOVA RAMADA	N.A.	YES	PIAUÍ	X			NEGATIVE	N.A.
1274	N.A.	N.A.	CONDOR	N.A.	NO	–	X			NEGATIVE	N.A.
1275	58	MALE	CRISSIUMAL	MARCH	NO	–	X			POSITIVE	N.A.
1276	N.A.	N.A.	CONDOR	N.A.	UNKNOWN	–	X			NEGATIVE	N.A.
1277	82	MALE	IJUÍ	APRIL	NO	–	X			POSITIVE	N.A.
1278	19	MALE	CRISSIUMAL	APRIL	NO	–	X			POSITIVE	N.A.
1279	N.A.	N.A.	GRAVATAÍ	N.A.	NO	–	X			NEGATIVE	N.A.
1280	N.A.	N.A.	CAMPO BOM	N.A.	YES	WITHIN RIO GRANDE DO SUL	X			NEGATIVE	N.A.
1281	31	MALE	BENTO GONÇALVES	APRIL	YES	RONDÔNIA, MATO GROSSO AND MATO GROSSO DO SUL	X			POSITIVE	N.A.
1282	N.A.	N.A.	PORTO ALEGRE	N.A.	NO	–	X			NEGATIVE	N.A.
1283	N.A.	N.A.	NOVA ALVORADA	N.A.	NO	–	X			NEGATIVE	N.A.
1284	23	FEMALE	SANTO ÂNGELO	APRIL	NO	–	X			POSITIVE	N.A.
1285	48	MALE	SANTO ÂNGELO	APRIL	NO	–	X			POSITIVE	N.A.
1286	N.A.	N.A.	SANTO ÂNGELO	N.A.	NO	–	X			NEGATIVE	N.A.
1287	N.A.	N.A.	SANTO ÂNGELO	N.A.	NO	–	X			NEGATIVE	N.A.
1288	29	FEMALE	SANTO ÂNGELO	APRIL	NO	–	X			POSITIVE	N.A.
1289	N.A.	N.A.	PORTO ALEGRE	N.A.	NO	–	X			NEGATIVE	N.A.
1290	N.A.	N.A.	PORTO ALEGRE	N.A.	UNKNOWN	–		X		NEGATIVE	N.A.	S1:1025 NEGATIVE
1291	N.A.	N.A.	SOLEDADE	N.A.	YES	WITHIN RIO GRANDE DO SUL	X			NEGATIVE	N.A.
1292	N.A.	N.A.	TRIUNFO	N.A.	UNKNOWN	–	X			NEGATIVE	N.A.
1293	N.A.	N.A.	VIAMÃO	N.A.	NO	–	X			NEGATIVE	N.A.
1294	N.A.	N.A.	PORTO ALEGRE	N.A.	YES	MATO GROSSO DO SUL	X			NEGATIVE	N.A.
1295	N.A.	N.A.	PORTO ALEGRE	N.A.	YES	WITHIN RIO GRANDE DO SUL	X			NEGATIVE	N.A.
1296	N.A.	N.A.	PORTO ALEGRE	N.A.	YES	SÃO PAULO		X		POSITIVE	N.A.	S1:592 POSITIVE
1297	21	FEMALE	SANTA ROSA	APRIL	NO	–	X			POSITIVE	N.A.
1298	UNKNOWN	MALE	SANTA ROSA	APRIL	NO	–	X			POSITIVE	N.A.
1299	48	FEMALE	SANTA ROSA	APRIL	NO	–	X			POSITIVE	N.A.
1300	34	MALE	SANTA ROSA	APRIL	NO	–	X			POSITIVE	N.A.
1301	N.A.	N.A.	SANTA ROSA	N.A.	NO	–	X			NEGATIVE	N.A.
1302	13	FEMALE	SANTA ROSA	APRIL	NO	–	X			POSITIVE	N.A.
1303	19	MALE	SANTA ROSA	APRIL	NO	–	X			POSITIVE	N.A.
1304	N.A.	N.A.	SANTA ROSA	N.A.	NO	–	X			NEGATIVE	N.A.
1305	23	MALE	SANTA ROSA	APRIL	NO	–	X			POSITIVE	N.A.
1306	N.A.	N.A.	SANTA ROSA	N.A.	NO	–	X			NEGATIVE	N.A.
1307	16	MALE	SANTA ROSA	APRIL	NO	–	X			POSITIVE	N.A.
1308	N.A.	N.A.	SANTA ROSA	N.A.	NO	–		X		POSITIVE	N.A.	S1:1116 POSITIVE
1309	61	FEMALE	SANTA ROSA	APRIL	NO	–	X			POSITIVE	N.A.
1310	UNKNOWN	MALE	SANTA ROSA	APRIL	NO	–	X			POSITIVE	N.A.
1311	70	FEMALE	SANTA ROSA	APRIL	NO	–	X			POSITIVE	N.A.
1312	71	FEMALE	SANTA ROSA	APRIL	NO	–	X			POSITIVE	N.A.
1313	N.A.	N.A.	SANTA ROSA	N.A.	NO	–	X			NEGATIVE	N.A.
1314	78	FEMALE	SANTA ROSA	APRIL	NO	–	X			POSITIVE	N.A.
1315	52	MALE	SANTA ROSA	APRIL	NO	–	X			POSITIVE	N.A.
1316	17	MALE	SANTA ROSA	MARCH	NO	–	X			POSITIVE	N.A.
1317	20	FEMALE	SANTA ROSA	APRIL	NO	–	X			POSITIVE	N.A.
1318	36	MALE	SANTA ROSA	MARCH	NO	–	X			POSITIVE	N.A.
1319	N.A.	N.A.	SANTA ROSA	N.A.	NO	–	X			NEGATIVE	N.A.
1320	51	MALE	SANTA ROSA	APRIL	NO	–	X			POSITIVE	N.A.
1321	74	FEMALE	SANTA ROSA	APRIL	NO	–	X			POSITIVE	N.A.
1322	21	FEMALE	SANTA ROSA	APRIL	NO	–	X			POSITIVE	N.A.
1323	49	FEMALE	SANTA ROSA	APRIL	NO	–	X			POSITIVE	N.A.
1324	N.A.	N.A.	INDEPENDÊNCIA	N.A.	NO	–	X			NEGATIVE	N.A.
1325	N.A.	N.A.	SANTA ROSA	N.A.	NO	–	X			NEGATIVE	N.A.
1326	68	MALE	TRÊS DE MAIO	APRIL	YES	WITHIN RIO GRANDE DO SUL	X			POSITIVE	N.A.
1327	N.A.	N.A.	SANTA ROSA	N.A.	NO	–		X		POSITIVE	N.A.	S1:1076 POSITIVE
1328	N.A.	N.A.	SANTA ROSA	N.A.	NO	–	X			NEGATIVE	N.A.
1329	N.A.	N.A.	SANTA ROSA	N.A.	NO	–	X			NEGATIVE	N.A.
1330	N.A.	N.A.	GIRUÁ	N.A.	NO	–		X		NEGATIVE	N.A.	S1:816 POSITIVE
1331	N.A.	N.A.	PORTO ALEGRE	N.A.	NO	–	X			NEGATIVE	N.A.
1332	N.A.	N.A.	GUARANI DAS MISSÕES	N.A.	YES	WITHIN RIO GRANDE DO SUL	X			NEGATIVE	N.A.
1333	34	FEMALE	GUARANI DAS MISSÕES	APRIL	YES	WITHIN RIO GRANDE DO SUL	X			POSITIVE	N.A.
1334	N.A.	N.A.	PALMEIRA DAS MISSÕES	N.A.	YES	MINAS GERAIS AND ARGENTINA	X			NEGATIVE	N.A.
1335	38	MALE	SALTO DO JACUÍ	APRIL	YES	WITHIN RIO GRANDE DO SUL	X			POSITIVE	N.A.
1336	N.A.	N.A.	CRUZ ALTA	N.A.	NO	–	X			NEGATIVE	N.A.
1337	N.A.	N.A.	CRISSIUMAL	N.A.	NO	–	X			NEGATIVE	N.A.
1338	N.A.	N.A.	CRISSIUMAL	N.A.	NO	–	X			NEGATIVE	N.A.
1339	18	MALE	SANTO AUGUSTO	MARCH	YES	WITHIN RIO GRANDE DO SUL	X			POSITIVE	N.A.
1340	47	MALE	IJUÍ	APRIL	NO	–	X			POSITIVE	N.A.
1341	63	FEMALE	CRISSIUMAL	APRIL	YES	WITHIN RIO GRANDE DO SUL		X		POSITIVE	N.A.	S1:1136 NEGATIVE
1342	45	MALE	IJUÍ	APRIL	NO	–	X			POSITIVE	N.A.
1343	57	FEMALE	IJUÍ	APRIL	NO	–	X			POSITIVE	N.A.
1344	N.A.	N.A.	HUMAITÁ	N.A.	YES	WITHIN RIO GRANDE DO SUL	X			NEGATIVE	N.A.
1345	N.A.	N.A.	HUMAITÁ	N.A.	NO	–	X			NEGATIVE	N.A.
1346	62	MALE	IJUÍ	APRIL	NO	–	X			POSITIVE	N.A.
1347	N.A.	N.A.	CRISSIUMAL	N.A.	NO	–	X			NEGATIVE	N.A.
1348	N.A.	N.A.	CRISSIUMAL	N.A.	NO	–	X			NEGATIVE	N.A.
1349	57	MALE	CRISSIUMAL	APRIL	NO	–	X			POSITIVE	N.A.
1350	14	FEMALE	CRISSIUMAL	APRIL	NO	–	X			POSITIVE	N.A.
1351	N.A.	N.A.	CRISSIUMAL	N.A.	NO	–	X			NEGATIVE	N.A.
1352	20	MALE	CRISSIUMAL	APRIL	YES	WITHIN RIO GRANDE DO SUL	X			POSITIVE	N.A.
1353	45	MALE	CRISSIUMAL	APRIL	YES	SÃO PAULO	X			POSITIVE	N.A.
1354	42	FEMALE	CRISSIUMAL	APRIL	NO	–	X			POSITIVE	N.A.
1355	N.A.	N.A.	CRISSIUMAL	N.A.	NO	–	X			NEGATIVE	N.A.
1356	N.A.	N.A.	CRISSIUMAL	N.A.	NO	–	X			NEGATIVE	N.A.
1357	21	MALE	CRISSIUMAL	APRIL	NO	–	X			POSITIVE	N.A.
1358	2	MALE	CRISSIUMAL	APRIL	NO	–	X			POSITIVE	N.A.
1359	N.A.	N.A.	CRISSIUMAL	N.A.	NO	–	X			NEGATIVE	N.A.
1360	N.A.	N.A.	CRISSIUMAL	N.A.	NO	–	X			NEGATIVE	N.A.
1361	28	MALE	CRISSIUMAL	APRIL	NO	–	X			POSITIVE	N.A.
1362	13	FEMALE	CRISSIUMAL	APRIL	NO	–	X			POSITIVE	N.A.
1363	56	FEMALE	CRISSIUMAL	APRIL	NO	–	X			POSITIVE	N.A.
1364	N.A.	N.A.	CRISSIUMAL	N.A.	NO	–	X			NEGATIVE	N.A.
1365	N.A.	N.A.	CRISSIUMAL	N.A.	NO	–	X			NEGATIVE	N.A.
1366	N.A.	N.A.	CRISSIUMAL	N.A.	NO	–	X			NEGATIVE	N.A.
1367	N.A.	N.A.	CRISSIUMAL	N.A.	NO	–	X			NEGATIVE	N.A.
1368	N.A.	N.A.	CRISSIUMAL	N.A.	NO	–	X			NEGATIVE	N.A.
1369	26	FEMALE	CRISSIUMAL	APRIL	NO	–	X			POSITIVE	N.A.
1370	66	MALE	IJUÍ	APRIL	NO	–	X			POSITIVE	N.A.
1371	N.A.	N.A.	CRISSIUMAL	N.A.	NO	–	X			NEGATIVE	N.A.
1372	N.A.	N.A.	CRISSIUMAL	N.A.	NO	–	X			NEGATIVE	N.A.
1373	N.A.	N.A.	PORTO ALEGRE	N.A.	NO	–	X			NEGATIVE	N.A.
1374	N.A.	N.A.	SÃO FRANCISCO DE ASSIS	N.A.	NO	–	X			NEGATIVE	N.A.
1375	N.A.	N.A.	SÃO FRANCISCO DE ASSIS	N.A.	NO	–	X			NEGATIVE	N.A.
1376	N.A.	N.A.	SANTA MARIA	N.A.	YES	RIO DE JANEIRO	X			NEGATIVE	N.A.
1377	N.A.	N.A.	SANTA MARIA	N.A.	YES	CEARÁ	X			NEGATIVE	N.A.
1378	7	MALE	CERRO LARGO	APRIL	NO	–		X		POSITIVE	N.A.	S1:845 UNDETEMINED
1379	N.A.	N.A.	CERRO LARGO	N.A.	NO	–	X			NEGATIVE	N.A.
1380	N.A.	N.A.	CERRO LARGO	N.A.	NO	–	X			NEGATIVE	N.A.
1381	N.A.	N.A.	CERRO LARGO	N.A.	NO	–	X			NEGATIVE	N.A.
1382	19	MALE	GUARANI DAS MISSÕES	APRIL	YES	WITHIN RIO GRANDE DO SUL	X			POSITIVE	N.A.
1383	N.A.	N.A.	SANTO ÂNGELO	N.A.	NO	–	X			NEGATIVE	N.A.
1384	N.A.	N.A.	ARATIBA	N.A.	NO	–	X			NEGATIVE	N.A.
1385	UNKNOWN	FEMALE	PORTO ALEGRE	APRIL	YES	MATO GROSSO DO SUL	X			POSITIVE	N.A.
1386	N.A.	N.A.	CHARQUEADAS	N.A.	YES	SÃO PAULO	X			NEGATIVE	N.A.
1387	52	MALE	SANTIAGO	APRIL	UNKNOWN	–	X			POSITIVE	N.A.
1388	N.A.	N.A.	SANTIAGO	N.A.	YES	WITHIN RIO GRANDE DO SUL	X			NEGATIVE	N.A.
1389	N.A.	N.A.	CRISSIUMAL	N.A.	UNKNOWN	–	X			NEGATIVE	N.A.
1390	N.A.	N.A.	CRISSIUMAL	N.A.	UNKNOWN	–	X			NEGATIVE	N.A.
1391	N.A.	N.A.	CRISSIUMAL	N.A.	UNKNOWN	–				N.A.	N.A.
1392	N.A.	N.A.	CRISSIUMAL	N.A.	UNKNOWN	–	X			NEGATIVE	N.A.
1393	N.A.	N.A.	CRISSIUMAL	N.A.	UNKNOWN	–	X			NEGATIVE	N.A.
1394	N.A.	N.A.	CRISSIUMAL	N.A.	UNKNOWN	–	X			NEGATIVE	N.A.
1395	N.A.	N.A.	CRISSIUMAL	N.A.	UNKNOWN	–	X			NEGATIVE	N.A.
1396	N.A.	N.A.	CRISSIUMAL	N.A.	UNKNOWN	–	X			NEGATIVE	N.A.
1397	N.A.	N.A.	CRISSIUMAL	N.A.	UNKNOWN	–	X			NEGATIVE	N.A.
1398	N.A.	N.A.	CRISSIUMAL	N.A.	UNKNOWN	–	X			NEGATIVE	N.A.
1399	N.A.	N.A.	VENÂNCIO AIRES	N.A.	YES	ESPIRITO SANTO	X			NEGATIVE	N.A.
1400	N.A.	N.A.	NOVO HAMBURGO	N.A.	UNKNOWN	–	X			NEGATIVE	N.A.
1401	N.A.	N.A.	CRISSIUMAL	N.A.	UNKNOWN	–			X	N.A.	N.A.
1402	N.A.	N.A.	CRISSIUMAL	N.A.	UNKNOWN	–	X			N.A.	N.A.
1403	N.A.	N.A.	GRAVATAÍ	N.A.	NO	–	X			NEGATIVE	N.A.
1404	UNKNOWN	FEMALE	SANTO ÂNGELO	APRIL	UNKNOWN	–	X			POSITIVE	N.A.
1405	N.A.	N.A.	PORTO ALEGRE	N.A.	YES	WITHIN RIO GRANDE DO SUL	X			NEGATIVE	N.A.
1406	UNKNOWN	MALE	SANTO ÂNGELO	APRIL	NO	–	X			POSITIVE	N.A.
1407	10	MALE	SANTO ÂNGELO	APRIL	NO	–	X			POSITIVE	N.A.
1408	UNKNOWN	MALE	SANTO ÂNGELO	APRIL	UNKNOWN	–	X			POSITIVE	N.A.
1409	19	FEMALE	SANTO ÂNGELO	APRIL	NO	–	X			POSITIVE	N.A.
1410	UNKNOWN	MALE	SANTO ÂNGELO	APRIL	UNKNOWN	–	X			POSITIVE	N.A.
1411	N.A.	N.A.	SANTO ÂNGELO	N.A.	NO	–	X			NEGATIVE	N.A.
1412	N.A.	N.A.	SANTO ÂNGELO	N.A.	UNKNOWN	–	X			NEGATIVE	N.A.
1413	51	FEMALE	SANTO ÂNGELO	APRIL	UNKNOWN	–	X			POSITIVE	N.A.
1414	N.A.	N.A.	SANTO ÂNGELO	N.A.	UNKNOWN	–	X			NEGATIVE	N.A.
1415	N.A.	N.A.	SANTO ÂNGELO	N.A.	UNKNOWN	–	X			NEGATIVE	N.A.
1416	34	FEMALE	SANTO ÂNGELO	APRIL	UNKNOWN	–	X			POSITIVE	N.A.
1417	UNKNOWN	FEMALE	SANTO ÂNGELO	APRIL	UNKNOWN	–	X			POSITIVE	N.A.
1418	46	FEMALE	SANTA ROSA	APRIL	NO	–	X			POSITIVE	N.A.
1419	43	MALE	SANTA ROSA	APRIL	NO	–	X			POSITIVE	N.A.
1420	36	MALE	SANTA ROSA	APRIL	NO	–	X			POSITIVE	N.A.
1421	41	MALE	SANTA ROSA	APRIL	NO	–	X			POSITIVE	N.A.
1422	47	FEMALE	SANTA ROSA	APRIL	NO	–	X			POSITIVE	N.A.
1423	46	MALE	SANTA ROSA	APRIL	NO	–	X			POSITIVE	N.A.
1424	51	MALE	SANTA ROSA	APRIL	NO	–	X			POSITIVE	N.A.
1425	46	FEMALE	SANTA ROSA	APRIL	NO	–	X			POSITIVE	N.A.
1426	16	FEMALE	SANTA ROSA	APRIL	NO	–	X			POSITIVE	N.A.
1427	UNKNOWN	FEMALE	SANTA ROSA	APRIL	NO	–	X			POSITIVE	N.A.
1428	46	FEMALE	SANTA ROSA	APRIL	NO	–	X			POSITIVE	N.A.
1429	N.A.	N.A.	SANTA ROSA	N.A.	NO	–	X			NEGATIVE	N.A.
1430	59	FEMALE	SANTA ROSA	APRIL	NO	–	X			POSITIVE	N.A.
1431	40	FEMALE	SANTA ROSA	APRIL	NO	–	X			POSITIVE	N.A.
1432	20	FEMALE	SANTA ROSA	APRIL	NO	–	X			POSITIVE	N.A.
1433	73	MALE	SANTA ROSA	APRIL	NO	–	X			POSITIVE	N.A.
1434	N.A.	N.A.	SENADOR SALGADO FILHO	N.A.	NO	–	X			NEGATIVE	N.A.
1435	N.A.	N.A.	SANTA ROSA	N.A.	NO	–	X			NEGATIVE	N.A.
1436	61	FEMALE	SANTA ROSA	APRIL	NO	–	X			POSITIVE	N.A.
1437	41	MALE	SANTA ROSA	APRIL	NO	–	X			POSITIVE	N.A.
1438	44	MALE	SANTA ROSA	APRIL	NO	–	X			POSITIVE	N.A.
1439	28	FEMALE	SANTA ROSA	APRIL	NO	–	X			POSITIVE	N.A.
1440	35	FEMALE	SANTA ROSA	APRIL	NO	–	X			POSITIVE	N.A.
1441	36	FEMALE	SANTA ROSA	APRIL	NO	–	X			POSITIVE	N.A.
1442	N.A.	N.A.	SANTA ROSA	N.A.	NO	–	X			UNDETERMINED	N.A.
1443	36	MALE	SANTA ROSA	APRIL	NO	–	X			POSITIVE	N.A.
1444	N.A.	N.A.	SANTA ROSA	N.A.	NO	–	X			NEGATIVE	N.A.
1445	9	MALE	SANTA ROSA	APRIL	NO	–	X			POSITIVE	N.A.
1446	N.A.	N.A.	TRÊS DE MAIO	N.A.	NO	–	X			NEGATIVE	N.A.
1447	N.A.	N.A.	TRÊS DE MAIO	N.A.	NO	–	X			NEGATIVE	N.A.
1448	N.A.	N.A.	TRÊS DE MAIO	N.A.	NO	–	X			NEGATIVE	N.A.
1449	58	FEMALE	TRÊS DE MAIO	APRIL	NO	–	X			POSITIVE	N.A.
1450	16	MALE	SANTA ROSA	APRIL	NO	–	X			POSITIVE	N.A.
1451	49	FEMALE	SANTA ROSA	APRIL	NO	–	X			POSITIVE	N.A.
1452	48	MALE	SANTA ROSA	APRIL	NO	–	X			POSITIVE	N.A.
1453	68	FEMALE	SANTA ROSA	APRIL	NO	–	X			POSITIVE	N.A.
1454	16	FEMALE	SANTA ROSA	APRIL	NO	–	X			POSITIVE	N.A.
1455	29	FEMALE	SANTA ROSA	APRIL	NO	–	X			POSITIVE	N.A.
1456	34	FEMALE	SANTA ROSA	APRIL	NO	–	X			POSITIVE	N.A.
1457	36	FEMALE	SANTA ROSA	APRIL	NO	–	X			POSITIVE	N.A.
1458	43	MALE	VENÂNCIO AIRES	APRIL	YES	PARANÁ	X			POSITIVE	N.A.
1459	N.A.	N.A.	PORTO ALEGRE	N.A.	NO	–	X			NEGATIVE	N.A.
1460	N.A.	N.A.	VIAMÃO	N.A.	NO	–	X			NEGATIVE	N.A.
1461	N.A.	N.A.	PORTO ALEGRE	N.A.	NO	–	X			NEGATIVE	N.A.
1462	53	MALE	PORTO ALEGRE	APRIL	YES	SÃO PAULO	X			POSITIVE	N.A.
1463	N.A.	N.A.	SANTO ÂNGELO	N.A.	NO	–	X			NEGATIVE	N.A.
1464	N.A.	N.A.	SANTO ÂNGELO	N.A.	NO	–	X			NEGATIVE	N.A.
1465	N.A.	N.A.	SANTO ÂNGELO	N.A.	NO	–	X			N.A.	N.A.
1466	32	MALE	SANTO ÂNGELO	APRIL	NO	–	X			POSITIVE	N.A.
1467	N.A.	N.A.	VITÓRIA DAS MISSÕES	N.A.	NO	–	X			NEGATIVE	N.A.
1468	13	MALE	SANTO ÂNGELO	APRIL	NO	–	X			POSITIVE	N.A.
1469	18	MALE	SANTO ÂNGELO	APRIL	UNKNOWN	–	X			POSITIVE	N.A.
1470	UNKNOWN	FEMALE	SANTO ÂNGELO	APRIL	NO	–	X			POSITIVE	N.A.
1471	N.A.	N.A.	SANTO ÂNGELO	N.A.	NO	–	X			NEGATIVE	N.A.
1472	N.A.	N.A.	SANTO ÂNGELO	N.A.	NO	–				N.A.	N.A.
1473	N.A.	N.A.	SANTO ÂNGELO	N.A.	UNKNOWN	–	X			NEGATIVE	N.A.
1474	N.A.	N.A.	SANTO ÂNGELO	N.A.	NO	–	X			N.A.	N.A.
1475	N.A.	N.A.	SANTO ÂNGELO	N.A.	NO	–	X			N.A.	N.A.
1476	N.A.	N.A.	SANTO ÂNGELO	N.A.	NO	–	X			N.A.	N.A.
1477	N.A.	N.A.	SANTO ÂNGELO	N.A.	NO	–	X			N.A.	N.A.
1478	N.A.	N.A.	SANTO ÂNGELO	N.A.	NO	–	X			NEGATIVE	N.A.
1479	N.A.	N.A.	SANTO ÂNGELO	N.A.	NO	–	X			NEGATIVE	N.A.
1480	N.A.	N.A.	PORTO ALEGRE	N.A.	YES	MATO GROSSO DO SUL		X		NEGATIVE	N.A.	S1:1294 NEGATIVE
1481	78	FEMALE	PORTO ALEGRE	MAY	YES	BAHIA	X			POSITIVE	N.A.
1482	N.A.	N.A.	TUPARENDI	N.A.	YES	WITHIN RIO GRANDE DO SUL		X		POSITIVE	N.A.	S1:994 POSITIVE
1483	N.A.	N.A.	SANTO ÂNGELO	N.A.	UNKNOWN	–				NEGATIVE	N.A.
1484	N.A.	N.A.	SANTO ÂNGELO	N.A.	UNKNOWN	–	X			NEGATIVE	N.A.
1485	22	MALE	SANTO ÂNGELO	APRIL	UNKNOWN	–	X			POSITIVE	DENGUE 2
1486	N.A.	N.A.	SANTO ÂNGELO	N.A.	UNKNOWN	–				NEGATIVE	N.A.
1487	N.A.	N.A.	VIAMÃO	N.A.	NO	–	X			NEGATIVE	N.A.
1488	55	FEMALE	SANTO ÂNGELO	MAY	UNKNOWN	–	X			POSITIVE	N.A.
1489	N.A.	N.A.	SANTO ÂNGELO	N.A.	UNKNOWN	–	X			NEGATIVE	N.A.
1490	32	FEMALE	SANTO ÂNGELO	APRIL	UNKNOWN	–	X			POSITIVE	N.A.
1491	45	MALE	CERRO LARGO	APRIL	YES	PARANÁ	X			POSITIVE	N.A.
1492	N.A.	N.A.	ENTRE-IJUÍS	N.A.	NO	–	X			NEGATIVE	N.A.
1493	N.A.	N.A.	CERRO LARGO	N.A.	UNKNOWN	–	X			NEGATIVE	N.A.
1494	38	MALE	SANTA ROSA	APRIL	NO	–	X			POSITIVE	N.A.
1495	32	MALE	SANTA ROSA	APRIL	NO	–	X			POSITIVE	N.A.
1496	N.A.	N.A.	SANTA ROSA	N.A.	NO	–	X			NEGATIVE	N.A.
1497	57	FEMALE	SANTA ROSA	APRIL	NO	–	X			POSITIVE	N.A.
1498	34	FEMALE	SANTA ROSA	APRIL	NO	–	X			POSITIVE	N.A.
1499	N.A.	N.A.	CÂNDIDO GODÓI	N.A.	UNKNOWN	–	X			NEGATIVE	N.A.
1500	29	FEMALE	SANTA ROSA	APRIL	NO	–	X			POSITIVE	N.A.
1501	N.A.	N.A.	NOVO MACHADO	N.A.	YES	WITHIN RIO GRANDE DO SUL	X			NEGATIVE	N.A.
1502	N.A.	N.A.	TRÊS DE MAIO	N.A.	NO	–	X			NEGATIVE	N.A.
1503	28	FEMALE	SANTA ROSA	APRIL	YES	WITHIN RIO GRANDE DO SUL	X			POSITIVE	N.A.
1504	26	MALE	SANTA ROSA	APRIL	YES	WITHIN RIO GRANDE DO SUL	X			POSITIVE	N.A.
1505	N.A.	N.A.	SANTA ROSA	N.A.	NO	–	X			NEGATIVE	N.A.
1506	44	FEMALE	SANTA ROSA	APRIL	UNKNOWN	–	X			POSITIVE	N.A.
1507	UNKNOWN	UNKNOWN	SANTA ROSA	APRIL	NO	–	X			POSITIVE	N.A.
1508	65	FEMALE	SANTA ROSA	APRIL	UNKNOWN	–	X			POSITIVE	N.A.
1509	65	MALE	SANTA ROSA	APRIL	UNKNOWN	–	X			POSITIVE	N.A.
1510	UNKNOWN	UNKNOWN	SANTA ROSA	APRIL	UNKNOWN	–	X			POSITIVE	N.A.
1511	44	FEMALE	SANTA ROSA	APRIL	UNKNOWN	–	X			POSITIVE	N.A.
1512	41	FEMALE	CÂNDIDO GODÓI	APRIL	UNKNOWN	–	X			POSITIVE	N.A.
1513	N.A.	N.A.	VENÂNCIO AIRES	N.A.	YES	ESPIRITO SANTO		X		NEGATIVE	N.A.	S1:1399 NEGATIVE
1514	N.A.	N.A.	SANTO ÂNGELO	N.A.	NO	–	X			NEGATIVE	N.A.
1515	63	FEMALE	ESPUMOSO	APRIL	YES	PARANÁ	X			POSITIVE	N.A.
1516	25	MALE	PORTO ALEGRE	MAY	YES	SÃO PAULO	X			POSITIVE	N.A.
1517	90	FEMALE	ALVORADA	MAY	NO	–	X			POSITIVE	N.A.
1518	46	MALE	PORTO ALEGRE	MAY	NO	–	X			POSITIVE	N.A.
1519	N.A.	N.A.	CRUZ ALTA	N.A.	YES	WITHIN RIO GRANDE DO SUL	X			NEGATIVE	N.A.
1520	N.A.	N.A.	SANTO ÂNGELO	N.A.	UNKNOWN	–	X			NEGATIVE	N.A.
1521	10	FEMALE	SANTO ÂNGELO	MAY	UNKNOWN	–	X			POSITIVE	N.A.
1522	46	MALE	SANTO ÂNGELO	MAY	UNKNOWN	–	X			POSITIVE	N.A.
1523	45	FEMALE	SANTO ÂNGELO	MAY	UNKNOWN	–	X			POSITIVE	N.A.
1524	N.A.	N.A.	SANTO ÂNGELO	N.A.	UNKNOWN	–	X			NEGATIVE	N.A.
1525	N.A.	N.A.	SANTO ÂNGELO	N.A.	NO	–	X			NEGATIVE	N.A.
1526	N.A.	N.A.	CAXIAS DO SUL	N.A.	NO	–	X			NEGATIVE	N.A.
1527	78	FEMALE	SANTA ROSA	MAY	UNKNOWN	–	X			POSITIVE	N.A.
1528	50	FEMALE	SANTA ROSA	APRIL	NO	–	X			POSITIVE	N.A.
1529	57	MALE	SANTA ROSA	APRIL	NO	–	X			POSITIVE	N.A.
1530	38	FEMALE	SANTA ROSA	MAY	UNKNOWN	–	X			POSITIVE	N.A.
1531	N.A.	N.A.	GIRUÁ	N.A.	NO	–		X		NEGATIVE	N.A.	S1:1081 NEGATIVE
1532	N.A.	N.A.	SANTO CRISTO	N.A.	YES	WITHIN RIO GRANDE DO SUL	X			NEGATIVE	N.A.
1533	N.A.	N.A.	CÂNDIDO GODÓI	N.A.	UNKNOWN	–	X			NEGATIVE	N.A.
1534	22	MALE	NONOAI	MAY	YES	TOCANTINS	X			POSITIVE	N.A.
1535	17	FEMALE	SANTO ÂNGELO	MAY	UNKNOWN	–	X			POSITIVE	N.A.
1536	4	MALE	SANTO ÂNGELO	MAY	UNKNOWN	–	X			POSITIVE	N.A.
1537	N.A.	N.A.	MATO LEITÃO	N.A.	YES	SÃO PAULO	X			NEGATIVE	N.A.
1538	N.A.	N.A.	SANTO ÂNGELO	N.A.	UNKNOWN	–	X			NEGATIVE	N.A.
1539	54	FEMALE	SANTA ROSA	MAY	NO	–	X			POSITIVE	N.A.
1540	64	MALE	SANTA ROSA	MAY	NO	–	X			POSITIVE	N.A.
1541	N.A.	N.A.	SANTA ROSA	N.A.	NO	–	X			NEGATIVE	N.A.
1542	N.A.	N.A.	SANTA ROSA	N.A.	NO	–	X			NEGATIVE	N.A.
1543	N.A.	N.A.	SANTA ROSA	N.A.	NO	–	X			NEGATIVE	N.A.
1544	N.A.	N.A.	SANTA ROSA	N.A.	NO	–	X			NEGATIVE	N.A.
1545	30	MALE	SANTA ROSA	MAY	NO	–	X			POSITIVE	N.A.
1546	29	FEMALE	SANTA ROSA	APRIL	NO	–	X			POSITIVE	N.A.
1547	35	MALE	SANTA ROSA	MAY	NO	–	X			POSITIVE	N.A.
1548	48	MALE	SANTA ROSA	MAY	NO	–	X			POSITIVE	N.A.
1549	25	FEMALE	SANTA ROSA	MAY	NO	–	X			POSITIVE	N.A.
1550	49	FEMALE	SANTA ROSA	MAY	YES	WITHIN RIO GRANDE DO SUL	X			POSITIVE	N.A.
1551	50	MALE	SANTA ROSA	N.A.	NO	–	X			POSITIVE	N.A.
1552	17	FEMALE	SANTA ROSA	MAY	NO	–	X			POSITIVE	N.A.
1553	N.A.	N.A.	CÂNDIDO GODÓI	N.A.	NO	–	X			NEGATIVE	N.A.
1554	N.A.	N.A.	TRÊS DE MAIO	N.A.	YES	WITHIN RIO GRANDE DO SUL	X			NEGATIVE	N.A.
1555	N.A.	N.A.	TRÊS DE MAIO	N.A.	NO	–	X			NEGATIVE	N.A.
1556	N.A.	N.A.	TRÊS DE MAIO	N.A.	NO	–	X			NEGATIVE	N.A.
1557	32	FEMALE	SANTA ROSA	MAY	NO	–	X			POSITIVE	N.A.
1558	46	FEMALE	IJUÍ	APRIL	UNKNOWN	–	X			POSITIVE	N.A.
1559	56	MALE	IJUÍ	APRIL	NO	–	X			POSITIVE	N.A.
1560	46	FEMALE	IJUÍ	APRIL	UNKNOWN	–	X			POSITIVE	N.A.
1561	55	MALE	IJUÍ	MAY	NO	–	X			POSITIVE	N.A.
1562	71	FEMALE	IJUÍ	APRIL	NO	–	X			POSITIVE	N.A.
1563	13	MALE	IJUÍ	APRIL	NO	–	X			POSITIVE	N.A.
1564	39	FEMALE	IJUÍ	APRIL	NO	–	X			POSITIVE	N.A.
1565	34	FEMALE	IJUÍ	APRIL	UNKNOWN	–	X			POSITIVE	N.A.
1566	26	MALE	IJUÍ	APRIL	NO	–	X			POSITIVE	N.A.
1567	16	FEMALE	IJUÍ	APRIL	UNKNOWN	–	X			POSITIVE	N.A.
1568	59	FEMALE	IJUÍ	APRIL	NO	–	X			POSITIVE	N.A.
1569	43	FEMALE	IJUÍ	APRIL	NO	–	X			POSITIVE	N.A.
1570	29	MALE	ESTÂNCIA VELHA	MAY	UNKNOWN	–	X			POSITIVE	N.A.
1571	25	MALE	CRISSIUMAL	APRIL	NO	–	X			POSITIVE	N.A.
1572	34	FEMALE	CRISSIUMAL	APRIL	NO	–	X			POSITIVE	N.A.
1573	N.A.	N.A.	CRISSIUMAL	N.A.	UNKNOWN	–	X			NEGATIVE	N.A.
1574	N.A.	N.A.	CRISSIUMAL	N.A.	NO	–		X		NEGATIVE	N.A.	S1:1390 NEGATIVE
1575	N.A.	N.A.	CRISSIUMAL	N.A.	NO	–	X			NEGATIVE	N.A.
1576	N.A.	N.A.	CRISSIUMAL	N.A.	NO	–	X			NEGATIVE	N.A.
1577	35	FEMALE	CRISSIUMAL	APRIL	NO	–	X			POSITIVE	N.A.
1578	N.A.	N.A.	CRISSIUMAL	N.A.	UNKNOWN	–	X			NEGATIVE	N.A.
1579	N.A.	N.A.	CRISSIUMAL	N.A.	NO	–		X		NEGATIVE	N.A.	S1:1395 NEGATIVE
1580	N.A.	N.A.	CRISSIUMAL	N.A.	NO	–		X		NEGATIVE	N.A.	S1:1393 NEGATIVE
1581	N.A.	N.A.	CRISSIUMAL	N.A.	NO	–	X			NEGATIVE	N.A.
1582	57	FEMALE	CRISSIUMAL	APRIL	NO	–	X			POSITIVE	N.A.
1583	N.A.	N.A.	CRISSIUMAL	N.A.	NO	–		X		NEGATIVE	N.A.	S1:1394 NEGATIVE
1584	N.A.	N.A.	CRISSIUMAL	N.A.	UNKNOWN	–	X			NEGATIVE	N.A.
1585	N.A.	N.A.	CRISSIUMAL	N.A.	NO	–		X		NEGATIVE	N.A.	S1:1396 NEGATIVE
1586	47	FEMALE	CRISSIUMAL	APRIL	NO	–	X			POSITIVE	N.A.
1587	N.A.	N.A.	CRISSIUMAL	N.A.	NO	–		X		NEGATIVE	N.A.
1588	N.A.	N.A.	CRISSIUMAL	N.A.	NO	–	X			NEGATIVE	N.A.
1589	N.A.	N.A.	CRISSIUMAL	N.A.	NO	–	X			NEGATIVE	N.A.
1590	N.A.	N.A.	CRISSIUMAL	N.A.	NO	–		X		NEGATIVE	N.A.	S1:1389 NEGATIVE
1591	48	MALE	SANTO ÂNGELO	MAY	NO	–	X			POSITIVE	N.A.
1592	N.A.	N.A.	NOVO HAMBURGO	N.A.	NO	–	X			NEGATIVE	N.A.
1593	N.A.	N.A.	NOVO HAMBURGO	N.A.	NO	–	X			NEGATIVE	N.A.
1594	N.A.	N.A.	ARROIO DO MEIO	N.A.	UNKNOWN	–	X			NEGATIVE	N.A.
1595	N.A.	N.A.	CACHOEIRINHA	N.A.	UNKNOWN	–	X			NEGATIVE	N.A.
1596	N.A.	N.A.	CAXIAS DO SUL	N.A.	NO	–	X			NEGATIVE	N.A.
1597	N.A.	N.A.	SÃO LUIZ GONZAGA	N.A.	NO	–	X			NEGATIVE	N.A.
1598	N.A.	N.A.	SANTA CRUZ DO SUL	N.A.	NO	–	X			NEGATIVE	N.A.
1599	N.A.	N.A.	SANTO ÂNGELO	N.A.	NO	–	X			NEGATIVE	N.A.
1600	N.A.	N.A.	SANTO ÂNGELO	N.A.	UNKNOWN	–	X			NEGATIVE	N.A.
1601	64	MALE	SANTO ÂNGELO	MAY	UNKNOWN	–	X			POSITIVE	N.A.
1602	UNKNOWN	UNKNOWN	SANTA ROSA	MAY	UNKNOWN	–	X			POSITIVE	N.A.
1603	68	FEMALE	SANTA ROSA	MAY	UNKNOWN	–	X			POSITIVE	N.A.
1604	75	FEMALE	SANTA ROSA	MAY	UNKNOWN	–	X			POSITIVE	N.A.
1605	41	FEMALE	SANTA ROSA	MAY	NO	–	X			POSITIVE	N.A.
1606	N.A.	N.A.		N.A.	UNKNOWN	–				N.A.	N.A.
1607	N.A.	N.A.	SANTA ROSA	N.A.	NO	–	X			NEGATIVE	N.A.
1608	N.A.	N.A.	SANTA ROSA	N.A.	UNKNOWN	–	X			NEGATIVE	N.A.
1609	N.A.	N.A.	SANTO CRISTO	N.A.	NO	–			X	NEGATIVE	N.A.	S1:783 NEGATIVE S2:1068 UNDETERMINED
1610	N.A.	N.A.	TORRES	N.A.	UNKNOWN	–	X			NEGATIVE	N.A.
1611	N.A.	N.A.	TEUTÔNIA	N.A.	UNKNOWN	–		X		NEGATIVE	N.A.	S1:866 NEGATIVE
1612	N.A.	N.A.	PORTO ALEGRE	N.A.	UNKNOWN	–	X			NEGATIVE	N.A.
1613	74	MALE	PORTO ALEGRE	MAY	NO	–	X			POSITIVE	N.A.
1614	27	FEMALE	PORTO ALEGRE	MAY	YES	RIO DE JANEIRO	X			POSITIVE	N.A.
1615	N.A.	N.A.	IVOTI	N.A.	NO	–	X			NEGATIVE	N.A.
1616	N.A.	N.A.	PORTO ALEGRE	N.A.	NO	–	X			NEGATIVE	N.A.
1617	78	FEMALE	IJUÍ	MAY	UNKNOWN	–	X			POSITIVE	N.A.
1618	68	FEMALE	IJUÍ	MAY	UNKNOWN	–	X			POSITIVE	N.A.
1619	N.A.	N.A.	IJUÍ	N.A.	UNKNOWN	–	X			NEGATIVE	N.A.
1620	73	MALE	IJUÍ	MAY	UNKNOWN	–	X			POSITIVE	N.A.
1621	58	FEMALE	IJUÍ	MAY	NO	–	X			POSITIVE	N.A.
1622	61	MALE	IJUÍ	MAY	NO	–	X			POSITIVE	N.A.
1623	58	FEMALE	IJUÍ	MAY	NO	–	X			POSITIVE	N.A.
1624	44	MALE	IJUÍ	MAY	UNKNOWN	–	X			POSITIVE	N.A.
1625	N.A.	N.A.	IJUÍ	N.A.	UNKNOWN	–	X			NEGATIVE	N.A.
1626	32	FEMALE	IJUÍ	MAY	NO	–	X			POSITIVE	N.A.
1627	N.A.	N.A.	IJUÍ	N.A.	UNKNOWN	–	X			NEGATIVE	N.A.
1628	N.A.	N.A.	CONDOR	N.A.	UNKNOWN	–	X			NEGATIVE	N.A.
1629	N.A.	N.A.	CONDOR	N.A.	NO	–	X			NEGATIVE	N.A.
1630	8	FEMALE	CRISSIUMAL	MAY	NO	–	X			POSITIVE	N.A.
1631	17	FEMALE	CRISSIUMAL	MAY	NO	–	X			POSITIVE	N.A.
1632	N.A.	N.A.	CRISSIUMAL	N.A.	NO	–	X			NEGATIVE	N.A.
1633	N.A.	N.A.	CRISSIUMAL	N.A.	NO	–	X			NEGATIVE	N.A.
1634	N.A.	N.A.	PORTO ALEGRE	N.A.	NO	–	X			NEGATIVE	N.A.
1635	N.A.	N.A.	SANTO ÂNGELO	N.A.	NO	–	X			NEGATIVE	N.A.
1636	39	FEMALE	SANTA ROSA	MAY	NO	–	X			POSITIVE	N.A.
1637	62	MALE	SANTA ROSA	MAY	NO	–	X			POSITIVE	N.A.
1638	62	FEMALE	TRÊS DE MAIO	MAY	NO	–	X			POSITIVE	N.A.
1639	N.A.	N.A.	PORTO ALEGRE	N.A.	NO	–	X			NEGATIVE	N.A.
1640	N.A.	N.A.	IJUÍ	N.A.	UNKNOWN	–	X			NEGATIVE	N.A.
1641	25	MALE	PANAMBI	MAY	UNKNOWN	–	X			POSITIVE	N.A.
1642	64	MALE	CRISSIUMAL	MAY	UNKNOWN	–	X			POSITIVE	N.A.
1643	N.A.	N.A.	CRISSIUMAL	N.A.	UNKNOWN	–	X			NEGATIVE	N.A.
1644	N.A.	N.A.	CRISSIUMAL	N.A.	UNKNOWN	–	X			NEGATIVE	N.A.
1645	N.A.	N.A.	CRISSIUMAL	N.A.	UNKNOWN	–	X			NEGATIVE	N.A.
1646	52	MALE	IJUÍ	MARCH	UNKNOWN	–	X			POSITIVE	N.A.
1647	N.A.	N.A.	CRISSIUMAL	N.A.	UNKNOWN	–		X		POSITIVE	N.A.	S1:1148 POSITIVE
1648	N.A.	N.A.	PORTO ALEGRE	N.A.	NO	–	X			NEGATIVE	N.A.
1649	N.A.	N.A.	CHARQUEADAS	N.A.	YES	SÃO PAULO		X		NEGATIVE	N.A.	S1:1386 NEGATIVE
1650	32	MALE	CANOAS	JUNE	UNKNOWN	–	X			POSITIVE	N.A.
1651	35	MALE	PORTO ALEGRE	JUNE	UNKNOWN	–	X			POSITIVE	N.A.
1652	N.A.	N.A.	TRÊS DE MAIO	N.A.	UNKNOWN	–	X			NEGATIVE	N.A.
1653	N.A.	N.A.	TRÊS DE MAIO	N.A.	UNKNOWN	–	X			NEGATIVE	N.A.
1654	19	FEMALE	SANTA ROSA	MAY	UNKNOWN	–	X			POSITIVE	N.A.
1655	N.A.	N.A.	SANTA ROSA	N.A.	UNKNOWN	–	X			NEGATIVE	N.A.
1656	N.A.	N.A.	SANTA ROSA	N.A.	UNKNOWN	–		X		NEGATIVE	N.A.	S1:1088 POSITIVE
1657	N.A.	N.A.	GRAVATAÍ	N.A.	NO	–	X			NEGATIVE	N.A.
1658	N.A.	N.A.	SANTO ÂNGELO	N.A.	UNKNOWN	–	X			NEGATIVE	N.A.
1659	N.A.	N.A.	SANTO ÂNGELO	N.A.	UNKNOWN	–	X			NEGATIVE	N.A.
1660	N.A.	N.A.	IJUÍ	N.A.	NO	–	X			NEGATIVE	N.A.
1661	N.A.	N.A.	IJUÍ	N.A.	UNKNOWN	–	X			NEGATIVE	N.A.
1662	25	MALE	CANOAS	JUNE	UNKNOWN	–	X			POSITIVE	N.A.
1663	61	FEMALE	SANTA ROSA	APRIL	UNKNOWN	–	X			POSITIVE	N.A.
1664	28	FEMALE	SANTA ROSA	APRIL	UNKNOWN	–	X			POSITIVE	N.A.
1665	N.A.	N.A.	CÂNDIDO GODÓI	N.A.	YES	PARAGUAY	X			NEGATIVE	N.A.
1666	N.A.	N.A.	CÂNDIDO GODÓI	N.A.	UNKNOWN	–	X			NEGATIVE	N.A.
1667	N.A.	N.A.	CÂNDIDO GODÓI	N.A.	UNKNOWN	–	X			NEGATIVE	N.A.
1668	N.A.	N.A.	GUARANI DAS MISSÕES	N.A.	NO	–	X			NEGATIVE	N.A.
1669	N.A.	N.A.	PORTO ALEGRE	N.A.	UNKNOWN	–	X			NEGATIVE	N.A.
1670	40	MALE	PORTO ALEGRE	JUNE	UNKNOWN	–	X			POSITIVE	N.A.
1671	N.A.	N.A.	IVOTI	N.A.	NO	–	X			NEGATIVE	N.A.
1672	41	MALE	PORTO ALEGRE	N.A.	UNKNOWN	–	X			NEGATIVE	N.A.
1673	N.A.	N.A.	PORTO ALEGRE	N.A.	NO	–	X			NEGATIVE	N.A.
1674	N.A.	N.A.	PORTO ALEGRE	N.A.	UNKNOWN	–	X			NEGATIVE	N.A.
1675	N.A.	N.A.	PORTO LUCENA	N.A.	UNKNOWN	–	X			NEGATIVE	N.A.
1676	N.A.	N.A.	SANTA ROSA	N.A.	UNKNOWN	–	X			NEGATIVE	N.A.
1677	N.A.	N.A.	CÂNDIDO GODÓI	N.A.	UNKNOWN	–	X			NEGATIVE	N.A.
1678	N.A.	N.A.	CÂNDIDO GODÓI	N.A.	UNKNOWN	–	X			NEGATIVE	N.A.
1679	36	FEMALE	PORTO ALEGRE	JUNE	UNKNOWN	–	X			POSITIVE	N.A.
1680	UNKNOWN	UNKNOWN	IJUÍ	JUNE	UNKNOWN	–	X			POSITIVE	N.A.
1681	UNKNOWN	UNKNOWN	SANTO ÂNGELO	MAY	UNKNOWN	–	X			POSITIVE	N.A.
1682	UNKNOWN	UNKNOWN	PORTO ALEGRE	MAY	UNKNOWN	–	X			POSITIVE	N.A.
1683	N.A.	N.A.	PORTO ALEGRE	N.A.	UNKNOWN	–	X			NEGATIVE	N.A.
1684	29	MALE	PORTO ALEGRE	JUNE	UNKNOWN	–	X			POSITIVE	N.A.
1685	N.A.	N.A.	PORTO ALEGRE	N.A.	UNKNOWN	–	X			NEGATIVE	N.A.
1686	N.A.	N.A.	BENTO GONÇALVES	N.A.	NO	–	X			NEGATIVE	N.A.
1687	N.A.	N.A.	PORTO ALEGRE	N.A.	NO	–	X			NEGATIVE	N.A.
1688	37	MALE	PORTO ALEGRE	JUNE	UNKNOWN	–	X			POSITIVE	N.A.
1689	N.A.	N.A.	PORTO ALEGRE	N.A.	UNKNOWN	–	X			NEGATIVE	N.A.
1690	31	MALE	TAQUARA	JUNE	UNKNOWN	–	X			POSITIVE	N.A.
1691	N.A.	N.A.	PASSO FUNDO	N.A.	NO	–	X			NEGATIVE	N.A.
1692	N.A.	N.A.	PORTO ALEGRE	N.A.	NO	–	X			NEGATIVE	N.A.
1693	N.A.	N.A.	PORTO ALEGRE	N.A.	UNKNOWN	–	X			NEGATIVE	N.A.
1694	N.A.	N.A.	URUGUAIANA	N.A.	UNKNOWN	–	X			NEGATIVE	N.A.
1695	N.A.	N.A.	PORTO ALEGRE	N.A.	UNKNOWN	–	X			NEGATIVE	N.A.
1696	N.A.	N.A.	RIO GRANDE	N.A.	NO	–		X		NEGATIVE	N.A.	S1:835 NEGATIVE
1697	N.A.	N.A.	PORTO ALEGRE	N.A.	UNKNOWN	–	X			NEGATIVE	N.A.
1698	N.A.	N.A.	PORTO ALEGRE	N.A.	NO	–				N.A.	N.A.
1699	31	FEMALE	PORTO ALEGRE	N.A.	UNKNOWN	–	X			NEGATIVE	N.A.
1700	49	MALE	PORTO ALEGRE	JUNE	UNKNOWN	–	X			POSITIVE	N.A.
1701	N.A.	N.A.	TORRES	N.A.	YES	SÃO PAULO, MATO GROSSO AND PARANÁ	X			NEGATIVE	N.A.
1702	N.A.	N.A.	PORTO ALEGRE	N.A.	NO	–	X			NEGATIVE	N.A.
1703	N.A.	N.A.	PORTO ALEGRE	N.A.	UNKNOWN	–	X			NEGATIVE	N.A.
1704	N.A.	N.A.	PORTO ALEGRE	N.A.	UNKNOWN	–	X			NEGATIVE	N.A.
1705	N.A.	N.A.	PORTO ALEGRE	N.A.	UNKNOWN	–		X		NEGATIVE	N.A.	S1:1687 NEGATIVE
1706	N.A.	N.A.	PORTO ALEGRE	N.A.	UNKNOWN	–	X			NEGATIVE	N.A.
1707	25	FEMALE	ERECHIM	JULY	UNKNOWN	–	X			POSITIVE	N.A.
1708	N.A.	N.A.	PORTO ALEGRE	N.A.	UNKNOWN	–	X			NEGATIVE	N.A.
1709	N.A.	N.A.	PORTO ALEGRE	N.A.	UNKNOWN	–	X			NEGATIVE	N.A.
1710	N.A.	N.A.	PORTO ALEGRE	N.A.	UNKNOWN	–	X			NEGATIVE	N.A.
1711	N.A.	N.A.	PORTO ALEGRE	N.A.	UNKNOWN	–		X		NEGATIVE	N.A.	S1:1689 NEGATIVE
1712	N.A.	N.A.	PORTO ALEGRE	N.A.	UNKNOWN	–	X			NEGATIVE	N.A.
1713	UNKNOWN	UNKNOWN	SANTA ROSA	OCTOBER	UNKNOWN	–	X			POSITIVE	N.A.
1714	UNKNOWN	UNKNOWN	NOVA PALMA	FEBRUARY	UNKNOWN	–	X			POSITIVE	N.A.
1715	N.A.	N.A.	CÂNDIDO GODÓI	N.A.	UNKNOWN	–			X	POSITIVE	N.A.	S1:189 POSITIVE S2:675 POSITIVE
1716	UNKNOWN	UNKNOWN	JABOTICABA	FEBRUARY	UNKNOWN	–	X			POSITIVE	N.A.
1717	UNKNOWN	UNKNOWN	SÃO LUIZ GONZAGA	MARCH	UNKNOWN	–	X			POSITIVE	N.A.
1718	UNKNOWN	UNKNOWN	CAMBARÁ DO SUL	APRIL	UNKNOWN	–	X			POSITIVE	N.A.
1719	UNKNOWN	UNKNOWN	NOVA PRATA	MAY	UNKNOWN	–	X			POSITIVE	N.A.
1720	UNKNOWN	UNKNOWN	SAPUCAIA DO SUL	JUNE	UNKNOWN	–	X			POSITIVE	N.A.
1721	UNKNOWN	UNKNOWN	CAPÃO DO LEÃO	JUNE	UNKNOWN	–	X			POSITIVE	N.A.
1722	N.A.	N.A.	CAPÃO DO LEÃO	N.A.	UNKNOWN	–		X		POSITIVE	N.A.	S1:1721 POSITIVE
1723	N.A.	N.A.	CRISSIUMAL	N.A.	UNKNOWN	–	X			NEGATIVE	N.A.
1724	N.A.	N.A.	CACHOEIRA DO SUL	N.A.	NO	–	X			NEGATIVE	N.A.
1725	N.A.	N.A.	PORTO ALEGRE	N.A.	UNKNOWN	–	X			NEGATIVE	N.A.
1726	N.A.	N.A.	PORTO ALEGRE	N.A.	UNKNOWN	–	X			NEGATIVE	N.A.
1727	N.A.	N.A.	PORTO ALEGRE	N.A.	UNKNOWN	–	X			NEGATIVE	N.A.
1728	N.A.	N.A.	PORTO ALEGRE	N.A.	UNKNOWN	–	X			NEGATIVE	N.A.
1729	N.A.	N.A.	PORTO ALEGRE	N.A.	UNKNOWN	–	X			NEGATIVE	N.A.
1730	N.A.	N.A.	PORTO ALEGRE	N.A.	UNKNOWN	–		X		NEGATIVE	N.A.	S1:1683 NEGATIVE
1731	25	FEMALE	PORTO ALEGRE	N.A.	UNKNOWN	–	X			NEGATIVE	N.A.
1732	N.A.	N.A.	PORTO ALEGRE	N.A.	UNKNOWN	–	X			NEGATIVE	N.A.
1733	N.A.	N.A.	ERECHIM	N.A.	UNKNOWN	–	X			NEGATIVE	N.A.
1734	N.A.	N.A.	ERECHIM	N.A.	NO	–		X		POSITIVE	N.A.	S1:1707 POSITIVE
1735	N.A.	N.A.	GRAVATAÍ	N.A.	YES	ARGENTINA	X			NEGATIVE	N.A.
1736	N.A.	N.A.	GRAVATAÍ	N.A.	UNKNOWN	–	X			NEGATIVE	N.A.
1737	N.A.	N.A.	BENTO GONÇALVES	N.A.	NO	–		X		NEGATIVE	N.A.	S1:1686 NEGATIVE
1738	N.A.	N.A.	PORTO ALEGRE	N.A.	UNKNOWN	–	X			NEGATIVE	N.A.
1739	31	MALE	CAPÃO DA CANOA	JULY	YES	RIO DE JANEIRO	X			POSITIVE	N.A.
1740	N.A.	N.A.	PORTO ALEGRE	N.A.	UNKNOWN	–		X		NEGATIVE	N.A.	S1:1745 NEGATIVE
1741	N.A.	N.A.	CRUZ ALTA	N.A.	UNKNOWN	–	X			NEGATIVE	N.A.
1742	N.A.	N.A.	PORTO ALEGRE	N.A.	UNKNOWN	–	X			NEGATIVE	N.A.
1743	N.A.	N.A.	PORTO ALEGRE	N.A.	UNKNOWN	–	X			NEGATIVE	N.A.
1744	N.A.	N.A.	GRAVATAÍ	N.A.	NO	–	X			NEGATIVE	N.A.
1745	N.A.	N.A.	PORTO ALEGRE	N.A.	NO	–	X			NEGATIVE	N.A.
1746	N.A.	N.A.	PORTO ALEGRE	N.A.	NO	–	X			NEGATIVE	N.A.
1747	N.A.	N.A.	PORTO ALEGRE	N.A.	NO	–	X			NEGATIVE	N.A.
1748	N.A.	N.A.	SANTA ROSA	N.A.	NO	–	X			NEGATIVE	N.A.
1749	N.A.	N.A.	SANTA ROSA	N.A.	NO	–	X			NEGATIVE	N.A.
1750	37	MALE	TRÊS DE MAIO	JULY	NO	–	X			POSITIVE	N.A.
1751	65	MALE	NOVA CANDELÁRIA	JULY	NO	–	X			POSITIVE	N.A.
1752	N.A.	N.A.	PORTO ALEGRE	N.A.	NO	–	X			NEGATIVE	N.A.
1753	N.A.	N.A.	SANTA CRUZ DO SUL	N.A.	UNKNOWN	–	X			NEGATIVE	N.A.
1754	N.A.	N.A.	PORTO ALEGRE	N.A.	UNKNOWN	–		X		NEGATIVE	N.A.	S1:1699 POSITIVE
1755	50	MALE	PORTO ALEGRE	JULY	YES	PERNAMBUCO	X			POSITIVE	N.A.
1756	UNKNOWN	UNKNOWN	PORTO ALEGRE	JULY	YES	PERNAMBUCO	X			POSITIVE	N.A.
1757	N.A.	N.A.	PORTO ALEGRE	N.A.	UNKNOWN	–	X			N.A.	N.A.
1758	22	MALE	NOVA BASSANO	JULY	YES	PERNAMBUCO	X			POSITIVE	N.A.
1759	42	MALE	IJUÍ	JULY	UNKNOWN	–	X			POSITIVE	N.A.
1760	N.A.	N.A.	VACARIA	N.A.	YES	CEARÁ	X			NEGATIVE	N.A.
1761	22	MALE	NOVO HAMBURGO	JULY	YES	AMAZONAS	X			POSITIVE	N.A.
1762	N.A.	N.A.	PORTO ALEGRE	N.A.	UNKNOWN	–	X			NEGATIVE	N.A.
1763	N.A.	N.A.	PORTO ALEGRE	N.A.	UNKNOWN	–	X			NEGATIVE	N.A.
1764	N.A.	N.A.	CANOAS	N.A.	NO	–	X			NEGATIVE	N.A.
1765	N.A.	N.A.	IJUÍ	N.A.	UNKNOWN	–	X			NEGATIVE	N.A.
1766	N.A.	N.A.	IJUÍ	N.A.	YES	MATO GROSSO	X			NEGATIVE	N.A.
1767	N.A.	N.A.	PORTO ALEGRE	N.A.	NO	–				N.A.	N.A.
1768	N.A.	N.A.	PORTO ALEGRE	N.A.	UNKNOWN	–	X			NEGATIVE	N.A.
1769	N.A.	N.A.	SANTA ROSA	N.A.	NO	–	X			NEGATIVE	N.A.
1770	N.A.	N.A.	SANTA ROSA	N.A.	NO	–	X			NEGATIVE	N.A.
1771	N.A.	N.A.	SÃO LEOPOLDO	N.A.	UNKNOWN	–	X			NEGATIVE	N.A.
1772	N.A.	N.A.	PORTO ALEGRE	N.A.	UNKNOWN	–		X		NEGATIVE	N.A.
1773	25	FEMALE	PORTO ALEGRE	N.A.	UNKNOWN	–	X			NEGATIVE	N.A.
1774	N.A.	N.A.	PORTO ALEGRE	N.A.	NO	–	X			NEGATIVE	N.A.
1775	23	MALE	PORTO ALEGRE	N.A.	UNKNOWN	–	X			NEGATIVE	N.A.
1776	UNKNOWN	UNKNOWN	VIAMÃO	JULY	YES	RIO DE JANEIRO	X			POSITIVE	N.A.
1777	N.A.	N.A.	PORTO ALEGRE	N.A.	NO	–	X			NEGATIVE	N.A.
1778	N.A.	N.A.	VIAMÃO	N.A.	NO	–	X			NEGATIVE	N.A.
1779	N.A.	N.A.	VISTA ALEGRE DO PRATA	N.A.	UNKNOWN	–	X			NEGATIVE	N.A.
1780	N.A.	N.A.	PORTO ALEGRE	N.A.	NO	–	X			NEGATIVE	N.A.
1781	N.A.	N.A.	PORTO ALEGRE	N.A.	NO	–	X			NEGATIVE	N.A.
1782	51	MALE	EUGÊNIO DE CASTRO	JULY	YES	MINAS GERAIS AND PARANÁ	X			POSITIVE	N.A.
1783	N.A.	N.A.	PORTO ALEGRE	N.A.	YES	SÃO PAULO	X			NEGATIVE	N.A.
1784	N.A.	N.A.	PORTO ALEGRE	N.A.	NO	–	X			UNDETERMINED	N.A.
1785	N.A.	N.A.	CAPÃO DO LEÃO	N.A.	UNKNOWN	–	X			NEGATIVE	N.A.
1786	N.A.	N.A.	NOVA CANDELÁRIA	N.A.	UNKNOWN	–		X		POSITIVE	N.A.	S1:1751 POSITIVE
1787	N.A.	N.A.	FELIZ	N.A.	YES	RIO DE JANEIRO	X			NEGATIVE	N.A.
1788	38	MALE	PORTO ALEGRE	N.A.	NO	–	X			NEGATIVE	N.A.
1789	N.A.	N.A.	AJURICABA	N.A.	NO	–	X			NEGATIVE	N.A.
1790	N.A.	N.A.	PORTO ALEGRE	N.A.	NO	–	X			NEGATIVE	N.A.
1791	N.A.	N.A.	PORTO ALEGRE	N.A.	YES	MINAS GERAIS	X			NEGATIVE	N.A.
1792	N.A.	N.A.	PORTO ALEGRE	N.A.	NO	–		X		NEGATIVE	N.A.	S1:1792 NEGATIVE
1793	25	MALE	PORTO ALEGRE	N.A.	NO	–	X			NEGATIVE	N.A.
1794	4	MALE	PORTO ALEGRE	N.A.	NO	–	X			NEGATIVE	N.A.
1795	N.A.	N.A.	PORTO ALEGRE	N.A.	YES	BAHIA AND RIO DE JANEIRO	X			NEGATIVE	N.A.
1796	N.A.	N.A.	PORTO ALEGRE	N.A.	UNKNOWN	–		X		NEGATIVE	N.A.	S1:1781 NEGATIVE
1797	N.A.	N.A.	PORTO ALEGRE	N.A.	UNKNOWN	–	X			NEGATIVE	N.A.
1798	N.A.	N.A.	PORTO ALEGRE	N.A.	UNKNOWN	–	X			NEGATIVE	N.A.
1799	N.A.	N.A.	SANTO ÂNGELO	N.A.	UNKNOWN	–	X			NEGATIVE	N.A.
1800	N.A.	N.A.	SANTO ÂNGELO	N.A.	UNKNOWN	–	X			NEGATIVE	N.A.
1801	N.A.	N.A.	ALVORADA	N.A.	UNKNOWN	–	X			NEGATIVE	N.A.
1802	N.A.	N.A.	PORTO ALEGRE	N.A.	UNKNOWN	–	X			NEGATIVE	N.A.
1803	N.A.	N.A.	PORTO ALEGRE	N.A.	UNKNOWN	–	X			NEGATIVE	N.A.
1804	N.A.	N.A.	PORTO ALEGRE	N.A.	UNKNOWN	–	X			NEGATIVE	N.A.
1805	N.A.	N.A.	PORTO ALEGRE	N.A.	UNKNOWN	–		X		NEGATIVE	N.A.	S1:1784 NEGATIVE
1806	N.A.	N.A.	PORTO ALEGRE	N.A.	UNKNOWN	–	X			NEGATIVE	N.A.
1807	N.A.	N.A.	PORTO ALEGRE	N.A.	UNKNOWN	–	X			NEGATIVE	N.A.
1808	N.A.	N.A.	PORTO ALEGRE	N.A.	UNKNOWN	–		X		NEGATIVE	N.A.	S1:1803 NEGATIVE
1809	N.A.	N.A.	PORTO ALEGRE	N.A.	UNKNOWN	–	X			NEGATIVE	N.A.
1810	N.A.	N.A.	SANTA ROSA	N.A.	YES	PARAGUAY	X			NEGATIVE	N.A.
1811	N.A.	N.A.	CANOAS	N.A.	NO	–	X			NEGATIVE	N.A.
1812	N.A.	N.A.	SAPUCAIA DO SUL	N.A.	NO	–	X			NEGATIVE	N.A.
1813	N.A.	N.A.	GRAVATAÍ	N.A.	UNKNOWN	–	X			NEGATIVE	N.A.
1814	N.A.	N.A.	PORTO ALEGRE	N.A.	UNKNOWN	–	X			NEGATIVE	N.A.
1815	11	FEMALE	PORTO ALEGRE	N.A.	UNKNOWN	–	X			NEGATIVE	N.A.
1816	N.A.	N.A.	PORTO ALEGRE	N.A.	UNKNOWN	–	X			NEGATIVE	N.A.
1817	N.A.	N.A.	CANOAS	N.A.	UNKNOWN	–	X			NEGATIVE	N.A.
1818	N.A.	N.A.	PORTO ALEGRE	N.A.	UNKNOWN	–		X		NEGATIVE	N.A.	S1:1807 NEGATIVE
1819	N.A.	N.A.	PORTO ALEGRE	N.A.	UNKNOWN	–	X			NEGATIVE	N.A.
1820	N.A.	N.A.	PORTO ALEGRE	N.A.	UNKNOWN	–	X			NEGATIVE	N.A.
1821	N.A.	N.A.	IJUÍ	N.A.	UNKNOWN	–	X			NEGATIVE	N.A.
1822	N.A.	N.A.	IJUÍ	N.A.	UNKNOWN	–	X			NEGATIVE	N.A.
1823	N.A.	N.A.	IJUÍ	N.A.	UNKNOWN	–	X			NEGATIVE	N.A.
1824	N.A.	N.A.	IJUÍ	N.A.	UNKNOWN	–	X			NEGATIVE	N.A.
1825	N.A.	N.A.	IJUÍ	N.A.	UNKNOWN	–	X			NEGATIVE	N.A.
1826	N.A.	N.A.	IJUÍ	N.A.	UNKNOWN	–	X			NEGATIVE	N.A.
1827	N.A.	N.A.	IJUÍ	N.A.	UNKNOWN	–	X			NEGATIVE	N.A.
1828	N.A.	N.A.	SAPUCAIA DO SUL	N.A.	UNKNOWN	–	X			NEGATIVE	N.A.
1829	N.A.	N.A.	PORTO ALEGRE	N.A.	UNKNOWN	–	X			NEGATIVE	N.A.
1830	N.A.	N.A.	PORTO ALEGRE	N.A.	UNKNOWN	–	X			NEGATIVE	N.A.
1831	N.A.	N.A.	PORTO ALEGRE	N.A.	UNKNOWN	–	X			NEGATIVE	N.A.
1832	N.A.	N.A.	VIAMÃO	N.A.	UNKNOWN	–	X			NEGATIVE	N.A.
1833	56	FEMALE	PORTO ALEGRE	N.A.	UNKNOWN	–	X			NEGATIVE	N.A.
1834	N.A.	N.A.	PORTO ALEGRE	N.A.	UNKNOWN	–	X			NEGATIVE	N.A.
1835	N.A.	N.A.	PORTO ALEGRE	N.A.	NO	–	X			NEGATIVE	N.A.
1836	N.A.	N.A.	PORTO ALEGRE	N.A.	UNKNOWN	–	X			NEGATIVE	N.A.
1837	N.A.	N.A.	PORTO ALEGRE	N.A.	UNKNOWN	–	X			NEGATIVE	N.A.
1838	N.A.	N.A.	PORTO ALEGRE	N.A.	UNKNOWN	–	X			NEGATIVE	N.A.
1839	N.A.	N.A.	PORTO ALEGRE	N.A.	UNKNOWN	–	X			NEGATIVE	N.A.
1840	N.A.	N.A.	PORTO ALEGRE	N.A.	UNKNOWN	–	X			NEGATIVE	N.A.
1841	N.A.	N.A.	PORTO ALEGRE	N.A.	UNKNOWN	–	X			NEGATIVE	N.A.
1842	N.A.	N.A.	PORTO ALEGRE	N.A.	UNKNOWN	–	X			NEGATIVE	N.A.
1843	N.A.	N.A.	PORTO ALEGRE	N.A.	UNKNOWN	–	X			NEGATIVE	N.A.
1844	N.A.	N.A.	PORTO ALEGRE	N.A.	UNKNOWN	–	X			NEGATIVE	N.A.
1845	N.A.	N.A.	PORTO ALEGRE	N.A.	NO	–	X			NEGATIVE	N.A.
1846	N.A.	N.A.	PORTO ALEGRE	N.A.	UNKNOWN	–	X			NEGATIVE	N.A.
1847	N.A.	N.A.	PORTO ALEGRE	N.A.	NO	–	X			NEGATIVE	N.A.
1848	23	FEMALE	BENTO GONÇALVES	AUGUST	YES	PERNAMBUCO	X			POSITIVE	N.A.
1849	N.A.	N.A.	PORTO XAVIER	N.A.	UNKNOWN	–	X			NEGATIVE	N.A.
1850	N.A.	N.A.	PORTO ALEGRE	N.A.	UNKNOWN	–	X			NEGATIVE	N.A.
1851	N.A.	N.A.	PORTO ALEGRE	N.A.	UNKNOWN	–	X			NEGATIVE	N.A.
1852	49	MALE	BENTO GONÇALVES	AUGUST	YES	PERNAMBUCO	X			POSITIVE	N.A.
1853	35	FEMALE	PORTO ALEGRE	N.A.	UNKNOWN	–	X			NEGATIVE	N.A.
1854	N.A.	N.A.	PORTO ALEGRE	N.A.	UNKNOWN	–	X			NEGATIVE	N.A.
1855	50	MALE	PORTO ALEGRE	AUGUST	YES	MARANHÃO	X			POSITIVE	N.A.
1856	N.A.	N.A.	IJUÍ	N.A.	NO	–	X			NEGATIVE	N.A.
1857	N.A.	N.A.	IJUÍ	N.A.	NO	–	X			NEGATIVE	N.A.
1858	N.A.	N.A.	PORTO ALEGRE	N.A.	UNKNOWN	–	X			NEGATIVE	N.A.
1859	N.A.	N.A.	PORTO ALEGRE	N.A.	NO	–	X			NEGATIVE	N.A.
1860	N.A.	N.A.	PORTO ALEGRE	N.A.	UNKNOWN	–	X			NEGATIVE	N.A.
1861	N.A.	N.A.	PORTO ALEGRE	N.A.	UNKNOWN	–	X			NEGATIVE	N.A.
1862	N.A.	N.A.	PORTO ALEGRE	N.A.	UNKNOWN	–	X			NEGATIVE	N.A.
1863	N.A.	N.A.	PORTO ALEGRE	N.A.	UNKNOWN	–	X			NEGATIVE	N.A.
1864	N.A.	N.A.	PORTO ALEGRE	N.A.	UNKNOWN	–	X			NEGATIVE	N.A.
1865	N.A.	N.A.	PORTO ALEGRE	N.A.	UNKNOWN	–	X			NEGATIVE	N.A.
1866	N.A.	N.A.	PORTO ALEGRE	N.A.	UNKNOWN	–	X			NEGATIVE	N.A.
1867	N.A.	N.A.	PORTO ALEGRE	N.A.	UNKNOWN	–	X			NEGATIVE	N.A.
1868	N.A.	N.A.	PORTO ALEGRE	N.A.	UNKNOWN	–	X			NEGATIVE	N.A.
1869	N.A.	N.A.	PORTO ALEGRE	N.A.	UNKNOWN	–	X			NEGATIVE	N.A.
1870	N.A.	N.A.	PORTO ALEGRE	N.A.	UNKNOWN	–	X			NEGATIVE	N.A.
1871	N.A.	N.A.	PORTO ALEGRE	N.A.	UNKNOWN	–	X			NEGATIVE	N.A.
1872	N.A.	N.A.	PORTO ALEGRE	N.A.	NO	–	X			NEGATIVE	N.A.
1873	N.A.	N.A.	PORTO ALEGRE	N.A.	UNKNOWN	–	X			NEGATIVE	N.A.
1874	N.A.	N.A.	PORTO ALEGRE	N.A.	UNKNOWN	–	X			NEGATIVE	N.A.
1875	N.A.	N.A.	PORTO ALEGRE	N.A.	YES	RIO DE JANEIRO	X			NEGATIVE	N.A.
1876	N.A.	N.A.	GRAVATAÍ	N.A.	NO	–	X			NEGATIVE	N.A.
1877	N.A.	N.A.	FARROUPILHA	N.A.	YES	SÃO PAULO	X			NEGATIVE	N.A.
1878	N.A.	N.A.	PORTO ALEGRE	N.A.	UNKNOWN	–	X			NEGATIVE	N.A.
1879	N.A.	N.A.	PORTO ALEGRE	N.A.	UNKNOWN	–	X			NEGATIVE	N.A.
1880	N.A.	N.A.	NOVA PRATA	N.A.	NO	–	X			NEGATIVE	N.A.
1881	N.A.	N.A.	NOVA PRATA	N.A.	NO	–		X		NEGATIVE	N.A.	S1:1719 POSITIVE
1882	N.A.	N.A.	ESTÂNCIA VELHA	N.A.	UNKNOWN	–	X			NEGATIVE	N.A.
1883	N.A.	N.A.	PORTO ALEGRE	N.A.	UNKNOWN	–	X			NEGATIVE	N.A.
1884	N.A.	N.A.	PORTO ALEGRE	N.A.	UNKNOWN	–	X			NEGATIVE	N.A.
1885	N.A.	N.A.	PORTO ALEGRE	N.A.	UNKNOWN	–	X			NEGATIVE	N.A.
1886	N.A.	N.A.	PORTO ALEGRE	N.A.	NO	–		X		NEGATIVE	N.A.	S1:1872 NEGATIVE
1887	N.A.	N.A.	PORTO ALEGRE	N.A.	UNKNOWN	–	X			NEGATIVE	N.A.
1888	N.A.	N.A.	PORTO ALEGRE	N.A.	UNKNOWN	–	X			NEGATIVE	N.A.
1889	N.A.	N.A.	PORTO ALEGRE	N.A.	UNKNOWN	–	X			NEGATIVE	N.A.
1890	N.A.	N.A.	PORTO ALEGRE	N.A.	UNKNOWN	–	X			NEGATIVE	N.A.
1891	N.A.	N.A.	CARAÃ	N.A.	UNKNOWN	–		X		NEGATIVE	N.A.	S1:1874 NEGATIVE
1892	N.A.	N.A.	SANTO ÂNGELO	N.A.	NO	–	X			NEGATIVE	N.A.
1893	N.A.	N.A.	PORTO ALEGRE	N.A.	UNKNOWN	–	X			NEGATIVE	N.A.
1894	N.A.	N.A.	PORTO ALEGRE	N.A.	NO	–	X			NEGATIVE	N.A.
1895	N.A.	N.A.	PORTO ALEGRE	N.A.	NO	–	X			NEGATIVE	N.A.
1896	N.A.	N.A.	PORTO ALEGRE	N.A.	UNKNOWN	–	X			NEGATIVE	N.A.
1897	N.A.	N.A.	PORTO ALEGRE	N.A.	UNKNOWN	–	X			NEGATIVE	N.A.
1898	N.A.	N.A.	PORTO ALEGRE	N.A.	UNKNOWN	–	X			NEGATIVE	N.A.
1899	N.A.	N.A.	PORTO ALEGRE	N.A.	UNKNOWN	–	X			NEGATIVE	N.A.
1900	N.A.	N.A.	PORTO ALEGRE	N.A.	UNKNOWN	–	X			NEGATIVE	N.A.
1901	N.A.	N.A.	PORTO ALEGRE	N.A.	UNKNOWN	–	X			NEGATIVE	N.A.
1902	N.A.	N.A.	PORTO ALEGRE	N.A.	UNKNOWN	–	X			NEGATIVE	N.A.
1903	N.A.	N.A.	PORTO ALEGRE	N.A.	UNKNOWN	–	X			NEGATIVE	N.A.
1904	N.A.	N.A.	PORTO ALEGRE	N.A.	UNKNOWN	–	X			NEGATIVE	N.A.
1905	N.A.	N.A.	PORTO ALEGRE	N.A.	UNKNOWN	–	X			NEGATIVE	N.A.
1906	N.A.	N.A.	PORTO ALEGRE	N.A.	UNKNOWN	–	X			NEGATIVE	N.A.
1907	N.A.	N.A.	PORTO ALEGRE	N.A.	UNKNOWN	–	X			NEGATIVE	N.A.
1908	N.A.	N.A.	CANOAS	N.A.	UNKNOWN	–	X			NEGATIVE	N.A.
1909	N.A.	N.A.	PORTO ALEGRE	N.A.	UNKNOWN	–	X			NEGATIVE	N.A.
1910	N.A.	N.A.	PORTO ALEGRE	N.A.	UNKNOWN	–	X			NEGATIVE	N.A.
1911	N.A.	N.A.	PORTO ALEGRE	N.A.	UNKNOWN	–	X			NEGATIVE	N.A.
1912	27	FEMALE	PORTO ALEGRE	N.A.	UNKNOWN	–	X			NEGATIVE	N.A.
1913	N.A.	N.A.	PORTO ALEGRE	N.A.	UNKNOWN	–	X			NEGATIVE	N.A.
1914	N.A.	N.A.	PORTO ALEGRE	N.A.	UNKNOWN	–	X			NEGATIVE	N.A.
1915	62	FEMALE	NOVO HAMBURGO	SEPTEMBER	YES	PERNAMBUCO	X			POSITIVE	N.A.
1916	N.A.	N.A.	PORTO ALEGRE	N.A.	UNKNOWN	–	X			NEGATIVE	N.A.
1917	N.A.	N.A.	BAGÉ	N.A.	UNKNOWN	–	X			NEGATIVE	N.A.
1918	N.A.	N.A.	SÃO BORJA	N.A.	UNKNOWN	–	X			NEGATIVE	N.A.
1919	N.A.	N.A.	FELIZ	N.A.	YES	RIO DE JANEIRO		X		NEGATIVE	N.A.	S1:1787 NEGATIVE
1920	N.A.	N.A.	TRÊS DE MAIO	N.A.	UNKNOWN	–		X		NEGATIVE	N.A.	S1:1810 NEGATIVE
1921	N.A.	N.A.	SANTA ROSA	N.A.	UNKNOWN	–	X			NEGATIVE	N.A.
1922	N.A.	N.A.	SANTA ROSA	N.A.	UNKNOWN	–	X			NEGATIVE	N.A.
1923	N.A.	N.A.	PORTO ALEGRE	N.A.	UNKNOWN	–	X			NEGATIVE	N.A.
1924	N.A.	N.A.	PORTO ALEGRE	N.A.	UNKNOWN	–	X			NEGATIVE	N.A.
1925	N.A.	N.A.	PORTO ALEGRE	N.A.	UNKNOWN	–	X			NEGATIVE	N.A.
1926	N.A.	N.A.	ITAQUI	N.A.	UNKNOWN	–	X			NEGATIVE	N.A.
1927	N.A.	N.A.	PORTO ALEGRE	N.A.	UNKNOWN	–	X			NEGATIVE	N.A.
1928	N.A.	N.A.	PORTO ALEGRE	N.A.	UNKNOWN	–	X			NEGATIVE	N.A.
1929	N.A.	N.A.	DOUTOR MAURÍCIO CARDOSO	N.A.	NO	–	X			NEGATIVE	N.A.
1930	N.A.	N.A.	DOUTOR MAURÍCIO CARDOSO	N.A.	NO	–	X			NEGATIVE	N.A.
1931	N.A.	N.A.	PORTO ALEGRE	N.A.	UNKNOWN	–		X		NEGATIVE	N.A.	S1:1924 NEGATIVE
1932	N.A.	N.A.	SÃO FRANCISCO DE ASSIS	N.A.	NO	–	X			NEGATIVE	N.A.
1933	N.A.	N.A.	PORTO ALEGRE	N.A.	UNKNOWN	–	X			NEGATIVE	N.A.
1934	UNKNOWN	N.A.	IVOTI	N.A.	UNKNOWN	–	X			NEGATIVE	N.A.
1935	N.A.	N.A.	PORTO ALEGRE	N.A.	NO	–	X			NEGATIVE	N.A.
1936	N.A.	N.A.	PORTO ALEGRE	N.A.	UNKNOWN	–	X			NEGATIVE	N.A.
1937	N.A.	N.A.	PORTO ALEGRE	N.A.	UNKNOWN	–	X			NEGATIVE	N.A.
1938	N.A.	N.A.	PORTO ALEGRE	N.A.	NO	–		X		NEGATIVE	N.A.	S1:1935 NEGATIVE
1939	N.A.	N.A.	PORTO ALEGRE	N.A.	UNKNOWN	–	X			NEGATIVE	N.A.
1940	N.A.	N.A.	PORTO ALEGRE	N.A.	UNKNOWN	–	X			NEGATIVE	N.A.
1941	N.A.	N.A.	PORTO ALEGRE	N.A.	UNKNOWN	–	X			NEGATIVE	N.A.
1942	N.A.	N.A.	HORIZONTINA	N.A.	NO	–	X			NEGATIVE	N.A.
1943	N.A.	N.A.	TRÊS DE MAIO	N.A.	NO	–	X			NEGATIVE	N.A.
1944	N.A.	N.A.	PORTO ALEGRE	N.A.	UNKNOWN	–	X			NEGATIVE	N.A.
1945	N.A.	N.A.	PORTO ALEGRE	N.A.	UNKNOWN	–	X			NEGATIVE	N.A.
1946	N.A.	N.A.	PORTO ALEGRE	N.A.	UNKNOWN	–			X	NEGATIVE	N.A.	S1:1935 NEGATIVE S2:1938 NEGATIVE
1947	N.A.	N.A.	IJUÍ	N.A.	NO	–	X			NEGATIVE	N.A.
1948	N.A.	N.A.	IJUÍ	N.A.	NO	–	X			NEGATIVE	N.A.
1949	N.A.	N.A.	IJUÍ	N.A.	NO	–	X			NEGATIVE	N.A.
1950	N.A.	N.A.	IJUÍ	N.A.	NO	–	X			NEGATIVE	N.A.
1951	N.A.	N.A.	IJUÍ	N.A.	NO	–	X			NEGATIVE	N.A.
1952	N.A.	N.A.	IJUÍ	N.A.	NO	–	X			NEGATIVE	N.A.
1953	N.A.	N.A.	CRISSIUMAL	N.A.	NO	–	X			NEGATIVE	N.A.
1954	N.A.	N.A.	CAXIAS DO SUL	N.A.	YES	SOUTH AFRICA	X			NEGATIVE	N.A.
1955	N.A.	N.A.	SANTA ROSA	N.A.	UNKNOWN	–	X			NEGATIVE	N.A.
1956	N.A.	N.A.	PORTO ALEGRE	N.A.	UNKNOWN	–	X			NEGATIVE	N.A.
1957	N.A.	N.A.	PORTO ALEGRE	N.A.	UNKNOWN	–	X			NEGATIVE	N.A.
1958	N.A.	N.A.	ESTÂNCIA VELHA	N.A.	UNKNOWN	–	X			NEGATIVE	N.A.
1959	N.A.	N.A.	PORTO ALEGRE	N.A.	UNKNOWN	–	X			NEGATIVE	N.A.
1960	N.A.	N.A.	PORTO ALEGRE	N.A.	UNKNOWN	–	X			NEGATIVE	N.A.
1961	N.A.	N.A.	PORTO ALEGRE	N.A.	UNKNOWN	–	X			NEGATIVE	N.A.
1962	N.A.	N.A.	PORTO ALEGRE	N.A.	UNKNOWN	–	X			NEGATIVE	N.A.
1963	N.A.	N.A.	PORTO ALEGRE	N.A.	UNKNOWN	–	X			NEGATIVE	N.A.
1964	33	FEMALE	PORTO ALEGRE	N.A.	NO	–	X			NEGATIVE	N.A.
1965	N.A.	N.A.	CAXIAS DO SUL	N.A.	YES	WITHIN RIO GRANDE DO SUL	X			NEGATIVE	N.A.
1966	N.A.	N.A.	CANOAS	N.A.	NO	–	X			NEGATIVE	N.A.
1967	N.A.	N.A.	PORTO ALEGRE	N.A.	UNKNOWN	–	X			NEGATIVE	N.A.
1968	N.A.	N.A.	PORTO ALEGRE	N.A.	UNKNOWN	–	X			NEGATIVE	N.A.
1969	N.A.	N.A.	BAGÉ	N.A.	NO	–	X			N.A.	N.A.
1970	N.A.	N.A.	PORTO ALEGRE	N.A.	UNKNOWN	–	X			NEGATIVE	N.A.
1971	N.A.	N.A.	SAPIRANGA	N.A.	YES	RIO DE JANEIRO	X			NEGATIVE	N.A.
1972	N.A.	N.A.	GARIBALDI	N.A.	YES	AFRICA	X			NEGATIVE	N.A.
1973	20	FEMALE	PORTO ALEGRE	N.A.	UNKNOWN	–	X			NEGATIVE	N.A.
1974	N.A.	N.A.	PORTO ALEGRE	N.A.	UNKNOWN	–	X			NEGATIVE	N.A.
1975	N.A.	N.A.	PORTO ALEGRE	N.A.	NO	–	X			NEGATIVE	N.A.
1976	N.A.	N.A.	PORTO ALEGRE	N.A.	NO	–	X			NEGATIVE	N.A.
1977	20	FEMALE	GRAMADO	SEPTEMBER	YES	PARÁ	X			POSITIVE	DENGUE 1
1978	N.A.	N.A.	PORTO ALEGRE	N.A.	UNKNOWN	–	X			NEGATIVE	N.A.
1979	N.A.	N.A.	PORTO ALEGRE	N.A.	UNKNOWN	–	X			NEGATIVE	N.A.
1980	N.A.	N.A.	PORTO ALEGRE	N.A.	UNKNOWN	–	X			NEGATIVE	N.A.
1981	N.A.	N.A.	PORTO ALEGRE	N.A.	NO	–	X			NEGATIVE	N.A.
1982	N.A.	N.A.	PORTO ALEGRE	N.A.	NO	–	X			NEGATIVE	N.A.
1983	N.A.	N.A.	PORTO ALEGRE	N.A.	YES	WITHIN RIO GRANDE DO SUL	X			NEGATIVE	N.A.
1984	N.A.	N.A.	PORTO ALEGRE	N.A.	NO	–	X			NEGATIVE	N.A.
1985	N.A.	N.A.	ALVORADA	N.A.	UNKNOWN	–	X			NEGATIVE	N.A.
1986	N.A.	N.A.	GUAÍBA	N.A.	NO	–		X		NEGATIVE	N.A.	S1:1975 NEGATIVE
1987	N.A.	N.A.	TRÊS DE MAIO	N.A.	NO	–	X			NEGATIVE	N.A.
1988	N.A.	N.A.	GUAÍBA	N.A.	UNKNOWN	–	X			NEGATIVE	N.A.
1989	N.A.	N.A.	CAXIAS DO SUL	N.A.	NO	–	X			NEGATIVE	N.A.
1990	N.A.	N.A.	PORTO ALEGRE	N.A.	NO	–	X			NEGATIVE	N.A.
1991	N.A.	N.A.	PORTO ALEGRE	N.A.	NO	–	X			UNDETERMINED	N.A.
1992	N.A.	N.A.	IJUÍ	N.A.	NO	–	X			NEGATIVE	N.A.
1993	N.A.	N.A.	IJUÍ	N.A.	NO	–	X			NEGATIVE	N.A.
1994	N.A.	N.A.	IJUÍ	N.A.	NO	–	X			NEGATIVE	N.A.
1995	N.A.	N.A.	IJUÍ	N.A.	NO	–	X			NEGATIVE	N.A.
1996	N.A.	N.A.	IJUÍ	N.A.	NO	–	X			NEGATIVE	N.A.
1997	N.A.	N.A.	IJUÍ	N.A.	NO	–	X			NEGATIVE	N.A.
1998	N.A.	N.A.	IJUÍ	N.A.	NO	–	X			NEGATIVE	N.A.
[truncated: 356 more rows]
