# Supplementary material for: Laboratory Surveillance of Dengue in Rio Grande do Sul, Brazil, from 2007 to 2013
Source: PLoS One. 2014 Aug 12;9(8):e104394. doi: 10.1371/journal.pone.0104394 (PMC4130601; doi:10.1371/journal.pone.0104394)
Supplement: Table S5 — Data of reported dengue cases in 2011. (XLS) [file pone.0104394.s005.xls]

## Sheet: 2011
Table S5. Data of reported dengue cases in the State of Rio Grande do Sul, Brazil, in 2011.
NUMBER1	AGE2	GENDER	CITY	MONTH OF COLLECTION3	TRAVEL?	LOCATION OF TRAVEL4	SAMPLE 1 (S1)5	SAMPLE 2 (S2)6	SAMPLE 3 (S3)7	RESULTS	SEROTYPE	COMMENTS8
1	N.A.	N.A.	GRAVATAÍ	N.A.	UNKNOWN	–	X			NEGATIVE	N.A.
2	N.A.	N.A.	ENCANTADO	N.A.	UNKNOWN	–	X			NEGATIVE	UNDETERMINED
3	N.A.	N.A.	VENÂNCIO AIRES	N.A.	YES	BAHIA	X			NEGATIVE	N.A.
4	N.A.	N.A.	PORTO ALEGRE	N.A.	NO	–	X			NEGATIVE	N.A.
5	N.A.	N.A.	PORTO ALEGRE	N.A.	NO	–	X			NEGATIVE	N.A.
6	N.A.	N.A.	PORTO ALEGRE	N.A.	UNKNOWN	–	X			NEGATIVE	N.A.
7	N.A.	N.A.	BENTO GONÇALVES	N.A.	YES	PERNAMBUCO	X			NEGATIVE	N.A.
8	N.A.	N.A.	GRAVATAÍ	N.A.	NO	–	X			NEGATIVE	N.A.
9	N.A.	N.A.	PORTO ALEGRE	N.A.	UNKNOWN	–	X			NEGATIVE	N.A.
10	N.A.	N.A.	ERECHIM	N.A.	YES	MATO GROSSO	X			NEGATIVE	N.A.
11	N.A.	N.A.	PORTO ALEGRE	N.A.	UNKNOWN	–	X			NEGATIVE	N.A.
12	N.A.	N.A.	RONDINHA	N.A.	YES	BAHIA	X			NEGATIVE	N.A.
13	N.A.	N.A.	PORTO ALEGRE	N.A.	UNKNOWN	–	X			NEGATIVE	N.A.
14	N.A.	N.A.	PORTO ALEGRE	N.A.	UNKNOWN	–	X			NEGATIVE	N.A.
15	28	MALE	PORTO ALEGRE	JANUARY	YES	GOIÁS	X			POSITIVE	DENGUE 1
16	N.A.	N.A.	PORTO ALEGRE	N.A.	UNKNOWN	–	X			NEGATIVE	N.A.
17	N.A.	N.A.	IJUÍ	N.A.	NO	–	X			NEGATIVE	N.A.
18	N.A.	N.A.	IJUÍ	N.A.	NO	–	X			NEGATIVE	N.A.
19	N.A.	N.A.	IJUÍ	N.A.	NO	–	X			NEGATIVE	N.A.
20	N.A.	N.A.	IJUÍ	N.A.	NO	–	X			NEGATIVE	N.A.
21	N.A.	N.A.	IJUÍ	N.A.	NO	–	X			NEGATIVE	N.A.
22	N.A.	N.A.	IJUÍ	N.A.	NO	–	X			NEGATIVE	N.A.
23	N.A.	N.A.	IJUÍ	N.A.	NO	–	X			NEGATIVE	N.A.
24	N.A.	N.A.	VIAMÃO	N.A.	UNKNOWN	–		X		NEGATIVE	N.A.	S1:05 NEGATIVE
25	N.A.	N.A.	GUABIJU	N.A.	YES	MATO GROSSO	X			NEGATIVE	N.A.
26	N.A.	N.A.	PORTO ALEGRE	N.A.	UNKNOWN	–	X			NEGATIVE	N.A.
27	N.A.	N.A.	PORTO ALEGRE	N.A.	UNKNOWN	–	X			NEGATIVE	N.A.
28	30	MALE	MONTENEGRO	JANUARY	YES	RIO DE JANEIRO	X			POSITIVE	DENGUE 1
29	N.A.	N.A.	SANTO ÂNGELO	N.A.	UNKNOWN	–	X			NEGATIVE	N.A.
30	N.A.	N.A.	GRAVATAÍ	N.A.	UNKNOWN	–	X			NEGATIVE	N.A.
31	N.A.	N.A.	PASSO FUNDO	N.A.	NO	–	X			NEGATIVE	N.A.
32	N.A.	N.A.	PASSO FUNDO	N.A.	NO	–		X		NEGATIVE	N.A.	S1:31 NEGATIVE
33	N.A.	N.A.	CAXIAS DO SUL	N.A.	NO	–	X			NEGATIVE	N.A.
34	N.A.	N.A.	SANTA CRUZ DO SUL	N.A.	YES	WITHIN RIO GRANDE DO SUL	X			NEGATIVE	N.A.
35	N.A.	N.A.	PORTO ALEGRE	N.A.	YES	WITHIN RIO GRANDE DO SUL	X			NEGATIVE	N.A.
36	N.A.	N.A.	PORTO ALEGRE	N.A.	UNKNOWN	–	X			NEGATIVE	N.A.
37	N.A.	N.A.	PORTO ALEGRE	N.A.	NO	–	X			NEGATIVE	N.A.
38	N.A.	N.A.	VIAMÃO	N.A.	NO	–	X			NEGATIVE	N.A.
39	N.A.	N.A.	PORTO ALEGRE	N.A.	UNKNOWN	–	X			NEGATIVE	N.A.
40	N.A.	N.A.	GRAVATAÍ	N.A.	YES	SANTA CATARINA	X			NEGATIVE	N.A.
41	N.A.	N.A.	GRAVATAÍ	N.A.	UNKNOWN	–	X			NEGATIVE	N.A.
42	N.A.	N.A.	TORRES	N.A.	NO	–	X			NEGATIVE	N.A.
43	N.A.	N.A.	PORTO ALEGRE	N.A.	UNKNOWN	–	X			NEGATIVE	N.A.
44	N.A.	N.A.	PASSO FUNDO	N.A.	UNKNOWN	–	X			NEGATIVE	N.A.
45	N.A.	N.A.	GRAVATAÍ	N.A.	UNKNOWN	–	X			NEGATIVE	N.A.
46	N.A.	N.A.	PORTO ALEGRE	N.A.	UNKNOWN	–	X			NEGATIVE	N.A.
47	N.A.	N.A.	CANOAS	N.A.	YES	RIO DE JANEIRO	X			NEGATIVE	N.A.
48	N.A.	N.A.	TRÊS DE MAIO	N.A.	NO	–	X			NEGATIVE	N.A.
49	N.A.	N.A.	PORTO ALEGRE	N.A.	UNKNOWN	–	X			NEGATIVE	N.A.
50	N.A.	N.A.	PORTO ALEGRE	N.A.	UNKNOWN	–	X			NEGATIVE	N.A.
51	N.A.	N.A.	CAXIAS DO SUL	N.A.	UNKNOWN	–	X			NEGATIVE	N.A.
52	N.A.	N.A.	IGREJINHA	N.A.	NO	–	X			NEGATIVE	N.A.
53	N.A.	N.A.	SANTO ÂNGELO	N.A.	UNKNOWN	–	X			NEGATIVE	N.A.
54	N.A.	N.A.	PORTO ALEGRE	N.A.	UNKNOWN	–	X			NEGATIVE	N.A.
55	N.A.	N.A.	BENTO GONÇALVES	N.A.	YES	MATO GROSSO	X			NEGATIVE	N.A.
56	N.A.	N.A.	PORTO ALEGRE	N.A.	YES	WITHIN RIO GRANDE DO SUL	X			NEGATIVE	N.A.
57	27	MALE	MONTENEGRO	JANUARY	YES	PERNAMBUCO	X			POSITIVE	N.A.
58	N.A.	N.A.	CANOAS	N.A.	YES	RIO DE JANEIRO		X		NEGATIVE	N.A.	S1:43 NEGATIVE
59	N.A.	N.A.	PORTO ALEGRE	N.A.	UNKNOWN	–	X			NEGATIVE	N.A.
60	N.A.	N.A.	PORTO ALEGRE	N.A.	YES	WITHIN RIO GRANDE DO SUL	X			NEGATIVE	N.A.
61	N.A.	N.A.	PORTO ALEGRE	N.A.	YES	WITHIN RIO GRANDE DO SUL	X			NEGATIVE	N.A.
62	N.A.	N.A.	VERANÓPOLIS	N.A.	NO	–	X			NEGATIVE	N.A.
63	N.A.	N.A.	MONTENEGRO	N.A.	YES	RIO DE JANEIRO		X		POSITIVE	N.A.	S1:28 POSITIVE
64	N.A.	N.A.	RIO GRANDE	N.A.	YES	WITHIN RIO GRANDE DO SUL	X			NEGATIVE	N.A.
65	N.A.	N.A.	SANTA ROSA	N.A.	YES	ARGENTINA	X			NEGATIVE	N.A.
66	N.A.	N.A.	BOA VISTA DO BURICÁ	N.A.	UNKNOWN	–	X			NEGATIVE	N.A.
67	N.A.	N.A.	GRAVATAÍ	N.A.	UNKNOWN	–	X			NEGATIVE	N.A.
68	N.A.	N.A.	ESTÂNCIA VELHA	N.A.	NO	–	X			NEGATIVE	N.A.
69	N.A.	N.A.	NOVO HAMBURGO	N.A.	NO	–	X			NEGATIVE	N.A.
70	N.A.	N.A.	GRAVATAÍ	N.A.	UNKNOWN	–	X			NEGATIVE	N.A.
71	N.A.	N.A.	GRAVATAÍ	N.A.	NO	–	X			NEGATIVE	N.A.
72	N.A.	N.A.	PORTO ALEGRE	N.A.	UNKNOWN	–	X			NEGATIVE	N.A.
73	N.A.	N.A.	PORTO ALEGRE	N.A.	UNKNOWN	–	X			NEGATIVE	N.A.
74	N.A.	N.A.	VIAMÃO	N.A.	NO	–	X			NEGATIVE	N.A.
75	N.A.	N.A.	ERECHIM	N.A.	NO	–	X			NEGATIVE	N.A.
76	N.A.	N.A.	MARAU	N.A.	NO	–	X			NEGATIVE	N.A.
77	N.A.	N.A.	PASSO FUNDO	N.A.	NO	–	X			NEGATIVE	N.A.
78	N.A.	N.A.	PASSO FUNDO	N.A.	UNKNOWN	–	X			NEGATIVE	N.A.
79	N.A.	N.A.	PASSO FUNDO	N.A.	UNKNOWN	–	X			NEGATIVE	N.A.
80	N.A.	N.A.	IJUÍ	N.A.	UNKNOWN	–	X			NEGATIVE	N.A.
81	N.A.	N.A.	IJUÍ	N.A.	UNKNOWN	–	X			NEGATIVE	N.A.
82	N.A.	N.A.	IJUÍ	N.A.	NO	–	X			NEGATIVE	N.A.
83	N.A.	N.A.	IJUÍ	N.A.	NO	–	X			NEGATIVE	N.A.
84	N.A.	N.A.	IJUÍ	N.A.	NO	–	X			NEGATIVE	N.A.
85	N.A.	N.A.	IJUÍ	N.A.	YES	PARÁ	X			UNDETERMINED	N.A.
86	N.A.	N.A.	IJUÍ	N.A.	NO	–	X			NEGATIVE	N.A.
87	N.A.	N.A.	IJUÍ	N.A.	NO	–	X			NEGATIVE	N.A.
88	N.A.	N.A.	IJUÍ	N.A.	NO	–	X			NEGATIVE	N.A.
89	N.A.	N.A.	IJUÍ	N.A.	NO	–	X			NEGATIVE	N.A.
90	N.A.	N.A.	BENTO GONÇALVES	N.A.	YES	MATO GROSSO AND PARANÁ	X			NEGATIVE	N.A.
91	N.A.	N.A.	HORIZONTINA	N.A.	YES	PARANÁ, PARAGUAY AND ARGENTINA	X			NEGATIVE	N.A.
92	N.A.	N.A.	CRUZ ALTA	N.A.	YES	SANTA CATARINA AND WITHIN RIO GRANDE DO SUL	X			NEGATIVE	N.A.
93	N.A.	N.A.	CRUZ ALTA	N.A.	NO	–	X			NEGATIVE	N.A.
94	N.A.	N.A.	VIAMÃO	N.A.	UNKNOWN	–		X		NEGATIVE	N.A.	S1:56 NEGATIVE
95	N.A.	N.A.	VIAMÃO	N.A.	UNKNOWN	–	X			NEGATIVE	N.A.
96	N.A.	N.A.	CANOAS	N.A.	UNKNOWN	–	X			NEGATIVE	N.A.
97	N.A.	N.A.	VIAMÃO	N.A.	UNKNOWN	–	X			NEGATIVE	N.A.
98	N.A.	N.A.	PORTO ALEGRE	N.A.	UNKNOWN	–	X			NEGATIVE	N.A.
99	N.A.	N.A.	GRAVATAÍ	N.A.	UNKNOWN	–	X			NEGATIVE	N.A.
100	48	FEMALE	GUAÍBA	JANUARY	YES	PARÁ	X			POSITIVE	DENGUE 1
101	N.A.	N.A.	PORTO ALEGRE	N.A.	UNKNOWN	–	X			NEGATIVE	N.A.
102	N.A.	N.A.	PORTO ALEGRE	N.A.	UNKNOWN	–	X			NEGATIVE	N.A.
103	N.A.	N.A.	CACHOEIRINHA	N.A.	UNKNOWN	–	X			NEGATIVE	N.A.
104	N.A.	N.A.	ERECHIM	N.A.	NO	–		X		NEGATIVE	N.A.	S1:75 NEGATIVE
105	N.A.	N.A.	PORTO ALEGRE	N.A.	UNKNOWN	–	X			NEGATIVE	N.A.
106	N.A.	N.A.	GRAVATAÍ	N.A.	YES	MATO GROSSO	X			NEGATIVE	N.A.
107	N.A.	N.A.	SANTO ÂNGELO	N.A.	YES	WITHIN RIO GRANDE DO SUL	X			NEGATIVE	N.A.
108	N.A.	N.A.	SANTO ÂNGELO	N.A.	NO	–	X			NEGATIVE	N.A.
109	N.A.	N.A.	BENTO GONÇALVES	N.A.	YES	PARANÁ, MATO GROSSO DO SUL, PARAGUAY AND ARGENTINA	X			NEGATIVE	N.A.
110	N.A.	N.A.	PORTO ALEGRE	N.A.	UNKNOWN	–	X			NEGATIVE	UNDETERMINED
111	N.A.	N.A.	PORTO ALEGRE	N.A.	YES	RIO DE JANEIRO AND BAHIA	X			NEGATIVE	N.A.
112	N.A.	N.A.	PORTO ALEGRE	N.A.	UNKNOWN	–	X			NEGATIVE	N.A.
113	N.A.	N.A.	SANTA ROSA	N.A.	NO	–	X			NEGATIVE	N.A.
114	N.A.	N.A.	SANTA ROSA	N.A.	NO	–	X			NEGATIVE	N.A.
115	N.A.	N.A.	GUAÍBA	N.A.	YES	PARÁ		X		NEGATIVE	N.A.	S1:100 POSITIVE
116	45	MALE	VIAMÃO	JANUARY	YES	RIO DE JANEIRO	X			POSITIVE	N.A.
117	N.A.	N.A.	SANTO ÂNGELO	N.A.	YES	WITHIN RIO GRANDE DO SUL	X			NEGATIVE	N.A.
118	N.A.	N.A.	SANTO ÂNGELO	N.A.	NO	–	X			NEGATIVE	UNDETERMINED
119	N.A.	N.A.	MARAU	N.A.	NO	–		X		NEGATIVE	N.A.	S1:76 NEGATIVE
120	N.A.	N.A.	IGREJINHA	N.A.	NO	–		X		NEGATIVE	N.A.	S1:52 NEGATIVE
121	N.A.	N.A.	PORTO ALEGRE	N.A.	NO	–	X			NEGATIVE	N.A.
122	N.A.	N.A.	CACHOEIRINHA	N.A.	NO	–	X			NEGATIVE	N.A.
123	N.A.	N.A.	PORTO ALEGRE	N.A.	NO	–	X			NEGATIVE	N.A.
124	N.A.	N.A.	ELDORADO DO SUL	N.A.	UNKNOWN	–	X			NEGATIVE	N.A.
125	37	MALE	PORTO ALEGRE	JANUARY	UNKNOWN	–	X			POSITIVE	DENGUE 1
126	N.A.	N.A.	ARROIO DO MEIO	N.A.	UNKNOWN	–	X			NEGATIVE	N.A.
127	N.A.	N.A.	PORTO ALEGRE	N.A.	NO	–	X			NEGATIVE	N.A.
128	N.A.	N.A.	GRAVATAÍ	N.A.	UNKNOWN	–	X			NEGATIVE	N.A.
129	N.A.	N.A.	GRAVATAÍ	N.A.	UNKNOWN	–	X			NEGATIVE	N.A.
130	N.A.	N.A.	SANTO ÂNGELO	N.A.	YES	WITHIN RIO GRANDE DO SUL	X			NEGATIVE	N.A.
131	N.A.	N.A.	SANTO ÂNGELO	N.A.	YES	WITHIN RIO GRANDE DO SUL	X			NEGATIVE	N.A.
132	N.A.	N.A.	PASSO FUNDO	N.A.	UNKNOWN	–	X			NEGATIVE	N.A.
133	N.A.	N.A.	CHARQUEADAS	N.A.	YES	WITHIN RIO GRANDE DO SUL	X			NEGATIVE	N.A.
134	N.A.	N.A.	IJUÍ	N.A.	NO	–	X			NEGATIVE	N.A.
135	N.A.	N.A.	IJUÍ	N.A.	NO	–	X			NEGATIVE	N.A.
136	N.A.	N.A.	IJUÍ	N.A.	NO	–	X			NEGATIVE	N.A.
137	N.A.	N.A.	IJUÍ	N.A.	NO	–	X			NEGATIVE	N.A.
138	N.A.	N.A.	IJUÍ	N.A.	NO	–	X			NEGATIVE	N.A.
139	N.A.	N.A.	IJUÍ	N.A.	NO	–	X			NEGATIVE	N.A.
140	N.A.	N.A.	IJUÍ	N.A.	NO	–	X			NEGATIVE	N.A.
141	N.A.	N.A.	IJUÍ	N.A.	NO	–	X			NEGATIVE	N.A.
142	N.A.	N.A.	IJUÍ	N.A.	NO	–	X			NEGATIVE	N.A.
143	N.A.	N.A.	PORTO ALEGRE	N.A.	NO	–	X			NEGATIVE	N.A.
144	N.A.	N.A.	VIAMÃO	N.A.	NO	–	X			NEGATIVE	N.A.
145	N.A.	N.A.	VIAMÃO	N.A.	NO	–	X			NEGATIVE	N.A.
146	N.A.	N.A.	VIAMÃO	N.A.	NO	–	X			NEGATIVE	N.A.
147	N.A.	N.A.	VIAMÃO	N.A.	NO	–	X			NEGATIVE	N.A.
148	N.A.	N.A.	PORTO ALEGRE	N.A.	UNKNOWN	–	X			NEGATIVE	N.A.
149	N.A.	N.A.	PORTO ALEGRE	N.A.	NO	–	X			NEGATIVE	N.A.
150	N.A.	N.A.	ALVORADA	N.A.	NO	–	X			NEGATIVE	N.A.
151	N.A.	N.A.	GRAVATAÍ	N.A.	NO	–	X			NEGATIVE	N.A.
152	N.A.	N.A.	PORTO ALEGRE	N.A.	NO	–	X			NEGATIVE	N.A.
153	N.A.	N.A.	GRAVATAÍ	N.A.	NO	–	X			NEGATIVE	N.A.
154	N.A.	N.A.	GRAVATAÍ	N.A.	UNKNOWN	–	X			NEGATIVE	N.A.
155	N.A.	N.A.	GRAVATAÍ	N.A.	NO	–	X			NEGATIVE	N.A.
156	N.A.	N.A.	GRAVATAÍ	N.A.	UNKNOWN	–	X			NEGATIVE	N.A.
157	N.A.	N.A.	VIAMÃO	N.A.	NO	–	X			NEGATIVE	N.A.
158	N.A.	N.A.	VIAMÃO	N.A.	NO	–	X			NEGATIVE	N.A.
159	N.A.	N.A.	PORTO ALEGRE	N.A.	YES	PERNAMBUCO	X			NEGATIVE	N.A.
160	N.A.	N.A.	PORTO ALEGRE	N.A.	NO	–	X			NEGATIVE	N.A.
161	N.A.	N.A.	IJUÍ	N.A.	NO	–	X			NEGATIVE	N.A.
162	N.A.	N.A.	IJUÍ	N.A.	NO	–	X			NEGATIVE	N.A.
163	N.A.	N.A.	IJUÍ	N.A.	NO	–	X			NEGATIVE	N.A.
164	N.A.	N.A.	IJUÍ	N.A.	NO	–	X			NEGATIVE	N.A.
165	N.A.	N.A.	IJUÍ	N.A.	NO	–	X			NEGATIVE	N.A.
166	N.A.	N.A.	IJUÍ	N.A.	YES	SANTA CATARINA	X			NEGATIVE	N.A.
167	N.A.	N.A.	SANTO ÂNGELO	N.A.	NO	–	X			NEGATIVE	N.A.
168	N.A.	N.A.	SANTO ÂNGELO	N.A.	NO	–	X			NEGATIVE	N.A.
169	43	MALE	CAMPO BOM	FEBRUARY	YES	SANTA CATARINA	X			POSITIVE	DENGUE 1
170	N.A.	N.A.	ALVORADA	N.A.	NO	–	X			NEGATIVE	N.A.
171	N.A.	N.A.	ALVORADA	N.A.	NO	–	X			NEGATIVE	N.A.
172	N.A.	N.A.	GRAVATAÍ	N.A.	NO	–	X			NEGATIVE	N.A.
173	N.A.	N.A.	GRAVATAÍ	N.A.	UNKNOWN	–	X			NEGATIVE	N.A.
174	N.A.	N.A.	VIAMÃO	N.A.	NO	–	X			NEGATIVE	N.A.
175	N.A.	N.A.	PORTO ALEGRE	N.A.	UNKNOWN	–	X			NEGATIVE	N.A.
176	N.A.	N.A.	CÂNDIDO GODÓI	N.A.	NO	–	X			NEGATIVE	N.A.
177	N.A.	N.A.	SANTA ROSA	N.A.	UNKNOWN	–	X			NEGATIVE	N.A.
178	N.A.	N.A.	BOA VISTA DO BURICÁ	N.A.	NO	–	X			NEGATIVE	N.A.
179	N.A.	N.A.	SÃO LUIZ GONZAGA	N.A.	YES	MATO GROSSO DO SUL	X			NEGATIVE	N.A.
180	27	MALE	CACHOEIRINHA	FEBRUARY	UNKNOWN	–	X			POSITIVE	DENGUE 1
181	N.A.	N.A.	LINHA NOVA	N.A.	YES	MINAS GERAIS	X			NEGATIVE	N.A.
182	56	MALE	PASSO FUNDO	JANUARY	YES	GOIÁS	X			POSITIVE	N.A.
183	25	FEMALE	PASSO FUNDO	JANUARY	YES	PARÁ	X			POSITIVE	DENGUE 1
184	N.A.	N.A.	VIAMÃO	N.A.	NO	–	X			NEGATIVE	N.A.
185	N.A.	N.A.	PORTO ALEGRE	N.A.	UNKNOWN	–	X			NEGATIVE	N.A.
186	N.A.	N.A.	PORTO ALEGRE	N.A.	UNKNOWN	–	X			NEGATIVE	N.A.
187	N.A.	N.A.	PORTO ALEGRE	N.A.	NO	–	X			NEGATIVE	N.A.
188	N.A.	N.A.	PICADA CAFÉ	N.A.	NO	–	X			NEGATIVE	N.A.
189	N.A.	N.A.	CAXIAS DO SUL	N.A.	UNKNOWN	–	X			NEGATIVE	N.A.
190	N.A.	N.A.	SANTA CRUZ DO SUL	N.A.	YES	WITHIN RIO GRANDE DO SUL	X			NEGATIVE	N.A.
191	N.A.	N.A.	BENTO GONÇALVES	N.A.	UNKNOWN	–	X			NEGATIVE	N.A.
192	N.A.	N.A.	PORTO ALEGRE	N.A.	NO	–	X			NEGATIVE	N.A.
193	N.A.	N.A.	PORTO ALEGRE	N.A.	UNKNOWN	–	X			NEGATIVE	N.A.
194	N.A.	N.A.	VIAMÃO	N.A.	NO	–	X			NEGATIVE	N.A.
195	N.A.	N.A.	GRAVATAÍ	N.A.	NO	–	X			NEGATIVE	N.A.
196	N.A.	N.A.	GRAVATAÍ	N.A.	UNKNOWN	–	X			NEGATIVE	N.A.
197	N.A.	N.A.	GRAVATAÍ	N.A.	UNKNOWN	–	X			NEGATIVE	N.A.
198	N.A.	N.A.	CAMPO BOM	N.A.	YES	SANTA CATARINA		X		POSITIVE	N.A.	S1:169 POSITIVE
199	N.A.	N.A.	SÃO JOSÉ DO OURO	N.A.	NO	–	X			NEGATIVE	N.A.
200	N.A.	N.A.	SANTO ÂNGELO	N.A.	NO	–	X			NEGATIVE	N.A.
201	N.A.	N.A.	SANTO ÂNGELO	N.A.	NO	–	X			NEGATIVE	N.A.
202	N.A.	N.A.	SANTO ÂNGELO	N.A.	NO	–		X		NEGATIVE	N.A.	S1:118 NEGATIVE
203	N.A.	N.A.	SANTO ÂNGELO	N.A.	NO	–	X			NEGATIVE	N.A.
204	N.A.	N.A.	SANTA ROSA	N.A.	YES	PARANÁ	X			NEGATIVE	N.A.
205	N.A.	N.A.	SANTA ROSA	N.A.	UNKNOWN	–	X			NEGATIVE	N.A.
206	N.A.	N.A.	SANTA ROSA	N.A.	NO	–	X			NEGATIVE	N.A.
207	N.A.	N.A.	PORTO ALEGRE	N.A.	UNKNOWN	–	X			NEGATIVE	N.A.
208	N.A.	N.A.	VIAMÃO	N.A.	UNKNOWN	–	X			NEGATIVE	N.A.
209	N.A.	N.A.	PORTO ALEGRE	N.A.	NO	–	X			NEGATIVE	N.A.
210	16	FEMALE	SANTA MARIA	FEBRUARY	YES	RIO DE JANEIRO	X			POSITIVE	DENGUE 1
211	N.A.	N.A.	IJUÍ	N.A.	NO	–	X			NEGATIVE	N.A.
212	N.A.	N.A.	IJUÍ	N.A.	NO	–	X			NEGATIVE	N.A.
213	N.A.	N.A.	IJUÍ	N.A.	UNKNOWN	–	X			UNDETERMINED	N.A.
214	N.A.	N.A.	IJUÍ	N.A.	NO	–	X			NEGATIVE	N.A.
215	N.A.	N.A.	CRISSIUMAL	N.A.	NO	–	X			NEGATIVE	N.A.
216	N.A.	N.A.	PANAMBI	N.A.	YES	WITHIN RIO GRANDE DO SUL	X			NEGATIVE	N.A.
217	N.A.	N.A.	IJUÍ	N.A.	NO	–	X			NEGATIVE	N.A.
218	N.A.	N.A.	IJUÍ	N.A.	NO	–	X			NEGATIVE	UNDETERMINED
219	N.A.	N.A.	CAPÃO DO LEÃO	N.A.	UNKNOWN	–	X			NEGATIVE	N.A.
220	47	FEMALE	SÃO LUIZ GONZAGA	FEBRUARY	NO	–	X			POSITIVE	N.A.
221	N.A.	N.A.	SÃO LUIZ GONZAGA	N.A.	NO	–	X			NEGATIVE	N.A.
222	N.A.	N.A.	PORTO ALEGRE	N.A.	UNKNOWN	–	X			NEGATIVE	N.A.
223	N.A.	N.A.	PORTO ALEGRE	N.A.	UNKNOWN	–	X			NEGATIVE	N.A.
224	N.A.	N.A.	GRAVATAÍ	N.A.	UNKNOWN	–	X			NEGATIVE	N.A.
225	N.A.	N.A.	PORTO ALEGRE	N.A.	UNKNOWN	–	X			NEGATIVE	N.A.
226	N.A.	N.A.	PORTO ALEGRE	N.A.	YES	RIO DE JANEIRO	X			NEGATIVE	N.A.
227	N.A.	N.A.	CACHOEIRA DO SUL	N.A.	YES	AMAZONAS	X			NEGATIVE	N.A.
228	UNKNOWN	MALE	SÃO LUIZ GONZAGA	FEBRUARY	NO	–	X			POSITIVE	DENGUE 1
229	N.A.	N.A.	PORTO ALEGRE	N.A.	NO	–	X			NEGATIVE	N.A.
230	N.A.	N.A.	SAPUCAIA DO SUL	N.A.	YES	WITHIN RIO GRANDE DO SUL	X			NEGATIVE	N.A.
231	25	MALE	PORTO ALEGRE	FEBRUARY	NO	–	X			POSITIVE	N.A.
232	N.A.	N.A.	PORTO ALEGRE	N.A.	YES	PERNAMBUCO		X		NEGATIVE	N.A.	S1:159 NEGATIVE
233	N.A.	N.A.	SANTA ROSA	N.A.	NO	–	X			NEGATIVE	N.A.
234	N.A.	N.A.	PELOTAS	N.A.	UNKNOWN	–	X			NEGATIVE	N.A.
235	N.A.	N.A.	CACHOEIRA DO SUL	N.A.	YES	AMAZONAS	X			NEGATIVE	N.A.
236	N.A.	N.A.	HORIZONTINA	N.A.	YES	DISTRITO FEDERAL	X			NEGATIVE	N.A.
237	N.A.	N.A.	PORTO MAUÁ	N.A.	NO	–	X			NEGATIVE	N.A.
238	N.A.	N.A.	PORTO ALEGRE	N.A.	NO	–	X			NEGATIVE	N.A.
239	N.A.	N.A.	PORTO ALEGRE	N.A.	NO	–	X			NEGATIVE	N.A.
240	N.A.	N.A.	PORTO ALEGRE	N.A.	UNKNOWN	–	X			NEGATIVE	N.A.
241	N.A.	N.A.	PORTO ALEGRE	N.A.	UNKNOWN	–	X			NEGATIVE	N.A.
242	N.A.	N.A.	CACHOEIRA DO SUL	N.A.	YES	AMAZONAS		X		NEGATIVE	N.A.	S1:227 NEGATIVE
243	69	MALE	FLORES DA CUNHA	FEBRUARY	YES	GOIÁS	X			POSITIVE	DENGUE 1
244	N.A.	N.A.	VIAMÃO	N.A.	UNKNOWN	–	X			NEGATIVE	N.A.
245	N.A.	N.A.	CACHOEIRINHA	N.A.	YES	CEARÁ		X		POSITIVE	N.A.	S1:180 POSITIVE
246	N.A.	N.A.	MARAU	N.A.	NO	–	X			NEGATIVE	N.A.
247	N.A.	N.A.	MARAU	N.A.	NO	–	X			NEGATIVE	N.A.
248	N.A.	N.A.	IJUÍ	N.A.	NO	–	X			NEGATIVE	N.A.
249	N.A.	N.A.	IJUÍ	N.A.	NO	–	X			NEGATIVE	N.A.
250	N.A.	N.A.	IJUÍ	N.A.	NO	–	X			NEGATIVE	N.A.
251	N.A.	N.A.	IJUÍ	N.A.	NO	–	X			NEGATIVE	N.A.
252	N.A.	N.A.	IJUÍ	N.A.	YES	MATO GROSSO	X			NEGATIVE	N.A.
253	N.A.	N.A.	SÃO BORJA	N.A.	NO	–	X			NEGATIVE	N.A.
254	N.A.	N.A.	GRAVATAÍ	N.A.	NO	–	X			NEGATIVE	N.A.
255	N.A.	N.A.	GRAVATAÍ	N.A.	UNKNOWN	–	X			NEGATIVE	N.A.
256	N.A.	N.A.	PASSO FUNDO	N.A.	UNKNOWN	–	X			NEGATIVE	N.A.
257	N.A.	N.A.	CHARQUEADAS	N.A.	NO	–	X			NEGATIVE	N.A.
258	N.A.	N.A.	PASSO FUNDO	N.A.	UNKNOWN	–	X			NEGATIVE	N.A.
259	N.A.	N.A.	PASSO FUNDO	N.A.	NO	–	X			NEGATIVE	N.A.
260	N.A.	N.A.	PASSO FUNDO	N.A.	UNKNOWN	–	X			NEGATIVE	N.A.
261	N.A.	N.A.	NOVO HAMBURGO	N.A.	NO	–	X			NEGATIVE	N.A.
262	N.A.	N.A.	LINDOLFO COLLOR	N.A.	UNKNOWN	–	X			NEGATIVE	N.A.
263	N.A.	N.A.	LINDOLFO COLLOR	N.A.	UNKNOWN	–	X			NEGATIVE	N.A.
264	N.A.	N.A.	PORTO ALEGRE	N.A.	UNKNOWN	–		X		NEGATIVE	N.A.	S1:222 NEGATIVE
265	N.A.	N.A.	PORTO ALEGRE	N.A.	UNKNOWN	–		X		NEGATIVE	N.A.	S1:223 NEGATIVE
266	N.A.	N.A.	PORTO ALEGRE	N.A.	NO	–		X		POSITIVE	N.A.	S1:231 POSITIVE
267	N.A.	N.A.	CRUZ ALTA	N.A.	NO	–	X			NEGATIVE	N.A.
268	N.A.	N.A.	CRUZ ALTA	N.A.	UNKNOWN	–	X			NEGATIVE	N.A.
269	N.A.	N.A.	CRUZ ALTA	N.A.	NO	–	X			NEGATIVE	N.A.
270	N.A.	N.A.	SÃO LUIZ GONZAGA	N.A.	NO	–	X			NEGATIVE	N.A.
271	45	MALE	SÃO LUIZ GONZAGA	FEBRUARY	NO	–	X			POSITIVE	DENGUE 1
272	N.A.	N.A.	SÃO LUIZ GONZAGA	N.A.	NO	–	X			NEGATIVE	N.A.
273	42	MALE	SÃO LUIZ GONZAGA	JANUARY	YES	PARÁ	X			POSITIVE	N.A.
274	55	MALE	SÃO LUIZ GONZAGA	FEBRUARY	NO	–	X			POSITIVE	DENGUE 1
275	N.A.	N.A.	SÃO LUIZ GONZAGA	N.A.	NO	–	X			NEGATIVE	N.A.
276	N.A.	N.A.	SÃO LUIZ GONZAGA	N.A.	NO	–	X			NEGATIVE	N.A.
277	N.A.	N.A.	SÃO LUIZ GONZAGA	N.A.	NO	–	X			NEGATIVE	N.A.
278	N.A.	N.A.	VITÓRIA DAS MISSÕES	N.A.	NO	–	X			NEGATIVE	N.A.
279	N.A.	N.A.	PORTO ALEGRE	N.A.	NO	–	X			NEGATIVE	N.A.
280	N.A.	N.A.	SANTA ROSA	N.A.	NO	–	X			NEGATIVE	N.A.
281	N.A.	N.A.	EUGÊNIO DE CASTRO	N.A.	YES	WITHIN RIO GRANDE DO SUL	X			NEGATIVE	N.A.
282	N.A.	N.A.	SANTA ROSA	N.A.	NO	–	X			NEGATIVE	N.A.
283	N.A.	N.A.	FLORES DA CUNHA	N.A.	YES	GOIÁS		X		POSITIVE	N.A.	S1:243 POSITIVE
284	N.A.	N.A.	SANTO ÂNGELO	N.A.	NO	–	X			NEGATIVE	N.A.
285	N.A.	N.A.	SANTO ÂNGELO	N.A.	NO	–	X			NEGATIVE	N.A.
286	N.A.	N.A.	BENTO GONÇALVES	N.A.	YES	PARANÁ	X			NEGATIVE	N.A.
287	N.A.	N.A.	VIAMÃO	N.A.	NO	–	X			NEGATIVE	N.A.
288	N.A.	N.A.	PORTO ALEGRE	N.A.	UNKNOWN	–		X		NEGATIVE	N.A.	S1:240 NEGATIVE
289	N.A.	N.A.	LINDOLFO COLLOR	N.A.	YES	BAHIA		X		NEGATIVE	N.A.	S1:263 NEGATIVE
290	N.A.	N.A.	PORTO ALEGRE	N.A.	UNKNOWN	–	X			NEGATIVE	N.A.
291	N.A.	N.A.	PORTO ALEGRE	N.A.	UNKNOWN	–	X			NEGATIVE	N.A.
292	N.A.	N.A.	PELOTAS	N.A.	YES	RIO DE JANEIRO	X			NEGATIVE	N.A.
293	N.A.	N.A.	RIO GRANDE	N.A.	NO	–	X			NEGATIVE	N.A.
294	N.A.	N.A.	CAMPO BOM	N.A.	YES	ARGENTINA	X			NEGATIVE	N.A.
295	N.A.	N.A.	GRAVATAÍ	N.A.	NO	–	X			NEGATIVE	N.A.
296	N.A.	N.A.	GRAVATAÍ	N.A.	NO	–	X			NEGATIVE	N.A.
297	N.A.	N.A.	GRAVATAÍ	N.A.	UNKNOWN	–	X			NEGATIVE	N.A.
298	N.A.	N.A.	PORTO ALEGRE	N.A.	UNKNOWN	–	X			NEGATIVE	N.A.
299	N.A.	N.A.	PORTO ALEGRE	N.A.	UNKNOWN	–	X			NEGATIVE	N.A.
300	38	FEMALE	PORTO ALEGRE	FEBRUARY	UNKNOWN	–	X			POSITIVE	DENGUE 1
301	N.A.	N.A.	MINAS DO LEÃO	N.A.	NO	–		X		NEGATIVE	N.A.	S1:101 NEGATIVE
302	56	MALE	MINAS DO LEÃO	FEBRUARY	NO	–	X			POSITIVE	N.A.
303	46	MALE	FREDERICO WESTPHALEN	FEBRUARY	YES	RIO DE JANEIRO	X			POSITIVE	DENGUE 1
304	N.A.	N.A.	PORTO ALEGRE	N.A.	UNKNOWN	–	X			NEGATIVE	N.A.
305	N.A.	N.A.	PORTO ALEGRE	N.A.	YES	SÃO PAULO	X			NEGATIVE	N.A.
306	N.A.	N.A.	PORTO ALEGRE	N.A.	UNKNOWN	–		X		NEGATIVE	N.A.	S1:279 NEGATIVE
307	N.A.	N.A.	PORTO ALEGRE	N.A.	UNKNOWN	–	X			NEGATIVE	N.A.
308	N.A.	N.A.	VIAMÃO	N.A.	NO	–	X			NEGATIVE	N.A.
309	N.A.	N.A.	SOLEDADE	N.A.	YES	RONDÔNIA	X			NEGATIVE	N.A.
310	N.A.	N.A.	PASSO FUNDO	N.A.	NO	–	X			NEGATIVE	N.A.
311	N.A.	N.A.	MAXIMILIANO DE ALMEIDA	N.A.	NO	–	X			NEGATIVE	N.A.
312	N.A.	N.A.	PASSO FUNDO	N.A.	UNKNOWN	–	X			NEGATIVE	N.A.
313	N.A.	N.A.	PASSO FUNDO	N.A.	YES	PARÁ		X		POSITIVE	N.A.	S1:183 POSITIVE
314	N.A.	N.A.	CÂNDIDO GODÓI	N.A.	UNKNOWN	–	X			NEGATIVE	N.A.
315	N.A.	N.A.	SANTA MARIA	N.A.	UNKNOWN	–	X			NEGATIVE	N.A.
316	66	FEMALE	SÃO MARCOS	FEBRUARY	YES	PERNAMBUCO	X			POSITIVE	DENGUE 1
317	67	MALE	SÃO LUIZ GONZAGA	FEBRUARY	NO	–	X			POSITIVE	DENGUE 1
318	N.A.	N.A.	GRAVATAÍ	N.A.	UNKNOWN	–	X			NEGATIVE	N.A.
319	N.A.	N.A.	NOVO HAMBURGO	N.A.	NO	–	X			NEGATIVE	N.A.
320	N.A.	N.A.	SÃO LUIZ GONZAGA	N.A.	YES	WITHIN RIO GRANDE DO SUL	X			NEGATIVE	N.A.
321	N.A.	N.A.	SÃO LUIZ GONZAGA	N.A.	YES	WITHIN RIO GRANDE DO SUL	X			NEGATIVE	N.A.
322	N.A.	N.A.	PORTÃO	N.A.	YES	TOCANTINS	X			NEGATIVE	N.A.
323	N.A.	N.A.	TORRES	N.A.	YES	BAHIA	X			NEGATIVE	N.A.
324	N.A.	N.A.	IJUÍ	N.A.	NO	–	X			NEGATIVE	N.A.
325	N.A.	N.A.	IJUÍ	N.A.	YES	CEARÁ	X			NEGATIVE	N.A.
326	N.A.	N.A.	IJUÍ	N.A.	NO	–	X			NEGATIVE	N.A.
327	N.A.	N.A.	IJUÍ	N.A.	YES	WITHIN RIO GRANDE DO SUL	X			NEGATIVE	N.A.
328	31	FEMALE	IJUÍ	FEBRUARY	UNKNOWN	–		X		POSITIVE	N.A.	S1:213 UNDETERMINED
329	N.A.	N.A.	IJUÍ	N.A.	YES	WITHIN RIO GRANDE DO SUL	X			NEGATIVE	N.A.
330	N.A.	N.A.	IJUÍ	N.A.	NO	–	X			NEGATIVE	N.A.
331	N.A.	N.A.	IJUÍ	N.A.	UNKNOWN	–	X			NEGATIVE	N.A.
332	N.A.	N.A.	IJUÍ	N.A.	NO	–	X			NEGATIVE	N.A.
333	N.A.	N.A.	IJUÍ	N.A.	NO	–	X			NEGATIVE	N.A.
334	N.A.	N.A.	IJUÍ	N.A.	YES	WITHIN RIO GRANDE DO SUL	X			NEGATIVE	N.A.
335	N.A.	N.A.	IJUÍ	N.A.	NO	–	X			NEGATIVE	N.A.
336	N.A.	N.A.	IJUÍ	N.A.	NO	–	X			NEGATIVE	N.A.
337	N.A.	N.A.	IJUÍ	N.A.	YES	SÃO PAULO AND AMAZONAS	X			NEGATIVE	N.A.
338	N.A.	N.A.	SÃO LUIZ GONZAGA	N.A.	NO	–		X		NEGATIVE	N.A.	S1:272 NEGATIVE
339	N.A.	N.A.	SÃO LUIZ GONZAGA	N.A.	UNKNOWN	–	X			NEGATIVE	N.A.
340	N.A.	N.A.	SÃO LUIZ GONZAGA	N.A.	YES	WITHIN RIO GRANDE DO SUL	X			NEGATIVE	N.A.
341	N.A.	N.A.	SÃO LUIZ GONZAGA	N.A.	YES	WITHIN RIO GRANDE DO SUL	X			NEGATIVE	N.A.
342	N.A.	N.A.	SÃO LUIZ GONZAGA	N.A.	YES	WITHIN RIO GRANDE DO SUL	X			NEGATIVE	N.A.
343	N.A.	N.A.	GRAVATAÍ	N.A.	UNKNOWN	–	X			NEGATIVE	N.A.
344	N.A.	N.A.	RIO GRANDE	N.A.	UNKNOWN	–	X			NEGATIVE	N.A.
345	N.A.	N.A.	HORIZONTINA	N.A.	YES	PARANÁ, PARAGUAY AND ARGENTINA				NEGATIVE	N.A.
346	N.A.	N.A.	GIRUÁ	N.A.	UNKNOWN	–	X			NEGATIVE	N.A.
347	N.A.	N.A.	GIRUÁ	N.A.	UNKNOWN	–	X			NEGATIVE	N.A.
348	N.A.	N.A.	GIRUÁ	N.A.	UNKNOWN	–	X			NEGATIVE	N.A.
349	N.A.	N.A.	GIRUÁ	N.A.	UNKNOWN	–	X			NEGATIVE	N.A.
350	N.A.	N.A.	SANTA ROSA	N.A.	YES	WITHIN RIO GRANDE DO SUL	X			NEGATIVE	N.A.
351	N.A.	N.A.	SANTO ÂNGELO	N.A.	YES	AMAZONAS	X			NEGATIVE	N.A.
352	N.A.	N.A.	PORTO ALEGRE	N.A.	UNKNOWN	–	X			NEGATIVE	N.A.
353	N.A.	N.A.	SÃO BORJA	N.A.	YES	RIO DE JANEIRO	X			UNDETERMINED	N.A.
354	N.A.	N.A.	ESTÂNCIA VELHA	N.A.	YES	WITHIN RIO GRANDE DO SUL	X			NEGATIVE	N.A.
355	43	MALE	ESTÂNCIA VELHA	FEBRUARY	UNKNOWN	–	X			POSITIVE	N.A.
356	N.A.	N.A.	PORTO ALEGRE	N.A.	UNKNOWN	–	X			NEGATIVE	N.A.
357	N.A.	N.A.	PORTO ALEGRE	N.A.	UNKNOWN	–		X		POSITIVE	N.A.	S1:300 POSITIVE
358	N.A.	N.A.	PORTO ALEGRE	N.A.	UNKNOWN	–		X		NEGATIVE	N.A.	S1:290 NEGATIVE
359	N.A.	N.A.	JAGUARÃO	N.A.	UNKNOWN	–	X			NEGATIVE	N.A.
360	N.A.	N.A.	PORTO ALEGRE	N.A.	YES	ESPIRITO SANTO AND ESPIRITO SANTO	X			NEGATIVE	N.A.
361	N.A.	N.A.	PORTO ALEGRE	N.A.	YES	ESPIRITO SANTO	X			NEGATIVE	N.A.
362	N.A.	N.A.	PORTO ALEGRE	N.A.	UNKNOWN	–	X			NEGATIVE	N.A.
363	N.A.	N.A.	PORTO ALEGRE	N.A.	UNKNOWN	–	X			NEGATIVE	N.A.
364	N.A.	N.A.	FLORES DA CUNHA	N.A.	YES	WITHIN RIO GRANDE DO SUL	X			NEGATIVE	N.A.
365	N.A.	N.A.	CARAZINHO	N.A.	UNKNOWN	–	X			NEGATIVE	N.A.
366	N.A.	N.A.	SÃO LUIZ GONZAGA	N.A.	NO	–	X			NEGATIVE	N.A.
367	N.A.	N.A.	ENTRE	N.A.	YES	WITHIN RIO GRANDE DO SUL	X			NEGATIVE	N.A.
368	25	FEMALE	SÃO LUIZ GONZAGA	FEBRUARY	NO	–	X			POSITIVE	N.A.
369	N.A.	N.A.	SÃO LUIZ GONZAGA	N.A.	NO	–	X			NEGATIVE	N.A.
370	N.A.	N.A.	SÃO LUIZ GONZAGA	N.A.	NO	–	X			NEGATIVE	N.A.
371	N.A.	N.A.	SÃO LUIZ GONZAGA	N.A.	NO	–		X		NEGATIVE	N.A.	S1:342 NEGATIVE
372	N.A.	N.A.	SÃO LUIZ GONZAGA	N.A.	NO	–	X			UNDETERMINED	N.A.
373	N.A.	N.A.	ESTEIO	N.A.	UNKNOWN	–	X			NEGATIVE	N.A.
374	N.A.	N.A.	SÃO LUIZ GONZAGA	N.A.	NO	–		X		NEGATIVE	N.A.	S1:270 NEGATIVE
375	N.A.	N.A.	PORTO ALEGRE	N.A.	UNKNOWN	–	X			NEGATIVE	N.A.
376	N.A.	N.A.	CAXIAS DO SUL	N.A.	UNKNOWN	–	X			UNDETERMINED	N.A.
377	N.A.	N.A.	CAXIAS DO SUL	N.A.	UNKNOWN	–	X			NEGATIVE	N.A.
378	N.A.	N.A.	PORTO ALEGRE	N.A.	NO	–	X			NEGATIVE	N.A.
379	N.A.	N.A.	SÃO MARCOS	N.A.	YES	PERNAMBUCO		X		POSITIVE	N.A.	S1:316 POSITIVE
380	53	MALE	FREDERICO WESTPHALEN	MARCH	YES	BAHIA	X			POSITIVE	N.A.
381	N.A.	N.A.	CRUZ ALTA	N.A.	NO	–	X			NEGATIVE	N.A.
382	N.A.	N.A.	CRUZ ALTA	N.A.	YES	WITHIN RIO GRANDE DO SUL	X			NEGATIVE	N.A.
383	N.A.	N.A.	CRUZ ALTA	N.A.	NO	–		X		NEGATIVE	N.A.	S1:93 NEGATIVE
384	N.A.	N.A.	GARIBALDI	N.A.	UNKNOWN	–	X			NEGATIVE	N.A.
385	N.A.	N.A.	HUMAITÁ	N.A.	NO	–	X			NEGATIVE	N.A.
386	N.A.	N.A.	IJUÍ	N.A.	NO	–		X		NEGATIVE	N.A.	S1:327 NEGATIVE
387	N.A.	N.A.	IJUÍ	N.A.	UNKNOWN	–		X		NEGATIVE	N.A.	S1:331 NEGATIVE
388	N.A.	N.A.	IJUÍ	N.A.	NO	–		X		NEGATIVE	N.A.	S1:333 NEGATIVE
389	N.A.	N.A.	IJUÍ	N.A.	NO	–	X			NEGATIVE	N.A.
390	N.A.	N.A.	IJUÍ	N.A.	NO	–	X			NEGATIVE	N.A.
391	N.A.	N.A.	IJUÍ	N.A.	NO	–	X			NEGATIVE	N.A.
392	N.A.	N.A.	CRISSIUMAL	N.A.	UNKNOWN	–	X			NEGATIVE	N.A.
393	N.A.	N.A.	CRISSIUMAL	N.A.	UNKNOWN	–	X			NEGATIVE	N.A.
394	N.A.	N.A.	NOVO HAMBURGO	N.A.	NO	–	X			NEGATIVE	N.A.
395	N.A.	N.A.	GIRUÁ	N.A.	UNKNOWN	–	X			NEGATIVE	N.A.
396	N.A.	N.A.	GIRUÁ	N.A.	UNKNOWN	–	X			NEGATIVE	N.A.
397	N.A.	N.A.	GIRUÁ	N.A.	NO	–	X			NEGATIVE	N.A.
398	N.A.	N.A.	GIRUÁ	N.A.	UNKNOWN	–	X			NEGATIVE	N.A.
399	N.A.	N.A.	GIRUÁ	N.A.	UNKNOWN	–	X			NEGATIVE	N.A.
400	N.A.	N.A.	GIRUÁ	N.A.	UNKNOWN	–	X			NEGATIVE	N.A.
401	N.A.	N.A.	GIRUÁ	N.A.	UNKNOWN	–	X			NEGATIVE	N.A.
402	N.A.	N.A.	GIRUÁ	N.A.	UNKNOWN	–		X		NEGATIVE	N.A.	S1:349 NEGATIVE
403	47	FEMALE	NOVO HAMBURGO	MARCH	YES	CEARÁ	X			POSITIVE	N.A.
404	N.A.	N.A.	FREDERICO WESTPHALEN	N.A.	UNKNOWN	–	X			NEGATIVE	N.A.
405	N.A.	N.A.	CAXIAS DO SUL	N.A.	UNKNOWN	–	X			NEGATIVE	N.A.
406	N.A.	N.A.	CAXIAS DO SUL	N.A.	NO	–	X			NEGATIVE	N.A.
407	N.A.	N.A.	PASSO FUNDO	N.A.	NO	–	X			NEGATIVE	N.A.
408	N.A.	N.A.	CASCA	N.A.	NO	–	X			NEGATIVE	N.A.
409	N.A.	N.A.	PORTO ALEGRE	N.A.	UNKNOWN	–	X			NEGATIVE	N.A.
410	50	FEMALE	PORTO ALEGRE	MARCH	UNKNOWN	–	X			POSITIVE	N.A.
411	N.A.	N.A.	PORTO ALEGRE	N.A.	UNKNOWN	–				NEGATIVE	N.A.
412	N.A.	N.A.	JAGUARI	N.A.	NO	–	X			NEGATIVE	N.A.
413	N.A.	N.A.	JAGUARI	N.A.	NO	–	X			NEGATIVE	N.A.
414	N.A.	N.A.	JAGUARI	N.A.	NO	–	X			NEGATIVE	N.A.
415	N.A.	N.A.	JAGUARI	N.A.	NO	–	X			NEGATIVE	N.A.
416	N.A.	N.A.	JAGUARI	N.A.	NO	–	X			NEGATIVE	N.A.
417	N.A.	N.A.	JAGUARI	N.A.	NO	–	X			NEGATIVE	N.A.
418	N.A.	N.A.	JAGUARI	N.A.	NO	–	X			NEGATIVE	N.A.
419	N.A.	N.A.	JAGUARI	N.A.	NO	–	X			NEGATIVE	N.A.
420	N.A.	N.A.	JAGUARI	N.A.	NO	–	X			NEGATIVE	N.A.
421	29	MALE	SÃO JERÔNIMO	MARCH	YES	RIO GRANDE DO NORTE	X			POSITIVE	N.A.
422	38	MALE	LAJEADO	MARCH	UNKNOWN	–	X			POSITIVE	N.A.
423	4	FEMALE	NOVO HAMBURGO	MARCH	YES	AMAZONAS	X			POSITIVE	N.A.
424	N.A.	N.A.	SANTO ÂNGELO	N.A.	YES	WITHIN RIO GRANDE DO SUL	X			NEGATIVE	N.A.
425	N.A.	N.A.	SANTO ÂNGELO	N.A.	UNKNOWN	–	X			NEGATIVE	N.A.
426	N.A.	N.A.	SANTO ÂNGELO	N.A.	NO	–	X			NEGATIVE	N.A.
427	N.A.	N.A.	SANTO ÂNGELO	N.A.	NO	–	X			NEGATIVE	N.A.
428	N.A.	N.A.	SANTA ROSA	N.A.	UNKNOWN	–	X			NEGATIVE	N.A.
429	N.A.	N.A.	PORTO MAUÁ	N.A.	NO	–	X			NEGATIVE	N.A.
430	N.A.	N.A.	CASCA	N.A.	UNKNOWN	–	X			NEGATIVE	N.A.
431	N.A.	N.A.	VIAMÃO	N.A.	NO	–	X			NEGATIVE	N.A.
432	N.A.	N.A.	SÃO LUIZ GONZAGA	N.A.	NO	–	X			NEGATIVE	N.A.
433	N.A.	N.A.	SÃO LUIZ GONZAGA	N.A.	NO	–	X			NEGATIVE	N.A.
434	N.A.	N.A.	SÃO LUIZ GONZAGA	N.A.	NO	–		X		POSITIVE	N.A.	S1:317 POSITIVE
435	57	MALE	SÃO LUIZ GONZAGA	MARCH	NO	–	X			POSITIVE	N.A.
436	N.A.	N.A.	SÃO LUIZ GONZAGA	N.A.	NO	–		X		NEGATIVE	N.A.	S1:276 NEGATIVE
437	N.A.	N.A.	SÃO LUIZ GONZAGA	N.A.	NO	–	X			NEGATIVE	N.A.
438	N.A.	N.A.	SÃO LUIZ GONZAGA	N.A.	NO	–	X			NEGATIVE	N.A.
439	N.A.	N.A.	SÃO LUIZ GONZAGA	N.A.	NO	–	X			NEGATIVE	N.A.
440	N.A.	N.A.	SÃO LUIZ GONZAGA	N.A.	NO	–	X			NEGATIVE	N.A.
441	N.A.	N.A.	SÃO LUIZ GONZAGA	N.A.	NO	–		X		NEGATIVE	N.A.	S1:275 NEGATIVE
442	N.A.	N.A.	SÃO LUIZ GONZAGA	N.A.	NO	–		X		POSITIVE	N.A.	S1:271 POSITIVE
443	N.A.	N.A.	SÃO LUIZ GONZAGA	N.A.	NO	–	X			NEGATIVE	N.A.
444	N.A.	N.A.	SÃO LUIZ GONZAGA	N.A.	NO	–	X			NEGATIVE	N.A.
445	N.A.	N.A.	SÃO LUIZ GONZAGA	N.A.	NO	–	X			NEGATIVE	N.A.
446	N.A.	N.A.	SÃO LUIZ GONZAGA	N.A.	NO	–	X			NEGATIVE	N.A.
447	N.A.	N.A.	SÃO LUIZ GONZAGA	N.A.	NO	–	X			NEGATIVE	N.A.
448	N.A.	N.A.	SÃO LUIZ GONZAGA	N.A.	NO	–	X			NEGATIVE	N.A.
449	N.A.	N.A.	ENTRE	N.A.	YES	WITHIN RIO GRANDE DO SUL	X			NEGATIVE	N.A.
450	N.A.	N.A.	SANTO ANTÔNIO DAS MISSÕES	N.A.	UNKNOWN	–	X			NEGATIVE	N.A.
451	N.A.	N.A.	ENTRE	N.A.	NO	–	X			NEGATIVE	N.A.
452	N.A.	N.A.	CARAZINHO	N.A.	UNKNOWN	–		X		NEGATIVE	N.A.	S1:365 NEGATIVE
453	N.A.	N.A.	PORTO ALEGRE	N.A.	UNKNOWN	–	X			NEGATIVE	N.A.
454	N.A.	N.A.	PORTO ALEGRE	N.A.	UNKNOWN	–	X			NEGATIVE	N.A.
455	N.A.	N.A.	PORTO ALEGRE	N.A.	YES	WITHIN RIO GRANDE DO SUL	X			NEGATIVE	N.A.
456	N.A.	N.A.	NONOAI	N.A.	YES	SANTA CATARINA	X			NEGATIVE	N.A.
457	N.A.	N.A.	MARAU	N.A.	NO	–	X			NEGATIVE	N.A.
458	N.A.	N.A.	MARAU	N.A.	NO	–		X		NEGATIVE	N.A.	S1:247 NEGATIVE
459	N.A.	N.A.	PORTO ALEGRE	N.A.	UNKNOWN	–	X			NEGATIVE	N.A.
460	N.A.	N.A.	PORTO ALEGRE	N.A.	UNKNOWN	–	X			NEGATIVE	N.A.
461	N.A.	N.A.	PORTO ALEGRE	N.A.	UNKNOWN	–	X			NEGATIVE	N.A.
462	N.A.	N.A.	PORTO ALEGRE	N.A.	UNKNOWN	–	X			NEGATIVE	N.A.
463	N.A.	N.A.	PORTO ALEGRE	N.A.	UNKNOWN	–	X			NEGATIVE	N.A.
464	N.A.	N.A.	GRAVATAÍ	N.A.	NO	–	X			NEGATIVE	N.A.
465	N.A.	N.A.	PORTO ALEGRE	N.A.	YES	URUGUAY AND WITHIN RIO GRANDE DO SUL	X			NEGATIVE	N.A.
466	N.A.	N.A.	CANOAS	N.A.	UNKNOWN	–	X			NEGATIVE	N.A.
467	N.A.	N.A.	CANOAS	N.A.	UNKNOWN	–	X			NEGATIVE	N.A.
468	N.A.	N.A.	ESTÂNCIA VELHA	N.A.	YES	WITHIN RIO GRANDE DO SUL	X			NEGATIVE	N.A.
469	N.A.	N.A.	ESTÂNCIA VELHA	N.A.	YES	WITHIN RIO GRANDE DO SUL	X			NEGATIVE	N.A.
470	N.A.	N.A.	SÃO GABRIEL	N.A.	UNKNOWN	–	X			NEGATIVE	N.A.
471	N.A.	N.A.	FARROUPILHA	N.A.	UNKNOWN	–		X		NEGATIVE	N.A.	S1:376 NEGATIVE
472	28	FEMALE	CIDREIRA	MARCH	YES	AMAZONAS	X			POSITIVE	DENGUE 4
473	N.A.	N.A.	PORTO ALEGRE	N.A.	NO	–	X			NEGATIVE	N.A.
474	41	FEMALE	SANTA ROSA	MARCH	UNKNOWN	–	X			POSITIVE	N.A.
475	39	MALE	SANTA ROSA	MARCH	UNKNOWN	–	X			POSITIVE	DENGUE 1
476	N.A.	N.A.	CÂNDIDO GODÓI	N.A.	UNKNOWN	–		X		NEGATIVE	N.A.	S1:314 NEGATIVE
477	N.A.	N.A.	GIRUÁ	N.A.	UNKNOWN	–		X		NEGATIVE	N.A.	S1:347 NEGATIVE
478	73	MALE	TRÊS DE MAIO	MARCH	YES	WITHIN RIO GRANDE DO SUL	X			POSITIVE	N.A.
479	N.A.	N.A.	BOA VISTA DO BURICÁ	N.A.	NO	–	X			NEGATIVE	N.A.
480	N.A.	N.A.	PORTO ALEGRE	N.A.	UNKNOWN	–	X			NEGATIVE	N.A.
481	N.A.	N.A.	PORTO ALEGRE	N.A.	UNKNOWN	–	X			NEGATIVE	N.A.
482	N.A.	N.A.	PORTO ALEGRE	N.A.	YES	WITHIN RIO GRANDE DO SUL	X			NEGATIVE	N.A.
483	N.A.	N.A.	CIDREIRA	N.A.	UNKNOWN	–		X		POSITIVE	N.A.	S1:472 POSITIVE
484	22	MALE	GRAVATAÍ	MARCH	YES	RIO DE JANEIRO	X			POSITIVE	N.A.
485	26	MALE	CAXIAS DO SUL	MARCH	UNKNOWN	–	X			POSITIVE	DENGUE 1
486	N.A.	N.A.	GRAVATAÍ	N.A.	NO	–	X			NEGATIVE	N.A.
487	N.A.	N.A.	PORTO ALEGRE	N.A.	YES	AMAZONAS, RIO DE JANEIRO, PERNAMBUCO AND CEARÁ	X			NEGATIVE	N.A.
488	N.A.	N.A.	PORTO ALEGRE	N.A.	UNKNOWN	–	X			NEGATIVE	N.A.
489	N.A.	N.A.	SANTA ROSA	N.A.	UNKNOWN	–	X			NEGATIVE	N.A.
490	14	MALE	SANTA ROSA	MARCH	YES	WITHIN RIO GRANDE DO SUL	X			POSITIVE	N.A.
491	N.A.	N.A.	SANTA MARIA	N.A.	YES	SÃO PAULO	X			UNDETERMINED	N.A.
492	N.A.	N.A.	CRUZ ALTA	N.A.	YES	WITHIN RIO GRANDE DO SUL	X			NEGATIVE	N.A.
493	N.A.	N.A.	CRUZ ALTA	N.A.	NO	–	X			NEGATIVE	N.A.
494	N.A.	N.A.	PORTO ALEGRE	N.A.	UNKNOWN	–	X			NEGATIVE	N.A.
495	N.A.	N.A.	PORTO ALEGRE	N.A.	NO	–	X			NEGATIVE	N.A.
496	N.A.	N.A.	PORTO ALEGRE	N.A.	YES	WITHIN RIO GRANDE DO SUL	X			NEGATIVE	N.A.
497	N.A.	N.A.	SÃO LUIZ GONZAGA	N.A.	NO	–	X			NEGATIVE	N.A.
498	11	MALE	SÃO LUIZ GONZAGA	MARCH	NO	–	X			POSITIVE	N.A.
499	N.A.	N.A.	SÃO LUIZ GONZAGA	N.A.	NO	–	X			NEGATIVE	N.A.
500	N.A.	N.A.	SÃO LUIZ GONZAGA	N.A.	NO	–	X			NEGATIVE	N.A.
501	N.A.	N.A.	SÃO LUIZ GONZAGA	N.A.	NO	–	X			NEGATIVE	N.A.
502	N.A.	N.A.	SÃO LUIZ GONZAGA	N.A.	NO	–	X			NEGATIVE	N.A.
503	N.A.	N.A.	SÃO LUIZ GONZAGA	N.A.	NO	–	X			NEGATIVE	N.A.
504	N.A.	N.A.	VITÓRIA DAS MISSÕES	N.A.	NO	–		X		NEGATIVE	N.A.	S1:278 NEGATIVE
505	N.A.	N.A.	IJUÍ	N.A.	YES	WITHIN RIO GRANDE DO SUL	X			NEGATIVE	N.A.
506	N.A.	N.A.	IJUÍ	N.A.	UNKNOWN	–	X			NEGATIVE	N.A.
507	N.A.	N.A.	IJUÍ	N.A.	NO	–	X			NEGATIVE	N.A.
508	N.A.	N.A.	IJUÍ	N.A.	NO	–	X			NEGATIVE	N.A.
509	N.A.	N.A.	IJUÍ	N.A.	NO	–	X			NEGATIVE	N.A.
510	N.A.	N.A.	IJUÍ	N.A.	NO	–	X			NEGATIVE	N.A.
511	N.A.	N.A.	IJUÍ	N.A.	UNKNOWN	–	X			NEGATIVE	N.A.
512	N.A.	N.A.	IJUÍ	N.A.	NO	–	X			NEGATIVE	N.A.
513	N.A.	N.A.	IJUÍ	N.A.	NO	–	X			NEGATIVE	N.A.
514	N.A.	N.A.	IJUÍ	N.A.	NO	–	X			NEGATIVE	N.A.
515	N.A.	N.A.	IJUÍ	N.A.	NO	–	X			NEGATIVE	N.A.
516	N.A.	N.A.	IJUÍ	N.A.	YES	WITHIN RIO GRANDE DO SUL	X			NEGATIVE	N.A.
517	N.A.	N.A.	IJUÍ	N.A.	UNKNOWN	–	X			NEGATIVE	N.A.
518	N.A.	N.A.	IJUÍ	N.A.	NO	–	X			NEGATIVE	N.A.
519	N.A.	N.A.	IJUÍ	N.A.	NO	–	X			NEGATIVE	N.A.
520	N.A.	N.A.	IJUÍ	N.A.	NO	–	X			NEGATIVE	N.A.
521	N.A.	N.A.	PASSO FUNDO	N.A.	NO	–	X			NEGATIVE	N.A.
522	N.A.	N.A.	PASSO FUNDO	N.A.	YES	MATO GROSSO DO SUL	X			NEGATIVE	N.A.
523	N.A.	N.A.	XANGRI	N.A.	YES	PARANÁ	X			NEGATIVE	N.A.
524	N.A.	N.A.	BOSSOROCA	N.A.	UNKNOWN	–	X			NEGATIVE	N.A.
525	N.A.	N.A.	PORTO ALEGRE	N.A.	UNKNOWN	–		X		NEGATIVE	N.A.	S1:454 NEGATIVE
526	N.A.	N.A.	GRAVATAÍ	N.A.	UNKNOWN	–	X			NEGATIVE	N.A.
527	N.A.	N.A.	GRAVATAÍ	N.A.	UNKNOWN	–	X			NEGATIVE	N.A.
528	N.A.	N.A.	GARIBALDI	N.A.	YES	WITHIN RIO GRANDE DO SUL		X		NEGATIVE	N.A.	S1:384 NEGATIVE
529	N.A.	N.A.	SANTO ÂNGELO	N.A.	YES	WITHIN RIO GRANDE DO SUL	X			NEGATIVE	N.A.
530	N.A.	N.A.	SÃO LUIZ GONZAGA	N.A.	NO	–		X		NEGATIVE	N.A.	S1:432 NEGATIVE
531	N.A.	N.A.	SÃO LUIZ GONZAGA	N.A.	NO	–	X			NEGATIVE	N.A.
532	N.A.	N.A.	SÃO LUIZ GONZAGA	N.A.	NO	–	X			NEGATIVE	N.A.
533	N.A.	N.A.	SÃO LUIZ GONZAGA	N.A.	NO	–	X			NEGATIVE	N.A.
534	N.A.	N.A.	SÃO LUIZ GONZAGA	N.A.	NO	–	X			NEGATIVE	N.A.
535	N.A.	N.A.	SÃO LUIZ GONZAGA	N.A.	NO	–	X			NEGATIVE	N.A.
536	N.A.	N.A.	SÃO LUIZ GONZAGA	N.A.	NO	–	X			NEGATIVE	N.A.
537	N.A.	N.A.	SÃO LUIZ GONZAGA	N.A.	NO	–	X			NEGATIVE	N.A.
538	N.A.	N.A.	SÃO LUIZ GONZAGA	N.A.	NO	–	X			NEGATIVE	N.A.
539	N.A.	N.A.	SÃO LUIZ GONZAGA	N.A.	NO	–	X			NEGATIVE	N.A.
540	N.A.	N.A.	SÃO LUIZ GONZAGA	N.A.	NO	–	X			NEGATIVE	N.A.
541	N.A.	N.A.	SÃO LUIZ GONZAGA	N.A.	NO	–	X			NEGATIVE	N.A.
542	N.A.	N.A.	DEZESSEIS DE NOVEMBRO	N.A.	YES	WITHIN RIO GRANDE DO SUL	X			NEGATIVE	N.A.
543	N.A.	N.A.	SÃO LUIZ GONZAGA	N.A.	NO	–	X			NEGATIVE	N.A.
544	N.A.	N.A.	IMIGRANTE	N.A.	UNKNOWN	–	X			NEGATIVE	N.A.
545	N.A.	N.A.	NOVO HAMBURGO	N.A.	NO	–	X			NEGATIVE	N.A.
546	58	MALE	CANOAS	MARCH	YES	RIO GRANDE DO NORTE	X			POSITIVE	N.A.
547	N.A.	N.A.	CANOAS	N.A.	UNKNOWN	–		X		NEGATIVE	N.A.	S1:466 NEGATIVE
548	N.A.	N.A.	PORTO ALEGRE	N.A.	YES	RIO DE JANEIRO	X			NEGATIVE	N.A.
549	41	MALE	PORTO ALEGRE	MARCH	YES	DISTRITO FEDERAL	X			POSITIVE	DENGUE 1
550	N.A.	N.A.	PORTO ALEGRE	N.A.	UNKNOWN	–	X			NEGATIVE	N.A.
551	N.A.	N.A.	VIAMÃO	N.A.	NO	–	X			NEGATIVE	N.A.
552	N.A.	N.A.	NOVA ESPERANÇA DO SUL	N.A.	YES	WITHIN RIO GRANDE DO SUL	X			NEGATIVE	N.A.
553	N.A.	N.A.	CARAZINHO	N.A.	YES	PARANÁ AND ARGENTINA	X			UNDETERMINED	N.A.
554	N.A.	N.A.	TRÊS DE MAIO	N.A.	NO	–	X			NEGATIVE	N.A.
555	N.A.	N.A.	TRÊS DE MAIO	N.A.	NO	–	X			NEGATIVE	N.A.
556	N.A.	N.A.	NOVA CANDELÁRIA	N.A.	YES	WITHIN RIO GRANDE DO SUL	X			NEGATIVE	N.A.
557	N.A.	N.A.	GIRUÁ	N.A.	YES	WITHIN RIO GRANDE DO SUL	X			NEGATIVE	N.A.
558	55	FEMALE	SANTA ROSA	MARCH	NO	–	X			POSITIVE	DENGUE 1
559	N.A.	N.A.	SANTA ROSA	N.A.	YES	WITHIN RIO GRANDE DO SUL	X			NEGATIVE	N.A.
560	N.A.	N.A.	TRÊS COROAS	N.A.	UNKNOWN	–	X			NEGATIVE	N.A.
561	N.A.	N.A.	PORTO ALEGRE	N.A.	UNKNOWN	–	X			NEGATIVE	N.A.
562	N.A.	N.A.	SÃO JOSÉ DO HORTÊNCIO	N.A.	UNKNOWN	–	X			NEGATIVE	N.A.
563	N.A.	N.A.	PORTO ALEGRE	N.A.	UNKNOWN	–	X			NEGATIVE	N.A.
564	33	MALE	RIO GRANDE	MARCH	YES	RIO DE JANEIRO	X			POSITIVE	N.A.
565	N.A.	N.A.	RIO GRANDE	N.A.	YES	PARAGUAY	X			NEGATIVE	N.A.
566	N.A.	N.A.	PORTO ALEGRE	N.A.	UNKNOWN	–	X			NEGATIVE	N.A.
567	N.A.	N.A.	CANOAS	N.A.	UNKNOWN	–	X			NEGATIVE	N.A.
568	N.A.	N.A.	PORTO ALEGRE	N.A.	UNKNOWN	–	X			NEGATIVE	N.A.
569	N.A.	N.A.	GRAVATAÍ	N.A.	UNKNOWN	–	X			NEGATIVE	N.A.
570	N.A.	N.A.	FREDERICO WESTPHALEN	N.A.	NO	–	X			NEGATIVE	N.A.
571	N.A.	N.A.	SANTO ÂNGELO	N.A.	NO	–	X			NEGATIVE	N.A.
572	N.A.	N.A.	NOVA PRATA	N.A.	NO	–	X			NEGATIVE	N.A.
573	N.A.	N.A.	BOSSOROCA	N.A.	UNKNOWN	–	X			NEGATIVE	N.A.
574	N.A.	N.A.	ROQUE GONZALES	N.A.	UNKNOWN	–	X			NEGATIVE	N.A.
575	N.A.	N.A.	ESTÂNCIA VELHA	N.A.	YES	PARANÁ	X			NEGATIVE	N.A.
576	N.A.	N.A.	CACHOEIRINHA	N.A.	NO	–	X			NEGATIVE	N.A.
577	N.A.	N.A.	PORTO ALEGRE	N.A.	UNKNOWN	–		X		NEGATIVE	N.A.	S1:482 NEGATIVE
578	N.A.	N.A.	PORTO ALEGRE	N.A.	YES	RIO DE JANEIRO	X			UNDETERMINED	N.A.
579	17	FEMALE	CANOAS	MARCH	UNKNOWN	–	X			POSITIVE	N.A.
580	N.A.	N.A.	PORTO ALEGRE	N.A.	UNKNOWN	–	X			NEGATIVE	N.A.
581	N.A.	N.A.	PAROBÉ	N.A.	YES	SANTA CATARINA	X			NEGATIVE	N.A.
582	N.A.	N.A.	PORTO ALEGRE	N.A.	UNKNOWN	–		X		NEGATIVE	N.A.	S1:566 NEGATIVE
583	54	MALE	ROCA SALES	MARCH	YES	PARAGUAY	X			POSITIVE	N.A.
584	N.A.	N.A.	CAXIAS DO SUL	N.A.	YES	AMAZONAS AND PARÁ	X			UNDETERMINED	N.A.
585	N.A.	N.A.	PORTO ALEGRE	N.A.	YES	RIO DE JANEIRO	X			NEGATIVE	N.A.
586	32	FEMALE	PORTO ALEGRE	MARCH	YES	RIO DE JANEIRO	X			POSITIVE	N.A.
587	N.A.	N.A.	PORTO ALEGRE	N.A.	UNKNOWN	–	X			NEGATIVE	N.A.
588	N.A.	N.A.	PORTO ALEGRE	N.A.	UNKNOWN	–	X			NEGATIVE	N.A.
589	N.A.	N.A.	SANTO ANTÔNIO DAS MISSÕES	N.A.	UNKNOWN	–	X			NEGATIVE	N.A.
590	N.A.	N.A.	PORTO XAVIER	N.A.	UNKNOWN	–	X			NEGATIVE	N.A.
591	N.A.	N.A.	ROQUE GONZALES	N.A.	YES	WITHIN RIO GRANDE DO SUL	X			NEGATIVE	N.A.
592	N.A.	N.A.	IJUÍ	N.A.	NO	–	X			NEGATIVE	N.A.
593	N.A.	N.A.	IJUÍ	N.A.	NO	–	X			NEGATIVE	N.A.
594	N.A.	N.A.	IJUÍ	N.A.	NO	–	X			NEGATIVE	N.A.
595	N.A.	N.A.	IJUÍ	N.A.	NO	–	X			NEGATIVE	N.A.
596	N.A.	N.A.	IJUÍ	N.A.	NO	–	X			NEGATIVE	N.A.
597	N.A.	N.A.	IJUÍ	N.A.	UNKNOWN	–		X		NEGATIVE	N.A.	S1:382 NEGATIVE
598	N.A.	N.A.	PORTO ALEGRE	N.A.	UNKNOWN	–	X			NEGATIVE	N.A.
599	N.A.	N.A.	CAMPO BOM	N.A.	NO	–	X			NEGATIVE	N.A.
600	N.A.	N.A.	MINAS DO LEÃO	N.A.	UNKNOWN	–	X			NEGATIVE	N.A.
601	N.A.	N.A.	MINAS DO LEÃO	N.A.	UNKNOWN	–	X			NEGATIVE	N.A.
602	N.A.	N.A.	VIAMÃO	N.A.	NO	–	X			NEGATIVE	N.A.
603	N.A.	N.A.	PORTO ALEGRE	N.A.	YES	WITHIN RIO GRANDE DO SUL	X			NEGATIVE	N.A.
604	N.A.	N.A.	PORTO ALEGRE	N.A.	YES	DISTRITO FEDERAL		X		POSITIVE	N.A.	S1:549 POSITIVE
605	N.A.	N.A.	PORTO ALEGRE	N.A.	UNKNOWN	–	X			NEGATIVE	N.A.
606	N.A.	N.A.	MARAU	N.A.	NO	–	X			NEGATIVE	N.A.
607	N.A.	N.A.	FREDERICO WESTPHALEN	N.A.	UNKNOWN	–	X			NEGATIVE	N.A.
608	N.A.	N.A.	NOVA ESPERANÇA DO SUL	N.A.	YES	WITHIN RIO GRANDE DO SUL		X		NEGATIVE	N.A.	S1:552 NEGATIVE
609	N.A.	N.A.	PORTO ALEGRE	N.A.	UNKNOWN	–		X		NEGATIVE	N.A.	S1:463 NEGATIVE
610	N.A.	N.A.	ESTÂNCIA VELHA	N.A.	YES	WITHIN RIO GRANDE DO SUL	X			NEGATIVE	N.A.
611	N.A.	N.A.	RIO GRANDE	N.A.	NO	–	X			NEGATIVE	N.A.
612	N.A.	N.A.	RIO GRANDE	N.A.	NO	–	X			NEGATIVE	N.A.
613	N.A.	N.A.	JAGUARÃO	N.A.	UNKNOWN	–		X		NEGATIVE	N.A.	S1:359 NEGATIVE
614	N.A.	N.A.	SÃO GABRIEL	N.A.	YES	WITHIN RIO GRANDE DO SUL		X		NEGATIVE	N.A.	S1:470 NEGATIVE
615	47	MALE	ALEGRETE	MARCH	NO	–	X			POSITIVE	N.A.
616	N.A.	N.A.	CANOAS	N.A.	NO	–	X			NEGATIVE	N.A.
617	N.A.	N.A.	PORTO ALEGRE	N.A.	UNKNOWN	–	X			NEGATIVE	N.A.
618	N.A.	N.A.	GRAVATAÍ	N.A.	NO	–	X			NEGATIVE	N.A.
619	N.A.	N.A.	SÃO LUIZ GONZAGA	N.A.	NO	–	X			NEGATIVE	N.A.
620	N.A.	N.A.	SÃO LUIZ GONZAGA	N.A.	NO	–	X			NEGATIVE	N.A.
621	N.A.	N.A.	SÃO LUIZ GONZAGA	N.A.	NO	–	X			NEGATIVE	N.A.
622	N.A.	N.A.	SÃO LUIZ GONZAGA	N.A.	NO	–	X			NEGATIVE	N.A.
623	N.A.	N.A.	SÃO LUIZ GONZAGA	N.A.	NO	–	X			NEGATIVE	N.A.
624	N.A.	N.A.	SÃO LUIZ GONZAGA	N.A.	NO	–	X			NEGATIVE	N.A.
625	N.A.	N.A.	SÃO LUIZ GONZAGA	N.A.	NO	–	X			NEGATIVE	N.A.
626	N.A.	N.A.	SÃO LUIZ GONZAGA	N.A.	NO	–	X			NEGATIVE	N.A.
627	N.A.	N.A.	SÃO LUIZ GONZAGA	N.A.	NO	–	X			NEGATIVE	N.A.
628	N.A.	N.A.	SÃO LUIZ GONZAGA	N.A.	NO	–	X			NEGATIVE	N.A.
629	N.A.	N.A.	SÃO LUIZ GONZAGA	N.A.	NO	–	X			NEGATIVE	N.A.
630	N.A.	N.A.	SÃO LUIZ GONZAGA	N.A.	NO	–	X			NEGATIVE	N.A.
631	N.A.	N.A.	SÃO LUIZ GONZAGA	N.A.	NO	–	X			NEGATIVE	N.A.
632	N.A.	N.A.	GIRUÁ	N.A.	YES	WITHIN RIO GRANDE DO SUL	X			NEGATIVE	N.A.
633	N.A.	N.A.	SANTA ROSA	N.A.	NO	–	X			NEGATIVE	N.A.
634	N.A.	N.A.	CÂNDIDO GODÓI	N.A.	UNKNOWN	–	X			NEGATIVE	N.A.
635	N.A.	N.A.	CÂNDIDO GODÓI	N.A.	NO	–	X			NEGATIVE	N.A.
636	N.A.	N.A.	CÂNDIDO GODÓI	N.A.	NO	–	X			NEGATIVE	N.A.
637	N.A.	N.A.	TRÊS DE MAIO	N.A.	NO	–	X			NEGATIVE	N.A.
638	N.A.	N.A.	TRÊS DE MAIO	N.A.	NO	–	X			NEGATIVE	N.A.
639	N.A.	N.A.	TRÊS DE MAIO	N.A.	NO	–	X			NEGATIVE	N.A.
640	16	FEMALE	TRÊS DE MAIO	MARCH	NO	–	X			POSITIVE	N.A.
641	N.A.	N.A.	TRÊS DE MAIO	N.A.	UNKNOWN	–	X			NEGATIVE	N.A.
642	N.A.	N.A.	ESTEIO	N.A.	UNKNOWN	–	X			NEGATIVE	N.A.
643	N.A.	N.A.	TRIUNFO	N.A.	NO	–	X			NEGATIVE	N.A.
644	N.A.	N.A.	GRAVATAÍ	N.A.	UNKNOWN	–	X			NEGATIVE	N.A.
645	N.A.	N.A.	PORTO ALEGRE	N.A.	UNKNOWN	–	X			NEGATIVE	N.A.
646	N.A.	N.A.	PORTO ALEGRE	N.A.	YES	WITHIN RIO GRANDE DO SUL	X			NEGATIVE	N.A.
647	N.A.	N.A.	PORTO ALEGRE	N.A.	UNKNOWN	–	X			NEGATIVE	N.A.
648	N.A.	N.A.	SANTO ÂNGELO	N.A.	UNKNOWN	–	X			NEGATIVE	N.A.
649	44	FEMALE	CARAZINHO	MARCH	NO	–	X			POSITIVE	DENGUE 1
650	N.A.	N.A.	PORTO ALEGRE	N.A.	UNKNOWN	–	X			UNDETERMINED	N.A.
651	56	MALE	PORTO ALEGRE	MARCH	YES	BAHIA	X			POSITIVE	N.A.
652	N.A.	N.A.	PELOTAS	N.A.	YES	SÃO PAULO AND WITHIN RIO GRANDE DO SUL	X			NEGATIVE	N.A.
653	N.A.	N.A.	PORTO ALEGRE	N.A.	NO	–	X			NEGATIVE	N.A.
654	N.A.	N.A.	PORTO ALEGRE	N.A.	UNKNOWN	–	X			NEGATIVE	N.A.
655	N.A.	N.A.	ERECHIM	N.A.	NO	–	X			NEGATIVE	N.A.
656	N.A.	N.A.	TRÊS DE MAIO	N.A.	NO	–	X			NEGATIVE	N.A.
657	40	FEMALE	SANTA ROSA	MARCH	NO	–	X			POSITIVE	DENGUE 1
658	N.A.	N.A.	NOVA CANDELÁRIA	N.A.	NO	–		X		NEGATIVE	N.A.	S1:556 NEGATIVE
659	N.A.	N.A.	INDEPENDÊNCIA	N.A.	NO	–	X			NEGATIVE	N.A.
660	N.A.	N.A.	IJUÍ	N.A.	YES	WITHIN RIO GRANDE DO SUL	X			NEGATIVE	N.A.
661	N.A.	N.A.	CANOAS	N.A.	NO	–	X			NEGATIVE	N.A.
662	N.A.	N.A.	PORTO ALEGRE	N.A.	UNKNOWN	–	X			NEGATIVE	N.A.
663	N.A.	N.A.	PORTO ALEGRE	N.A.	NO	–	X			NEGATIVE	N.A.
664	N.A.	N.A.	IJUÍ	N.A.	NO	–		X		NEGATIVE	N.A.	S1:518 NEGATIVE
665	39	MALE	IJUÍ	MARCH	YES	WITHIN RIO GRANDE DO SUL	X			POSITIVE	N.A.
666	N.A.	N.A.	IJUÍ	N.A.	NO	–	X			NEGATIVE	N.A.
667	N.A.	N.A.	IJUÍ	N.A.	NO	–	X			NEGATIVE	N.A.
668	N.A.	N.A.	PANAMBI	N.A.	NO	–	X			NEGATIVE	N.A.
669	N.A.	N.A.	IJUÍ	N.A.	YES	WITHIN RIO GRANDE DO SUL		X		NEGATIVE	N.A.	S1:516 NEGATIVE
670	N.A.	N.A.	IJUÍ	N.A.	NO	–		X		NEGATIVE	N.A.	S1:519 NEGATIVE
671	N.A.	N.A.	IJUÍ	N.A.	NO	–		X		NEGATIVE	N.A.	S1:514 NEGATIVE
672	N.A.	N.A.	IJUÍ	N.A.	NO	–		X		NEGATIVE	N.A.	S1:515 NEGATIVE
673	N.A.	N.A.	IJUÍ	N.A.	UNKNOWN	–	X			NEGATIVE	N.A.
674	N.A.	N.A.	IJUÍ	N.A.	NO	–	X			NEGATIVE	N.A.
675	N.A.	N.A.	IJUÍ	N.A.	NO	–	X			NEGATIVE	N.A.
676	N.A.	N.A.	IJUÍ	N.A.	NO	–	X			NEGATIVE	N.A.
677	N.A.	N.A.	IJUÍ	N.A.	NO	–		X		NEGATIVE	N.A.	S1:509 NEGATIVE
678	N.A.	N.A.	IJUÍ	N.A.	NO	–		X		NEGATIVE	N.A.	S1:596 NEGATIVE
679	N.A.	N.A.	IJUÍ	N.A.	NO	–		X		NEGATIVE	N.A.	S1:513 NEGATIVE
680	N.A.	N.A.	IJUÍ	N.A.	NO	–		X		NEGATIVE	N.A.	S1:595 NEGATIVE
681	N.A.	N.A.	IJUÍ	N.A.	NO	–	X			NEGATIVE	N.A.
682	N.A.	N.A.	IJUÍ	N.A.	NO	–	X			NEGATIVE	N.A.
683	N.A.	N.A.	ESTÂNCIA VELHA	N.A.	NO	–	X			NEGATIVE	N.A.
684	N.A.	N.A.	ESTÂNCIA VELHA	N.A.	NO	–		X		NEGATIVE	N.A.	S1:575 NEGATIVE
685	N.A.	N.A.	ESTÂNCIA VELHA	N.A.	YES	WITHIN RIO GRANDE DO SUL		X		NEGATIVE	N.A.	S1:545 NEGATIVE
686	N.A.	N.A.	PORTO ALEGRE	N.A.	NO	–	X			NEGATIVE	N.A.
687	N.A.	N.A.	PORTO ALEGRE	N.A.	NO	–		X		NEGATIVE	N.A.	S1:603 NEGATIVE
688	50	MALE	PORTO ALEGRE	MARCH	YES	BAHIA	X			POSITIVE	N.A.
689	N.A.	N.A.	SÃO LEOPOLDO	N.A.	YES	RIO DE JANEIRO	X			NEGATIVE	N.A.
690	29	FEMALE	SÃO LEOPOLDO	MARCH	YES	MATO GROSSO	X			POSITIVE	N.A.
691	N.A.	N.A.	BOSSOROCA	N.A.	NO	–		X		NEGATIVE	N.A.	S1:524 NEGATIVE
692	N.A.	N.A.	NOVA PRATA	N.A.	NO	–	X			NEGATIVE	N.A.
693	N.A.	N.A.	NOVA PRATA	N.A.	YES	RIO DE JANEIRO	X			NEGATIVE	N.A.
694	N.A.	N.A.	PORTO ALEGRE	N.A.	UNKNOWN	–	X			NEGATIVE	N.A.
695	12	MALE	PORTO ALEGRE	MARCH	YES	SÃO PAULO	X			POSITIVE	N.A.
696	N.A.	N.A.	GRAVATAÍ	N.A.	NO	–	X			NEGATIVE	N.A.
697	64	FEMALE	VISTA ALEGRE	MARCH	YES	MARANHÃO	X			POSITIVE	DENGUE 1
698	N.A.	N.A.	MARAU	N.A.	NO	–	X			NEGATIVE	N.A.
699	N.A.	N.A.	PORTO ALEGRE	N.A.	UNKNOWN	–	X			NEGATIVE	N.A.
700	N.A.	N.A.	ERECHIM	N.A.	UNKNOWN	–	X			NEGATIVE	N.A.
701	N.A.	N.A.	ERECHIM	N.A.	UNKNOWN	–	X			NEGATIVE	N.A.
702	N.A.	N.A.	NOVA PRATA	N.A.	NO	–		X		NEGATIVE	N.A.	S1:572 NEGATIVE
703	N.A.	N.A.	TOROPI	N.A.	UNKNOWN	–	X			NEGATIVE	N.A.
704	N.A.	N.A.	PORTO ALEGRE	N.A.	UNKNOWN	–	X			NEGATIVE	N.A.
705	N.A.	N.A.	PORTO ALEGRE	N.A.	UNKNOWN	–	X			NEGATIVE	N.A.
706	N.A.	N.A.	PORTO ALEGRE	N.A.	NO	–	X			NEGATIVE	N.A.
707	N.A.	N.A.	PORTO ALEGRE	N.A.	UNKNOWN	–	X			NEGATIVE	N.A.
708	48	FEMALE	SANTA ROSA	MARCH	NO	–	X			POSITIVE	DENGUE 1
709	38	FEMALE	SANTA ROSA	MARCH	NO	–	X			POSITIVE	DENGUE 1
710	N.A.	N.A.	PASSO FUNDO	N.A.	UNKNOWN	–	X			UNDETERMINED	N.A.
711	N.A.	N.A.	PASSO FUNDO	N.A.	NO	–	X			NEGATIVE	N.A.
712	N.A.	N.A.	PASSO FUNDO	N.A.	UNKNOWN	–	X			NEGATIVE	N.A.
713	N.A.	N.A.	PASSO FUNDO	N.A.	UNKNOWN	–	X			NEGATIVE	N.A.
714	16	MALE	SANTA ROSA	MARCH	UNKNOWN	–	X			POSITIVE	N.A.
715	N.A.	N.A.	SANTA ROSA	N.A.	NO	–		X		POSITIVE	N.A.	S1:657 POSITIVE
716	N.A.	N.A.	SANTA ROSA	N.A.	NO	–	X			NEGATIVE	N.A.
717	58	MALE	SANTA ROSA	MARCH	NO	–	X			POSITIVE	N.A.
718	N.A.	N.A.	SANTA ROSA	N.A.	UNKNOWN	–	X			NEGATIVE	N.A.
719	64	MALE	SANTA ROSA	MARCH	NO	–	X			POSITIVE	DENGUE 1
720	N.A.	N.A.	SANTA ROSA	N.A.	NO	–	X			NEGATIVE	N.A.
721	50	FEMALE	SANTA ROSA	MARCH	NO	–	X			POSITIVE	N.A.
722	47	MALE	SANTA ROSA	MARCH	YES	WITHIN RIO GRANDE DO SUL	X			POSITIVE	N.A.
723	N.A.	N.A.	SANTA ROSA	N.A.	NO	–	X			NEGATIVE	N.A.
724	N.A.	N.A.	SANTA ROSA	N.A.	NO	–	X			NEGATIVE	N.A.
725	N.A.	N.A.	TUPARENDI	N.A.	NO	–	X			NEGATIVE	N.A.
726	N.A.	N.A.	SANTA ROSA	N.A.	NO	–	X			NEGATIVE	N.A.
727	N.A.	N.A.	SANTA ROSA	N.A.	NO	–	X			NEGATIVE	N.A.
728	N.A.	N.A.	CÂNDIDO GODÓI	N.A.	NO	–	X			NEGATIVE	N.A.
729	N.A.	N.A.	CÂNDIDO GODÓI	N.A.	UNKNOWN	–	X			NEGATIVE	N.A.
730	N.A.	N.A.	HORIZONTINA	N.A.	NO	–	X			NEGATIVE	N.A.
731	N.A.	N.A.	SANTA ROSA	N.A.	NO	–		X		NEGATIVE	N.A.	S1:559 NEGATIVE
732	19	FEMALE	SANTA ROSA	MARCH	UNKNOWN	–	X			POSITIVE	N.A.
733	16	MALE	SANTA ROSA	MARCH	NO	–	X			POSITIVE	N.A.
734	N.A.	N.A.	INDEPENDÊNCIA	N.A.	YES	WITHIN RIO GRANDE DO SUL	X			NEGATIVE	N.A.
735	N.A.	N.A.	SANTA ROSA	N.A.	UNKNOWN	–	X			NEGATIVE	N.A.
736	24	FEMALE	NOVO HAMBURGO	MARCH	YES	RIO DE JANEIRO	X			POSITIVE	DENGUE 1
737	N.A.	N.A.	PORTO ALEGRE	N.A.	YES	URUGUAY	X			NEGATIVE	N.A.
738	68	MALE	PORTO ALEGRE	MARCH	YES	AMAZONAS	X			POSITIVE	N.A.
739	N.A.	N.A.	SÃO NICOLAU	N.A.	NO	–	X			NEGATIVE	N.A.
740	N.A.	N.A.	ROQUE GONZALES	N.A.	NO	–		X		NEGATIVE	N.A.	S1:574 NEGATIVE
741	N.A.	N.A.	SÃO LUIZ GONZAGA	N.A.	NO	–		X		UNDETERMINED	N.A.	S1:438 NEGATIVE
742	N.A.	N.A.	SÃO LUIZ GONZAGA	N.A.	NO	–		X		NEGATIVE	N.A.	S1:539 NEGATIVE
743	N.A.	N.A.	SÃO LUIZ GONZAGA	N.A.	NO	–		X		NEGATIVE	N.A.	S1:531 NEGATIVE
744	N.A.	N.A.	SÃO LUIZ GONZAGA	N.A.	NO	–		X		NEGATIVE	N.A.	S1:369 NEGATIVE
745	N.A.	N.A.	SÃO LUIZ GONZAGA	N.A.	NO	–		X		NEGATIVE	N.A.	S1:534 NEGATIVE
746	N.A.	N.A.	SÃO LUIZ GONZAGA	N.A.	NO	–	X			NEGATIVE	N.A.
747	N.A.	N.A.	SÃO LUIZ GONZAGA	N.A.	NO	–	X			NEGATIVE	N.A.
748	N.A.	N.A.	SÃO LUIZ GONZAGA	N.A.	NO	–		X		NEGATIVE	N.A.	S1:448 NEGATIVE
749	N.A.	N.A.	GRAVATAÍ	N.A.	NO	–	X			NEGATIVE	N.A.
750	N.A.	N.A.	PORTO ALEGRE	N.A.	YES	WITHIN RIO GRANDE DO SUL	X			NEGATIVE	N.A.
751	N.A.	N.A.	PORTO ALEGRE	N.A.	YES	BOLIVIA		X		POSITIVE	N.A.	S1:768 POSITIVE
752	N.A.	N.A.	PORTO ALEGRE	N.A.	UNKNOWN	–	X			NEGATIVE	N.A.
753	N.A.	N.A.	PORTO ALEGRE	N.A.	UNKNOWN	–	X			NEGATIVE	N.A.
754	N.A.	N.A.	SÃO LUIZ GONZAGA	N.A.	NO	–	X			NEGATIVE	N.A.
755	N.A.	N.A.	PORTO ALEGRE	N.A.	UNKNOWN	–	X			NEGATIVE	N.A.
756	N.A.	N.A.	SÃO LUIZ GONZAGA	N.A.	NO	–	X			NEGATIVE	N.A.
757	N.A.	N.A.	SANTO ÂNGELO	N.A.	UNKNOWN	–	X			NEGATIVE	N.A.
758	N.A.	N.A.	PORTO ALEGRE	N.A.	UNKNOWN	–	X			NEGATIVE	N.A.
759	N.A.	N.A.	ERECHIM	N.A.	UNKNOWN	–	X			NEGATIVE	N.A.
760	N.A.	N.A.	ERECHIM	N.A.	UNKNOWN	–		X		NEGATIVE	N.A.	S1:655 NEGATIVE
761	N.A.	N.A.	FREDERICO WESTPHALEN	N.A.	NO	–		X		NEGATIVE	N.A.	S1:607 NEGATIVE
762	N.A.	N.A.	PORTO ALEGRE	N.A.	YES	WITHIN RIO GRANDE DO SUL	X			NEGATIVE	N.A.
763	N.A.	N.A.	PORTO ALEGRE	N.A.	UNKNOWN	–		X		NEGATIVE	N.A.	S1:653 NEGATIVE
764	N.A.	N.A.	RIO GRANDE	N.A.	UNKNOWN	–	X			NEGATIVE	N.A.
765	N.A.	N.A.	PORTO ALEGRE	N.A.	UNKNOWN	–	X			NEGATIVE	N.A.
766	N.A.	N.A.	PASSO FUNDO	N.A.	UNKNOWN	–	X			NEGATIVE	N.A.
767	62	MALE	PORTO ALEGRE	MARCH	UNKNOWN	–	X			POSITIVE	N.A.
768	47	MALE	PORTO ALEGRE	APRIL	UNKNOWN	–	X			POSITIVE	N.A.
769	N.A.	N.A.	PORTO ALEGRE	N.A.	UNKNOWN	–	X			NEGATIVE	N.A.
770	N.A.	N.A.	PORTO ALEGRE	N.A.	UNKNOWN	–	X			NEGATIVE	N.A.
771	43	MALE	PORTO ALEGRE	MARCH	NO	–	X			POSITIVE	DENGUE 1
772	N.A.	N.A.	PORTO ALEGRE	N.A.	NO	–		X		POSITIVE	N.A.	S1:771 POSITIVE
773	N.A.	N.A.	MUÇUM	N.A.	YES	PERNAMBUCO AND RIO DE JANEIRO	X			NEGATIVE	N.A.
774	N.A.	N.A.	PORTO ALEGRE	N.A.	UNKNOWN	–	X			NEGATIVE	N.A.
775	N.A.	N.A.	PORTO ALEGRE	N.A.	UNKNOWN	–	X			NEGATIVE	N.A.
776	N.A.	N.A.	ESTÂNCIA VELHA	N.A.	YES	WITHIN RIO GRANDE DO SUL	X			NEGATIVE	N.A.
777	N.A.	N.A.	SEBERI	N.A.	YES	SANTA CATARINA	X			NEGATIVE	N.A.
778	N.A.	N.A.	IJUÍ	N.A.	NO	–	X			NEGATIVE	N.A.
779	N.A.	N.A.	IJUÍ	N.A.	NO	–	X			NEGATIVE	N.A.
780	N.A.	N.A.	IJUÍ	N.A.	NO	–	X			NEGATIVE	N.A.
781	N.A.	N.A.	IJUÍ	N.A.	NO	–	X			NEGATIVE	N.A.
782	N.A.	N.A.	SÃO MARTINHO	N.A.	YES	WITHIN RIO GRANDE DO SUL	X			NEGATIVE	N.A.
783	N.A.	N.A.	SÃO MARTINHO	N.A.	YES	WITHIN RIO GRANDE DO SUL	X			NEGATIVE	N.A.
784	N.A.	N.A.	SÃO MARTINHO	N.A.	NO	–	X			NEGATIVE	N.A.
785	N.A.	N.A.	IJUÍ	N.A.	NO	–	X			NEGATIVE	N.A.
786	N.A.	N.A.	IJUÍ	N.A.	NO	–	X			NEGATIVE	N.A.
787	69	FEMALE	INDEPENDÊNCIA	MARCH	YES	PARANÁ	X			POSITIVE	N.A.
788	N.A.	N.A.	TRÊS DE MAIO	N.A.	NO	–	X			NEGATIVE	N.A.
789	N.A.	N.A.	TRÊS DE MAIO	N.A.	NO	–	X			NEGATIVE	N.A.
790	N.A.	N.A.	TRÊS DE MAIO	N.A.	NO	–	X			NEGATIVE	N.A.
791	N.A.	N.A.	TRÊS DE MAIO	N.A.	NO	–	X			NEGATIVE	N.A.
792	N.A.	N.A.	TRÊS DE MAIO	N.A.	UNKNOWN	–	X			NEGATIVE	N.A.
793	5	MALE	SANTA ROSA	MARCH	NO	–	X			POSITIVE	N.A.
794	40	MALE	SANTA ROSA	MARCH	NO	–	X			POSITIVE	N.A.
795	53	FEMALE	SANTA ROSA	MARCH	NO	–	X			POSITIVE	N.A.
796	N.A.	N.A.	SANTA ROSA	N.A.	NO	–		X		NEGATIVE	N.A.	S1:724 NEGATIVE
797	40	FEMALE	SANTA ROSA	MARCH	NO	–	X			POSITIVE	N.A.
798	41	MALE	SANTA ROSA	MARCH	NO	–	X			POSITIVE	N.A.
799	N.A.	N.A.	PORTO ALEGRE	N.A.	UNKNOWN	–	X			NEGATIVE	N.A.
800	N.A.	N.A.	TRÊS DE MAIO	N.A.	UNKNOWN	–	X			NEGATIVE	N.A.
801	N.A.	N.A.	PORTÃO	N.A.	NO	–	X			NEGATIVE	N.A.
802	N.A.	N.A.	GRAVATAÍ	N.A.	NO	–	X			NEGATIVE	N.A.
803	N.A.	N.A.	PASSO FUNDO	N.A.	UNKNOWN	–	X			NEGATIVE	N.A.
804	N.A.	N.A.	PORTO ALEGRE	N.A.	UNKNOWN	–	X			NEGATIVE	N.A.
805	N.A.	N.A.	PORTO ALEGRE	N.A.	UNKNOWN	–	X			NEGATIVE	N.A.
806	N.A.	N.A.	PORTO ALEGRE	N.A.	UNKNOWN	–	X			NEGATIVE	N.A.
807	N.A.	N.A.	PORTO ALEGRE	N.A.	UNKNOWN	–	X			NEGATIVE	N.A.
808	N.A.	N.A.	CRUZ ALTA	N.A.	UNKNOWN	–	X			NEGATIVE	N.A.
809	N.A.	N.A.	CRUZ ALTA	N.A.	UNKNOWN	–	X			NEGATIVE	N.A.
810	N.A.	N.A.	CRUZ ALTA	N.A.	NO	–	X			NEGATIVE	N.A.
811	N.A.	N.A.	PELOTAS	N.A.	YES	BAHIA AND SÃO PAULO		X		NEGATIVE	N.A.	S1:652 NEGATIVE
812	N.A.	N.A.	SÃO LUIZ GONZAGA	N.A.	NO	–		X		NEGATIVE	N.A.	S1:538 NEGATIVE
813	N.A.	N.A.	SÃO LUIZ GONZAGA	N.A.	NO	–		X		NEGATIVE	N.A.	S1:433 NEGATIVE
814	N.A.	N.A.	SÃO LUIZ GONZAGA	N.A.	NO	–		X		NEGATIVE	N.A.	S1:628 NEGATIVE
815	N.A.	N.A.	SÃO LUIZ GONZAGA	N.A.	NO	–		X		NEGATIVE	N.A.	S1:627 NEGATIVE
816	N.A.	N.A.	PORTO XAVIER	N.A.	NO	–		X		NEGATIVE	N.A.	S1:590 NEGATIVE
817	N.A.	N.A.	SÃO LUIZ GONZAGA	N.A.	NO	–		X		NEGATIVE	N.A.	S1:446 NEGATIVE
818	N.A.	N.A.	SÃO LUIZ GONZAGA	N.A.	NO	–	X			NEGATIVE	N.A.
819	N.A.	N.A.	SÃO LUIZ GONZAGA	N.A.	NO	–	X			NEGATIVE	N.A.
820	N.A.	N.A.	SÃO LUIZ GONZAGA	N.A.	NO	–	X			NEGATIVE	N.A.
821	N.A.	N.A.	SÃO LUIZ GONZAGA	N.A.	NO	–	X			NEGATIVE	N.A.
822	N.A.	N.A.	SÃO LUIZ GONZAGA	N.A.	NO	–	X			NEGATIVE	N.A.
823	N.A.	N.A.	SÃO LUIZ GONZAGA	N.A.	NO	–	X			NEGATIVE	N.A.
824	N.A.	N.A.	VISTA ALEGRE	N.A.	YES	MARANHÃO		X		POSITIVE	N.A.	S1:697 POSITIVE
825	N.A.	N.A.	BOSSOROCA	N.A.	UNKNOWN	–	X			NEGATIVE	N.A.
826	N.A.	N.A.	JACUTINGA	N.A.	UNKNOWN	–	X			UNDETERMINED	N.A.
827	N.A.	N.A.	VIAMÃO	N.A.	NO	–	X			NEGATIVE	N.A.
828	N.A.	N.A.	VIAMÃO	N.A.	NO	–	X			NEGATIVE	N.A.
829	N.A.	N.A.	VIAMÃO	N.A.	NO	–	X			NEGATIVE	N.A.
830	N.A.	N.A.	CANOAS	N.A.	YES	PARÁ	X			NEGATIVE	N.A.
831	N.A.	N.A.	RIO GRANDE	N.A.	UNKNOWN	–	X			NEGATIVE	N.A.
832	N.A.	N.A.	EUGÊNIO DE CASTRO	N.A.	YES	WITHIN RIO GRANDE DO SUL	X			NEGATIVE	N.A.
833	N.A.	N.A.	GRAVATAÍ	N.A.	UNKNOWN	–	X			NEGATIVE	N.A.
834	12	FEMALE	RIO GRANDE	APRIL	UNKNOWN	–	X			POSITIVE	N.A.
835	N.A.	N.A.	RIO GRANDE	N.A.	UNKNOWN	–	X			NEGATIVE	N.A.
836	46	MALE	CARAZINHO	APRIL	YES	PARANÁ	X			POSITIVE	N.A.
837	N.A.	N.A.	CARAZINHO	N.A.	YES	PARANÁ		X		POSITIVE	N.A.	S1:649 POSITIVE
838	N.A.	N.A.	PORTO ALEGRE	N.A.	UNKNOWN	–	X			NEGATIVE	N.A.
839	N.A.	N.A.	GRAVATAÍ	N.A.	UNKNOWN	–	X			NEGATIVE	N.A.
840	49	FEMALE	CAÇAPAVA DO SUL	APRIL	UNKNOWN	–	X			POSITIVE	DENGUE 1
841	55	MALE	OSÓRIO	APRIL	YES	BAHIA	X			POSITIVE	N.A.
842	54	MALE	OSÓRIO	APRIL	YES	BAHIA	X			POSITIVE	N.A.
843	45	FEMALE	OSÓRIO	APRIL	YES	BAHIA	X			POSITIVE	N.A.
844	N.A.	N.A.	PORTO ALEGRE	N.A.	UNKNOWN	–		X		NEGATIVE	N.A.	S1:752 NEGATIVE
845	N.A.	N.A.	PORTO ALEGRE	N.A.	YES	WITHIN RIO GRANDE DO SUL	X			NEGATIVE	N.A.
846	N.A.	N.A.	SANTO ÂNGELO	N.A.	NO	–	X			NEGATIVE	N.A.
847	N.A.	N.A.	SANTO ÂNGELO	N.A.	NO	–	X			NEGATIVE	N.A.
848	N.A.	N.A.	SANTO ÂNGELO	N.A.	NO	–	X			NEGATIVE	N.A.
849	N.A.	N.A.	CERRO LARGO	N.A.	YES	PARANÁ	X			NEGATIVE	N.A.
850	N.A.	N.A.	VITÓRIA DAS MISSÕES	N.A.	NO	–	X			NEGATIVE	N.A.
851	N.A.	N.A.	ROCA SALES	N.A.	YES	PARAGUAY		X		POSITIVE	N.A.	S1:583 POSITIVE
852	N.A.	N.A.	PORTO ALEGRE	N.A.	UNKNOWN	–	X			UNDETERMINED	N.A.
853	N.A.	N.A.	TRIUNFO	N.A.	NO	–	X			NEGATIVE	N.A.
854	N.A.	N.A.	NOVO HAMBURGO	N.A.	NO	–	X			NEGATIVE	N.A.
855	N.A.	N.A.	TOROPI	N.A.	UNKNOWN	–	X			NEGATIVE	N.A.
856	N.A.	N.A.	JÚLIO DE CASTILHOS	N.A.	YES	WITHIN RIO GRANDE DO SUL	X			NEGATIVE	N.A.
857	N.A.	N.A.	TOROPI	N.A.	UNKNOWN	–		X		NEGATIVE	N.A.	S1:703 NEGATIVE
858	N.A.	N.A.	SANTIAGO	N.A.	YES	WITHIN RIO GRANDE DO SUL	X			NEGATIVE	N.A.
859	37	MALE	PORTO ALEGRE	APRIL	UNKNOWN	–	X			POSITIVE	N.A.
860	N.A.	N.A.	PORTO ALEGRE	N.A.	UNKNOWN	–	X			NEGATIVE	N.A.
861	25	FEMALE	PORTO ALEGRE	APRIL	YES	BAHIA	X			POSITIVE	DENGUE 1
862	N.A.	N.A.	SANTA ROSA	N.A.	NO	–	X			NEGATIVE	N.A.
863	N.A.	N.A.	SANTA ROSA	N.A.	NO	–	X			NEGATIVE	N.A.
864	71	MALE	SANTA ROSA	MARCH	NO	–	X			POSITIVE	N.A.
865	26	MALE	SANTA ROSA	APRIL	NO	–	X			POSITIVE	N.A.
866	N.A.	N.A.	SANTA ROSA	N.A.	NO	–		X		NEGATIVE	N.A.	S1:718 NEGATIVE
867	N.A.	N.A.	NOVA CANDELÁRIA	N.A.	YES	WITHIN RIO GRANDE DO SUL	X			NEGATIVE	N.A.
868	N.A.	N.A.	INDEPENDÊNCIA	N.A.	YES	WITHIN RIO GRANDE DO SUL	X			NEGATIVE	N.A.
869	N.A.	N.A.	TRÊS DE MAIO	N.A.	UNKNOWN	–	X			UNDETERMINED	N.A.
870	N.A.	N.A.	TRÊS DE MAIO	N.A.	NO	–		X		NEGATIVE	N.A.	S1:789 NEGATIVE
871	30	MALE	SANTA ROSA	APRIL	NO	–	X			POSITIVE	N.A.
872	N.A.	N.A.	TRÊS DE MAIO	N.A.	UNKNOWN	–		X		NEGATIVE	N.A.	S1:791 NEGATIVE
873	N.A.	N.A.	TRÊS DE MAIO	N.A.	NO	–	X			NEGATIVE	N.A.
874	N.A.	N.A.	CÂNDIDO GODÓI	N.A.	NO	–	X			NEGATIVE	N.A.
875	N.A.	N.A.	HORIZONTINA	N.A.	YES	ARGENTINA	X			NEGATIVE	N.A.
876	N.A.	N.A.	PORTO MAUÁ	N.A.	NO	–	X			NEGATIVE	N.A.
877	37	FEMALE	PORTO ALEGRE	APRIL	UNKNOWN	–	X			POSITIVE	N.A.
878	N.A.	N.A.	PORTO ALEGRE	N.A.	UNKNOWN	–	X			NEGATIVE	N.A.
879	N.A.	N.A.	RIO GRANDE	N.A.	UNKNOWN	–	X			NEGATIVE	N.A.
880	N.A.	N.A.	CRISSIUMAL	N.A.	NO	–	X			NEGATIVE	N.A.
881	N.A.	N.A.	IJUÍ	N.A.	UNKNOWN	–	X			NEGATIVE	N.A.
882	N.A.	N.A.	IJUÍ	N.A.	UNKNOWN	–	X			NEGATIVE	N.A.
883	N.A.	N.A.	IJUÍ	N.A.	UNKNOWN	–		X		NEGATIVE	N.A.	S1:676 NEGATIVE
884	N.A.	N.A.	IJUÍ	N.A.	UNKNOWN	–		X		NEGATIVE	N.A.	S1:675 NEGATIVE
885	N.A.	N.A.	IJUÍ	N.A.	UNKNOWN	–		X		NEGATIVE	N.A.	S1:681 NEGATIVE
886	N.A.	N.A.	IJUÍ	N.A.	UNKNOWN	–	X			NEGATIVE	N.A.
887	N.A.	N.A.	IJUÍ	N.A.	UNKNOWN	–	X			NEGATIVE	N.A.
888	N.A.	N.A.	IJUÍ	N.A.	UNKNOWN	–	X			NEGATIVE	N.A.
889	N.A.	N.A.	IJUÍ	N.A.	UNKNOWN	–		X		NEGATIVE	N.A.	S1:673 NEGATIVE
890	N.A.	N.A.	IJUÍ	N.A.	UNKNOWN	–	X			NEGATIVE	N.A.
891	N.A.	N.A.	IJUÍ	N.A.	UNKNOWN	–	X			NEGATIVE	N.A.
892	N.A.	N.A.	IJUÍ	N.A.	UNKNOWN	–		X		NEGATIVE	N.A.	S1:682 NEGATIVE
893	N.A.	N.A.	SANTA ROSA	N.A.	NO	–	X			NEGATIVE	N.A.
894	N.A.	N.A.	SANTA ROSA	N.A.	YES	SANTA CATARINA	X			UNDETERMINED	N.A.
895	42	FEMALE	SANTA ROSA	APRIL	UNKNOWN	–	X			POSITIVE	N.A.
896	26	MALE	SANTA ROSA	APRIL	NO	–	X			POSITIVE	N.A.
897	N.A.	N.A.	SANTA ROSA	N.A.	NO	–		X		NEGATIVE	N.A.	S1:720 NEGATIVE
898	18	FEMALE	SANTA ROSA	APRIL	NO	–	X			POSITIVE	N.A.
899	48	MALE	SÃO BORJA	APRIL	YES	BAHIA	X			POSITIVE	N.A.
900	N.A.	N.A.	ESTÂNCIA VELHA	N.A.	NO	–		X		NEGATIVE	N.A.	S1:683 NEGATIVE
901	N.A.	N.A.	ALEGRETE	N.A.	NO	–	X			NEGATIVE	N.A.
902	N.A.	N.A.	FREDERICO WESTPHALEN	N.A.	NO	–	X			NEGATIVE	N.A.
903	26	MALE	SANTA ROSA	MARCH	NO	–	X			POSITIVE	N.A.
904	N.A.	N.A.	SANTA ROSA	N.A.	NO	–		X		POSITIVE	N.A.	S1:708 POSITIVE
905	51	FEMALE	SANTA ROSA	APRIL	NO	–	X			POSITIVE	N.A.
906	26	MALE	SANTA ROSA	APRIL	NO	–	X			POSITIVE	N.A.
907	N.A.	N.A.	RIO GRANDE	N.A.	UNKNOWN	–	X			NEGATIVE	N.A.
908	N.A.	N.A.	VACARIA	N.A.	YES	PARÁ	X			NEGATIVE	N.A.
909	N.A.	N.A.	RIO GRANDE	N.A.	UNKNOWN	–		X		NEGATIVE	N.A.	S1:611 NEGATIVE
910	N.A.	N.A.	RIO GRANDE	N.A.	UNKNOWN	–	X			NEGATIVE	N.A.
911	N.A.	N.A.	BAGÉ	N.A.	UNKNOWN	–	X			NEGATIVE	N.A.
912	N.A.	N.A.	PORTO ALEGRE	N.A.	NO	–		X		NEGATIVE	N.A.	S1:807 NEGATIVE
913	N.A.	N.A.	PORTO ALEGRE	N.A.	UNKNOWN	–	X			NEGATIVE	N.A.
914	N.A.	N.A.	PORTO ALEGRE	N.A.	NO	–	X			NEGATIVE	N.A.
915	N.A.	N.A.	VACARIA	N.A.	YES	PARÁ	X			UNDETERMINED	N.A.
916	N.A.	N.A.	GRAVATAÍ	N.A.	UNKNOWN	–		X		NEGATIVE	N.A.	S1:749 NEGATIVE
917	N.A.	N.A.	CARAZINHO	N.A.	YES	WITHIN RIO GRANDE DO SUL	X			NEGATIVE	N.A.
918	N.A.	N.A.	MARAU	N.A.	NO	–	X			NEGATIVE	N.A.
919	N.A.	N.A.	ERECHIM	N.A.	UNKNOWN	–	X			NEGATIVE	N.A.
920	N.A.	N.A.	CRUZ ALTA	N.A.	UNKNOWN	–	X			NEGATIVE	N.A.
921	N.A.	N.A.	CRUZ ALTA	N.A.	UNKNOWN	–	X			NEGATIVE	N.A.
922	N.A.	N.A.	CRUZ ALTA	N.A.	UNKNOWN	–	X			NEGATIVE	N.A.
923	N.A.	N.A.	CRUZ ALTA	N.A.	UNKNOWN	–	X			NEGATIVE	N.A.
924	N.A.	N.A.	CRUZ ALTA	N.A.	UNKNOWN	–	X			NEGATIVE	N.A.
925	N.A.	N.A.	CRUZ ALTA	N.A.	UNKNOWN	–	X			NEGATIVE	N.A.
926	N.A.	N.A.	CRUZ ALTA	N.A.	UNKNOWN	–	X			NEGATIVE	N.A.
927	N.A.	N.A.	CRUZ ALTA	N.A.	UNKNOWN	–	X			NEGATIVE	N.A.
928	N.A.	N.A.	ESTEIO	N.A.	UNKNOWN	–	X			NEGATIVE	N.A.
929	34	FEMALE	PORTO ALEGRE	APRIL	UNKNOWN	–	X			POSITIVE	N.A.
930	N.A.	N.A.	PORTO ALEGRE	N.A.	NO	–	X			NEGATIVE	N.A.
931	57	FEMALE	PORTO ALEGRE	APRIL	UNKNOWN	–	X			POSITIVE	N.A.
932	N.A.	N.A.	CRUZ ALTA	N.A.	YES	WITHIN RIO GRANDE DO SUL	X			NEGATIVE	N.A.
933	N.A.	N.A.	ALVORADA	N.A.	UNKNOWN	–	X			NEGATIVE	N.A.
934	N.A.	N.A.	NOVO HAMBURGO	N.A.	YES	PARANÁ	X			NEGATIVE	N.A.
935	N.A.	N.A.	NOVA PETRÓPOLIS	N.A.	UNKNOWN	–	X			NEGATIVE	N.A.
936	N.A.	N.A.	VIAMÃO	N.A.	NO	–	X			NEGATIVE	N.A.
937	N.A.	N.A.	VIAMÃO	N.A.	NO	–	X			NEGATIVE	N.A.
938	N.A.	N.A.	VIAMÃO	N.A.	NO	–		X		NEGATIVE	N.A.	S1:828 NEGATIVE
939	N.A.	N.A.	OSÓRIO	N.A.	NO	–	X			NEGATIVE	N.A.
940	87	FEMALE	PORTO ALEGRE	APRIL	YES	RIO DE JANEIRO	X			POSITIVE	N.A.
941	42	FEMALE	PORTO ALEGRE	APRIL	UNKNOWN	–	X			POSITIVE	N.A.
942	N.A.	N.A.	MARAU	N.A.	UNKNOWN	–	X			NEGATIVE	N.A.
943	N.A.	N.A.	CARAZINHO	N.A.	YES	MINAS GERAIS AND PARANÁ	X			NEGATIVE	N.A.
944	N.A.	N.A.	RIO GRANDE	N.A.	UNKNOWN	–	X			NEGATIVE	N.A.
945	N.A.	N.A.	DOIS IRMÃOS	N.A.	YES	WITHIN RIO GRANDE DO SUL	X			NEGATIVE	N.A.
946	32	MALE	NOVA PRATA	APRIL	YES	BAHIA	X			POSITIVE	N.A.
947	62	MALE	SANTA ROSA	APRIL	NO	–	X			POSITIVE	N.A.
948	52	MALE	SANTA ROSA	APRIL	NO	–	X			POSITIVE	N.A.
949	32	MALE	SANTA ROSA	APRIL	NO	–	X			POSITIVE	N.A.
950	N.A.	N.A.	SANTA ROSA	N.A.	NO	–	X			NEGATIVE	N.A.
951	27	FEMALE	SANTA ROSA	APRIL	NO	–	X			POSITIVE	N.A.
952	50	MALE	SANTA ROSA	APRIL	NO	–	X			POSITIVE	N.A.
953	37	MALE	SANTA ROSA	APRIL	NO	–	X			POSITIVE	N.A.
954	N.A.	N.A.	SANTA ROSA	N.A.	NO	–		X		POSITIVE	N.A.	S1:906 POSITIVE
955	32	FEMALE	SANTA ROSA	APRIL	NO	–	X			POSITIVE	N.A.
956	N.A.	N.A.	SANTA ROSA	N.A.	NO	–	X			NEGATIVE	N.A.
957	N.A.	N.A.	SANTA ROSA	N.A.	NO	–		X		POSITIVE	N.A.	S1:905 POSITIVE
958	30	MALE	SANTA ROSA	APRIL	NO	–	X			POSITIVE	N.A.
959	41	MALE	SANTA ROSA	APRIL	NO	–	X			POSITIVE	N.A.
960	N.A.	N.A.	SANTA ROSA	N.A.	NO	–	X			NEGATIVE	N.A.
961	61	FEMALE	SANTA ROSA	APRIL	NO	–	X			POSITIVE	N.A.
962	40	MALE	SANTA ROSA	APRIL	NO	–	X			POSITIVE	N.A.
963	N.A.	N.A.	SANTA ROSA	N.A.	NO	–	X			NEGATIVE	N.A.
964	N.A.	N.A.	SANTA ROSA	N.A.	NO	–	X			NEGATIVE	N.A.
965	39	MALE	SANTA ROSA	MARCH	NO	–	X			POSITIVE	N.A.
966	N.A.	N.A.	SANTA ROSA	N.A.	NO	–	X			NEGATIVE	N.A.
967	54	MALE	SANTA ROSA	APRIL	NO	–	X			POSITIVE	N.A.
968	20	MALE	SANTA ROSA	APRIL	NO	–	X			POSITIVE	N.A.
969	N.A.	N.A.	SANTA ROSA	N.A.	NO	–	X			NEGATIVE	N.A.
970	N.A.	N.A.	SANTA ROSA	N.A.	NO	–	X			NEGATIVE	N.A.
971	N.A.	N.A.	SENADOR SALGADO FILHO	N.A.	NO	–	X			NEGATIVE	N.A.
972	N.A.	N.A.	SENADOR SALGADO FILHO	N.A.	NO	–	X			NEGATIVE	N.A.
973	N.A.	N.A.	TRÊS DE MAIO	N.A.	NO	–	X			NEGATIVE	N.A.
974	N.A.	N.A.	TRÊS DE MAIO	N.A.	NO	–	X			NEGATIVE	N.A.
975	N.A.	N.A.	TRÊS DE MAIO	N.A.	YES	WITHIN RIO GRANDE DO SUL	X			NEGATIVE	N.A.
976	52	FEMALE	SANTA ROSA	APRIL	NO	–	X			POSITIVE	N.A.
977	31	MALE	SANTA ROSA	APRIL	NO	–	X			POSITIVE	N.A.
978	N.A.	N.A.	CANOAS	N.A.	UNKNOWN	–	X			NEGATIVE	N.A.
979	N.A.	N.A.	PORTO ALEGRE	N.A.	YES	GOIÁS, MINAS GERAIS AND SÃO PAULO	X			NEGATIVE	N.A.
980	N.A.	N.A.	PORTO ALEGRE	N.A.	NO	–	X			NEGATIVE	N.A.
981	N.A.	N.A.	PORTO ALEGRE	N.A.	YES	RIO DE JANEIRO	X			NEGATIVE	N.A.
982	N.A.	N.A.	SANTO ÂNGELO	N.A.	NO	–	X			NEGATIVE	N.A.
983	N.A.	N.A.	ESTÂNCIA VELHA	N.A.	NO	–	X			NEGATIVE	N.A.
984	N.A.	N.A.	PORTO ALEGRE	N.A.	YES	WITHIN RIO GRANDE DO SUL	X			NEGATIVE	N.A.
985	50	FEMALE	PORTO ALEGRE	APRIL	UNKNOWN	–	X			POSITIVE	UNDETERMINED
986	N.A.	N.A.	PORTO ALEGRE	N.A.	UNKNOWN	–	X			NEGATIVE	N.A.
987	N.A.	N.A.	ESTÂNCIA VELHA	N.A.	NO	–	X			UNDETERMINED	N.A.
988	N.A.	N.A.	PORTO ALEGRE	N.A.	UNKNOWN	–	X			NEGATIVE	N.A.
989	N.A.	N.A.	ERVAL SECO	N.A.	UNKNOWN	–	X			NEGATIVE	N.A.
990	N.A.	N.A.	IJUÍ	N.A.	UNKNOWN	–	X			NEGATIVE	N.A.
991	N.A.	N.A.	IJUÍ	N.A.	UNKNOWN	–	X			NEGATIVE	N.A.
992	N.A.	N.A.	IJUÍ	N.A.	UNKNOWN	–	X			NEGATIVE	N.A.
993	N.A.	N.A.	IJUÍ	N.A.	UNKNOWN	–	X			NEGATIVE	N.A.
994	N.A.	N.A.	IJUÍ	N.A.	UNKNOWN	–	X			NEGATIVE	N.A.
995	N.A.	N.A.	IJUÍ	N.A.	UNKNOWN	–	X			NEGATIVE	N.A.
996	N.A.	N.A.	IBIRUBÁ	N.A.	YES	GOIÁS	X			NEGATIVE	N.A.
997	N.A.	N.A.	PASSO FUNDO	N.A.	NO	–		X		NEGATIVE	N.A.	S1:918 NEGATIVE
998	N.A.	N.A.	PASSO FUNDO	N.A.	UNKNOWN	–	X			NEGATIVE	N.A.
999	N.A.	N.A.	BENTO GONÇALVES	N.A.	NO	–	X			NEGATIVE	N.A.
1000	22	FEMALE	SANTA ROSA	APRIL	NO	–	X			POSITIVE	N.A.
1001	N.A.	N.A.	SANTA ROSA	N.A.	NO	–	X			NEGATIVE	N.A.
1002	N.A.	N.A.	SANTA ROSA	N.A.	NO	–	X			NEGATIVE	N.A.
1003	59	FEMALE	SANTA ROSA	APRIL	NO	–	X			POSITIVE	N.A.
1004	57	FEMALE	SANTA ROSA	APRIL	NO	–	X			POSITIVE	N.A.
1005	33	FEMALE	SANTA ROSA	APRIL	NO	–	X			POSITIVE	N.A.
1006	19	MALE	TUCUNDUVA	APRIL	YES	WITHIN RIO GRANDE DO SUL	X			POSITIVE	N.A.
1007	34	MALE	SANTA ROSA	APRIL	UNKNOWN	–	X			POSITIVE	N.A.
1008	N.A.	N.A.	TRÊS DE MAIO	N.A.	NO	–	X			NEGATIVE	N.A.
1009	N.A.	N.A.	SANTA ROSA	N.A.	NO	–		X		NEGATIVE	N.A.	S1:723 NEGATIVE
1010	31	MALE	SANTA ROSA	APRIL	NO	–	X			POSITIVE	N.A.
1011	48	FEMALE	SANTA ROSA	APRIL	NO	–	X			POSITIVE	N.A.
1012	31	FEMALE	SANTA ROSA	APRIL	YES	BAHIA	X			POSITIVE	N.A.
1013	61	MALE	SANTA ROSA	APRIL	NO	–	X			POSITIVE	N.A.
1014	55	MALE	SANTA ROSA	APRIL	NO	–	X			POSITIVE	N.A.
1015	45	FEMALE	SANTA ROSA	APRIL	NO	–	X			POSITIVE	N.A.
1016	56	FEMALE	SANTA ROSA	APRIL	NO	–	X			POSITIVE	N.A.
1017	77	FEMALE	SANTA ROSA	MARCH	NO	–	X			POSITIVE	N.A.
1018	62	FEMALE	SANTA ROSA	APRIL	NO	–	X			POSITIVE	N.A.
1019	N.A.	N.A.	SANTA ROSA	N.A.	NO	–	X			NEGATIVE	N.A.
1020	11	FEMALE	SANTA ROSA	APRIL	NO	–	X			POSITIVE	N.A.
1021	N.A.	N.A.	CAXIAS DO SUL	N.A.	UNKNOWN	–	X			NEGATIVE	N.A.
1022	54	MALE	CAXIAS DO SUL	APRIL	YES	CEARÁ	X			POSITIVE	N.A.
1023	N.A.	N.A.	VIAMÃO	N.A.	UNKNOWN	–	X			NEGATIVE	N.A.
1024	N.A.	N.A.	VIAMÃO	N.A.	NO	–	X			NEGATIVE	N.A.
1025	N.A.	N.A.	GRAVATAÍ	N.A.	NO	–	X			NEGATIVE	N.A.
1026	N.A.	N.A.	CANOAS	N.A.	UNKNOWN	–	X			NEGATIVE	N.A.
1027	23	FEMALE	PORTO ALEGRE	APRIL	UNKNOWN	–	X			POSITIVE	N.A.
1028	N.A.	N.A.	BAGÉ	N.A.	YES	WITHIN RIO GRANDE DO SUL	X			NEGATIVE	N.A.
1029	N.A.	N.A.	SANTO ÂNGELO	N.A.	UNKNOWN	–	X			NEGATIVE	N.A.
1030	N.A.	N.A.	SANTO ÂNGELO	N.A.	UNKNOWN	–	X			NEGATIVE	N.A.
1031	N.A.	N.A.	CRUZ ALTA	N.A.	UNKNOWN	–	X			NEGATIVE	N.A.
1032	N.A.	N.A.	CRUZ ALTA	N.A.	UNKNOWN	–	X			NEGATIVE	N.A.
1033	N.A.	N.A.	GUAÍBA	N.A.	NO	–	X			NEGATIVE	N.A.
1034	N.A.	N.A.	FREDERICO WESTPHALEN	N.A.	NO	–	X			NEGATIVE	N.A.
1035	29	FEMALE	PORTO ALEGRE	APRIL	NO	–	X			POSITIVE	N.A.
1036	N.A.	N.A.	PORTO ALEGRE	N.A.	NO	–	X			NEGATIVE	N.A.
1037	61	MALE	PORTO ALEGRE	APRIL	UNKNOWN	–	X			POSITIVE	N.A.
1038	22	MALE	PORTO ALEGRE	APRIL	UNKNOWN	–	X			POSITIVE	N.A.
1039	N.A.	N.A.	PORTO ALEGRE	N.A.	YES	BAHIA		X		POSITIVE	N.A.	S1:861 POSITIVE
1040	56	FEMALE	PORTO ALEGRE	APRIL	YES	RIO DE JANEIRO		X		POSITIVE	N.A.	S1:1065 UNDETERMINED
1041	61	FEMALE	PORTO ALEGRE	APRIL	NO	–	X			POSITIVE	N.A.
1042	N.A.	N.A.	PORTO ALEGRE	N.A.	NO	–	X			NEGATIVE	N.A.
1043	N.A.	N.A.	PORTO ALEGRE	N.A.	NO	–	X			NEGATIVE	N.A.
1044	37	FEMALE	PORTO ALEGRE	APRIL	UNKNOWN	–		X		POSITIVE	N.A.	S1:877 NEGATIVE
1045	37	MALE	PORTO ALEGRE	APRIL	YES	PARAGUAY	X			POSITIVE	N.A.
1046	N.A.	N.A.	PORTO ALEGRE	N.A.	NO	–	X			NEGATIVE	N.A.
1047	35	FEMALE	PORTO ALEGRE	APRIL	YES	RIO DE JANEIRO	X			POSITIVE	N.A.
1048	N.A.	N.A.	CANOAS	N.A.	UNKNOWN	–	X			NEGATIVE	N.A.
1049	N.A.	N.A.	CANOAS	N.A.	UNKNOWN	–	X			NEGATIVE	N.A.
1050	28	MALE	VISTA ALEGRE DO PRATA	APRIL	YES	PARANÁ	X			POSITIVE	N.A.
1051	40	MALE	SÃO NICOLAU	APRIL	YES	WITHIN RIO GRANDE DO SUL	X			POSITIVE	N.A.
1052	N.A.	N.A.	SÃO NICOLAU	N.A.	NO	–	X			NEGATIVE	N.A.
1053	N.A.	N.A.	SÃO LUIZ GONZAGA	N.A.	NO	–	X			NEGATIVE	N.A.
1054	N.A.	N.A.	SÃO LUIZ GONZAGA	N.A.	NO	–	X			NEGATIVE	N.A.
1055	N.A.	N.A.	SÃO LUIZ GONZAGA	N.A.	NO	–	X			NEGATIVE	N.A.
1056	N.A.	N.A.	SÃO LUIZ GONZAGA	N.A.	NO	–	X			NEGATIVE	N.A.
1057	N.A.	N.A.	SÃO LUIZ GONZAGA	N.A.	NO	–	X			NEGATIVE	N.A.
1058	N.A.	N.A.	SÃO LUIZ GONZAGA	N.A.	NO	–	X			NEGATIVE	N.A.
1059	N.A.	N.A.	SÃO LUIZ GONZAGA	N.A.	NO	–		X		NEGATIVE	N.A.	S1:746 NEGATIVE
1060	N.A.	N.A.	SÃO LUIZ GONZAGA	N.A.	NO	–		X		NEGATIVE	N.A.	S1:754 NEGATIVE
1061	N.A.	N.A.	SÃO LUIZ GONZAGA	N.A.	NO	–		X		NEGATIVE	N.A.	S1:756 NEGATIVE
1062	N.A.	N.A.	SÃO LUIZ GONZAGA	N.A.	NO	–	X			NEGATIVE	N.A.
1063	7	MALE	PORTO ALEGRE	APRIL	YES	RIO DE JANEIRO	X			POSITIVE	N.A.
1064	N.A.	N.A.	PORTO ALEGRE	N.A.	UNKNOWN	–	X			NEGATIVE	N.A.
1065	N.A.	N.A.	PORTO ALEGRE	N.A.	YES	RIO DE JANEIRO	X			UNDETERMINED	N.A.
1066	17	MALE	PORTO ALEGRE	APRIL	UNKNOWN	–	X			POSITIVE	N.A.
1067	N.A.	N.A.	SÃO LUIZ GONZAGA	N.A.	NO	–	X			NEGATIVE	N.A.
1068	N.A.	N.A.	IJUÍ	N.A.	NO	–	X			NEGATIVE	N.A.
1069	N.A.	N.A.	IJUÍ	N.A.	YES	PARAGUAY	X			NEGATIVE	N.A.
1070	N.A.	N.A.	PANAMBI	N.A.	UNKNOWN	–	X			NEGATIVE	N.A.
1071	N.A.	N.A.	PORTO ALEGRE	N.A.	YES	MINAS GERAIS, CHILE AND URUGUAY	X			NEGATIVE	N.A.
1072	N.A.	N.A.	PORTO ALEGRE	N.A.	UNKNOWN	–	X			NEGATIVE	N.A.
1073	N.A.	N.A.	PORTO ALEGRE	N.A.	UNKNOWN	–	X			NEGATIVE	N.A.
1074	N.A.	N.A.	BENTO GONÇALVES	N.A.	YES	WITHIN RIO GRANDE DO SUL	X			NEGATIVE	N.A.
1075	N.A.	N.A.	VACARIA	N.A.	YES	PARÁ		X		NEGATIVE	N.A.	S1:915 UNDETERMINED
1076	59	MALE	SANTA MARIA	APRIL	YES	RIO DE JANEIRO	X			POSITIVE	N.A.
1077	58	FEMALE	PORTO ALEGRE	APRIL	YES	MARANHÃO	X			POSITIVE	N.A.
1078	74	FEMALE	PORTO ALEGRE	APRIL	UNKNOWN	–	X			POSITIVE	DENGUE 1
1079	N.A.	N.A.	PORTO ALEGRE	N.A.	UNKNOWN	–	X			NEGATIVE	N.A.
1080	N.A.	N.A.	PORTO ALEGRE	N.A.	UNKNOWN	–		X		POSITIVE	N.A.	S1:1081 POSITIVE
1081	47	FEMALE	PORTO ALEGRE	APRIL	UNKNOWN	–	X			POSITIVE	DENGUE 1
1082	N.A.	N.A.	PORTO ALEGRE	N.A.	UNKNOWN	–	X			NEGATIVE	N.A.
1083	N.A.	N.A.	PORTO ALEGRE	N.A.	UNKNOWN	–		X		POSITIVE	N.A.	S1:1078 POSITIVE
1084	37	MALE	PORTO ALEGRE	APRIL	UNKNOWN	–	X			POSITIVE	N.A.
1085	N.A.	N.A.	GRAVATAÍ	N.A.	YES	PARANÁ AND MATO GROSSO DO SUL	X			NEGATIVE	N.A.
1086	N.A.	N.A.	CRISSIUMAL	N.A.	UNKNOWN	–	X			NEGATIVE	N.A.
1087	N.A.	N.A.	TRÊS DE MAIO	N.A.	NO	–	X			NEGATIVE	N.A.
1088	N.A.	N.A.	TRÊS DE MAIO	N.A.	YES	WITHIN RIO GRANDE DO SUL	X			NEGATIVE	N.A.
1089	N.A.	N.A.	TRÊS DE MAIO	N.A.	NO	–	X			NEGATIVE	N.A.
1090	N.A.	N.A.	TRÊS DE MAIO	N.A.	YES	WITHIN RIO GRANDE DO SUL	X			NEGATIVE	N.A.
1091	32	MALE	SETE DE SETEMBRO	APRIL	YES	SÃO PAULO AND MINAS GERAIS	X			POSITIVE	N.A.
1092	N.A.	N.A.	SENADOR SALGADO FILHO	N.A.	UNKNOWN	–	X			NEGATIVE	N.A.
1093	N.A.	N.A.	MARAU	N.A.	NO	–	X			NEGATIVE	N.A.
1094	N.A.	N.A.	GRAVATAÍ	N.A.	NO	–	X			NEGATIVE	N.A.
1095	N.A.	N.A.	CRUZ ALTA	N.A.	UNKNOWN	–	X			NEGATIVE	N.A.
1096	N.A.	N.A.	CRUZ ALTA	N.A.	UNKNOWN	–	X			NEGATIVE	N.A.
1097	24	FEMALE	CANOAS	APRIL	YES	SÃO PAULO	X			POSITIVE	N.A.
1098	N.A.	N.A.	CANOAS	N.A.	NO	–	X			NEGATIVE	N.A.
1099	N.A.	N.A.	PORTO ALEGRE	N.A.	YES	SANTA CATARINA	X			NEGATIVE	N.A.
1100	N.A.	N.A.	VIAMÃO	N.A.	NO	–	X			NEGATIVE	N.A.
1101	N.A.	N.A.	VIAMÃO	N.A.	UNKNOWN	–	X			NEGATIVE	N.A.
1102	N.A.	N.A.	BAGÉ	N.A.	NO	–		X		NEGATIVE	N.A.	S1:911 NEGATIVE
1103	N.A.	N.A.	NOVO HAMBURGO	N.A.	NO	–	X			NEGATIVE	N.A.
1104	N.A.	N.A.	NOVO HAMBURGO	N.A.	NO	–	X			NEGATIVE	N.A.
1105	N.A.	N.A.	PORTO ALEGRE	N.A.	UNKNOWN	–	X			NEGATIVE	N.A.
1106	N.A.	N.A.	PORTO ALEGRE	N.A.	UNKNOWN	–	X			NEGATIVE	N.A.
1107	31	FEMALE	CANOAS	APRIL	UNKNOWN	–	X			POSITIVE	DENGUE 1
1108	N.A.	N.A.	CANOAS	N.A.	NO	–	X			NEGATIVE	N.A.
1109	N.A.	N.A.	GRAVATAÍ	N.A.	UNKNOWN	–	X			NEGATIVE	N.A.
1110	N.A.	N.A.	GUAÍBA	N.A.	UNKNOWN	–	X			NEGATIVE	N.A.
1111	N.A.	N.A.	SÃO NICOLAU	N.A.	YES	WITHIN RIO GRANDE DO SUL	X			NEGATIVE	N.A.
1112	N.A.	N.A.	SANTO ÂNGELO	N.A.	NO	–	X			NEGATIVE	N.A.
1113	N.A.	N.A.	SANTO ÂNGELO	N.A.	UNKNOWN	–	X			NEGATIVE	N.A.
1114	N.A.	N.A.	SANTO ÂNGELO	N.A.	UNKNOWN	–	X			NEGATIVE	N.A.
1115	N.A.	N.A.	SANTO ÂNGELO	N.A.	UNKNOWN	–	X			NEGATIVE	N.A.
1116	63	FEMALE	SANTO ÂNGELO	APRIL	UNKNOWN	–	X			POSITIVE	N.A.
1117	68	MALE	ERECHIM	APRIL	UNKNOWN	–	X			POSITIVE	N.A.
1118	N.A.	N.A.	DEZESSEIS DE NOVEMBRO	N.A.	NO	–	X			NEGATIVE	N.A.
1119	37	FEMALE	SÃO NICOLAU	APRIL	YES	WITHIN RIO GRANDE DO SUL	X			POSITIVE	DENGUE 1
1120	41	MALE	SÃO NICOLAU	APRIL	UNKNOWN	–	X			POSITIVE	DENGUE 1
1121	N.A.	N.A.	DEZESSEIS DE NOVEMBRO	N.A.	NO	–	X			NEGATIVE	N.A.
1122	N.A.	N.A.	PORTO XAVIER	N.A.	YES	WITHIN RIO GRANDE DO SUL	X			NEGATIVE	N.A.
1123	61	FEMALE	PORTO ALEGRE	APRIL	YES	TOCANTINS	X			POSITIVE	N.A.
1124	N.A.	N.A.	CAXIAS DO SUL	N.A.	YES	SÃO PAULO AND WITHIN RIO GRANDE DO SUL	X			NEGATIVE	N.A.
1125	N.A.	N.A.	ALEGRETE	N.A.	NO	–		X		NEGATIVE	N.A.	S1:901 NEGATIVE
1126	N.A.	N.A.	TENENTE PORTELA	N.A.	YES	WITHIN RIO GRANDE DO SUL	X			NEGATIVE	N.A.
1127	N.A.	N.A.	PORTO ALEGRE	N.A.	NO	–	X			NEGATIVE	N.A.
1128	N.A.	N.A.	PORTO ALEGRE	N.A.	YES	WITHIN RIO GRANDE DO SUL	X			NEGATIVE	N.A.
1129	69	FEMALE	PORTO ALEGRE	APRIL	YES	RIO DE JANEIRO	X			POSITIVE	DENGUE 1
1130	N.A.	N.A.	TENENTE PORTELA	N.A.	YES	WITHIN RIO GRANDE DO SUL	X			NEGATIVE	N.A.
1131	N.A.	N.A.	TENENTE PORTELA	N.A.	YES	WITHIN RIO GRANDE DO SUL	X			NEGATIVE	N.A.
1132	N.A.	N.A.	CANOAS	N.A.	UNKNOWN	–	X			NEGATIVE	N.A.
1133	20	FEMALE	PORTO ALEGRE	MAY	UNKNOWN	–	X			POSITIVE	UNDETERMINED
1134	N.A.	N.A.	PORTO ALEGRE	N.A.	NO	–		X		NEGATIVE	N.A.	S1:1073 NEGATIVE
1135	N.A.	N.A.	PORTO ALEGRE	N.A.	NO	–	X			NEGATIVE	N.A.
1136	N.A.	N.A.	PORTO ALEGRE	N.A.	UNKNOWN	–	X			NEGATIVE	N.A.
1137	N.A.	N.A.	PORTO ALEGRE	N.A.	UNKNOWN	–	X			NEGATIVE	N.A.
1138	N.A.	N.A.	PASSO FUNDO	N.A.	UNKNOWN	–	X			NEGATIVE	N.A.
1139	N.A.	N.A.	CANOAS	N.A.	UNKNOWN	–	X			NEGATIVE	N.A.
1140	19	MALE	BENTO GONÇALVES	MAY	YES	RIO DE JANEIRO	X			POSITIVE	N.A.
1141	N.A.	N.A.	SAPUCAIA DO SUL	N.A.	UNKNOWN	–	X			NEGATIVE	N.A.
1142	N.A.	N.A.	PORTO ALEGRE	N.A.	UNKNOWN	–	X			NEGATIVE	N.A.
1143	N.A.	N.A.	PORTO ALEGRE	N.A.	UNKNOWN	–	X			NEGATIVE	N.A.
1144	N.A.	N.A.	CACHOEIRA DO SUL	N.A.	UNKNOWN	–	X			NEGATIVE	N.A.
1145	N.A.	N.A.	PORTO ALEGRE	N.A.	YES	SANTA CATARINA	X			NEGATIVE	N.A.
1146	N.A.	N.A.	PORTO ALEGRE	N.A.	UNKNOWN	–	X			NEGATIVE	N.A.
1147	N.A.	N.A.	VIAMÃO	N.A.	NO	–	X			NEGATIVE	N.A.
1148	33	MALE	SANTA ROSA	APRIL	UNKNOWN	–	X			POSITIVE	DENGUE 2
1149	52	MALE	SANTA ROSA	APRIL	NO	–	X			POSITIVE	N.A.
1150	26	FEMALE	SANTA ROSA	APRIL	UNKNOWN	–	X			POSITIVE	N.A.
1151	48	MALE	SANTA ROSA	APRIL	UNKNOWN	–	X			POSITIVE	DENGUE 1
1152	53	FEMALE	SANTA ROSA	APRIL	UNKNOWN	–	X			POSITIVE	DENGUE 1
1153	68	FEMALE	SANTA ROSA	APRIL	UNKNOWN	–	X			POSITIVE	N.A.
1154	65	FEMALE	SANTA ROSA	APRIL	UNKNOWN	–	X			POSITIVE	N.A.
1155	46	FEMALE	SANTA ROSA	APRIL	UNKNOWN	–	X			POSITIVE	N.A.
1156	62	FEMALE	SANTA ROSA	APRIL	UNKNOWN	–	X			POSITIVE	N.A.
1157	15	FEMALE	SANTA ROSA	APRIL	UNKNOWN	–	X			POSITIVE	N.A.
1158	48	FEMALE	SANTA ROSA	APRIL	NO	–	X			POSITIVE	N.A.
1159	22	FEMALE	SANTA ROSA	APRIL	UNKNOWN	–	X			POSITIVE	DENGUE 1
1160	25	MALE	SANTA ROSA	APRIL	NO	–	X			POSITIVE	N.A.
1161	43	FEMALE	SANTA ROSA	APRIL	NO	–	X			POSITIVE	N.A.
1162	N.A.	N.A.	SANTA ROSA	N.A.	YES	WITHIN RIO GRANDE DO SUL	X			NEGATIVE	N.A.
1163	N.A.	N.A.	SANTA ROSA	N.A.	UNKNOWN	–	X			NEGATIVE	N.A.
1164	35	MALE	SANTA ROSA	APRIL	UNKNOWN	–	X			POSITIVE	N.A.
1165	42	FEMALE	SANTA ROSA	APRIL	UNKNOWN	–	X			POSITIVE	N.A.
1166	33	MALE	SANTA ROSA	APRIL	NO	–	X			POSITIVE	N.A.
1167	N.A.	N.A.	SANTA ROSA	N.A.	NO	–	X			NEGATIVE	N.A.
1168	40	FEMALE	SANTA ROSA	APRIL	NO	–	X			POSITIVE	N.A.
1169	65	FEMALE	SANTA ROSA	APRIL	NO	–	X			POSITIVE	N.A.
1170	39	FEMALE	SANTA ROSA	APRIL	NO	–	X			POSITIVE	N.A.
1171	48	MALE	SANTA ROSA	APRIL	NO	–	X			POSITIVE	N.A.
1172	13	MALE	SANTA ROSA	APRIL	NO	–	X			POSITIVE	N.A.
1173	N.A.	N.A.	SANTA ROSA	N.A.	NO	–	X			NEGATIVE	N.A.
1174	26	MALE	SANTA ROSA	APRIL	UNKNOWN	–	X			POSITIVE	N.A.
1175	N.A.	N.A.	SANTA ROSA	N.A.	NO	–	X			NEGATIVE	N.A.
1176	29	MALE	SANTA ROSA	APRIL	NO	–	X			POSITIVE	N.A.
1177	32	FEMALE	SANTA ROSA	APRIL	NO	–	X			POSITIVE	N.A.
1178	N.A.	N.A.	SANTA ROSA	N.A.	NO	–	X			NEGATIVE	N.A.
1179	29	MALE	SANTA ROSA	APRIL	NO	–	X			POSITIVE	N.A.
1180	N.A.	N.A.	SANTA ROSA	N.A.	NO	–	X			NEGATIVE	N.A.
1181	N.A.	N.A.	SANTA ROSA	N.A.	NO	–	X			NEGATIVE	N.A.
1182	20	MALE	SANTA ROSA	APRIL	NO	–	X			POSITIVE	N.A.
1183	N.A.	N.A.	SANTA ROSA	N.A.	NO	–	X			NEGATIVE	N.A.
1184	25	MALE	SANTA ROSA	APRIL	NO	–	X			POSITIVE	N.A.
1185	51	FEMALE	SANTA ROSA	APRIL	NO	–	X			POSITIVE	N.A.
1186	39	FEMALE	SANTA ROSA	APRIL	NO	–	X			POSITIVE	N.A.
1187	N.A.	N.A.	SANTA ROSA	N.A.	NO	–	X			NEGATIVE	N.A.
1188	22	MALE	SANTA ROSA	APRIL	NO	–	X			POSITIVE	N.A.
1189	53	FEMALE	SANTA ROSA	APRIL	NO	–	X			POSITIVE	N.A.
1190	27	FEMALE	SANTA ROSA	APRIL	NO	–	X			POSITIVE	N.A.
1191	17	FEMALE	SANTA ROSA	APRIL	NO	–	X			POSITIVE	N.A.
1192	N.A.	N.A.	SANTA ROSA	N.A.	NO	–	X			NEGATIVE	N.A.
1193	30	FEMALE	SANTA ROSA	APRIL	NO	–	X			POSITIVE	N.A.
1194	44	FEMALE	SANTA ROSA	APRIL	NO	–	X			POSITIVE	N.A.
1195	N.A.	N.A.	SANTA ROSA	N.A.	NO	–	X			NEGATIVE	N.A.
1196	34	MALE	SANTA ROSA	APRIL	NO	–	X			POSITIVE	N.A.
1197	58	FEMALE	SANTA ROSA	APRIL	NO	–	X			POSITIVE	N.A.
1198	N.A.	N.A.	SANTA ROSA	N.A.	NO	–	X			NEGATIVE	N.A.
1199	34	FEMALE	SANTA ROSA	APRIL	NO	–	X			POSITIVE	N.A.
1200	22	FEMALE	SANTA ROSA	APRIL	NO	–	X			POSITIVE	N.A.
1201	N.A.	N.A.	SANTA ROSA	N.A.	NO	–	X			NEGATIVE	N.A.
1202	23	FEMALE	SANTA ROSA	APRIL	NO	–	X			POSITIVE	N.A.
1203	N.A.	N.A.	SANTA ROSA	N.A.	NO	–	X			NEGATIVE	N.A.
1204	19	FEMALE	SANTA ROSA	APRIL	NO	–	X			POSITIVE	N.A.
1205	33	MALE	SANTA ROSA	MAY	NO	–	X			POSITIVE	N.A.
1206	N.A.	N.A.	SANTA ROSA	N.A.	NO	–	X			NEGATIVE	N.A.
1207	N.A.	N.A.	SANTA ROSA	N.A.	NO	–	X			NEGATIVE	N.A.
1208	N.A.	N.A.	SANTA ROSA	N.A.	NO	–	X			NEGATIVE	N.A.
1209	36	MALE	SANTA ROSA	MAY	NO	–	X			POSITIVE	N.A.
1210	18	MALE	SANTA ROSA	APRIL	NO	–	X			POSITIVE	N.A.
1211	48	FEMALE	SANTA MARIA	APRIL	YES	PERNAMBUCO	X			POSITIVE	N.A.
1212	53	MALE	AGUDO	APRIL	UNKNOWN	–	X			POSITIVE	N.A.
1213	N.A.	N.A.	GRAMADO	N.A.	YES	RONDÔNIA	X			NEGATIVE	N.A.
1214	N.A.	N.A.	IJUÍ	N.A.	UNKNOWN	–		X		NEGATIVE	N.A.	S1:882 NEGATIVE
1215	N.A.	N.A.	IJUÍ	N.A.	UNKNOWN	–	X			NEGATIVE	N.A.
1216	N.A.	N.A.	IJUÍ	N.A.	UNKNOWN	–	X			NEGATIVE	N.A.
1217	N.A.	N.A.	SEDE NOVA	N.A.	UNKNOWN	–	X			NEGATIVE	N.A.
1218	N.A.	N.A.	IJUÍ	N.A.	UNKNOWN	–	X			NEGATIVE	N.A.
1219	N.A.	N.A.	PORTO ALEGRE	N.A.	UNKNOWN	–	X			NEGATIVE	N.A.
1220	N.A.	N.A.	PORTO ALEGRE	N.A.	YES	WITHIN RIO GRANDE DO SUL	X			NEGATIVE	N.A.
1221	N.A.	N.A.	PORTO ALEGRE	N.A.	UNKNOWN	–	X			NEGATIVE	N.A.
1222	N.A.	N.A.	PORTO ALEGRE	N.A.	UNKNOWN	–	X			NEGATIVE	N.A.
1223	N.A.	N.A.	PORTO ALEGRE	N.A.	UNKNOWN	–	X			NEGATIVE	N.A.
1224	N.A.	N.A.	PORTO ALEGRE	N.A.	UNKNOWN	–	X			NEGATIVE	N.A.
1225	N.A.	N.A.	PORTO ALEGRE	N.A.	UNKNOWN	–	X			NEGATIVE	N.A.
1226	N.A.	N.A.	PORTO ALEGRE	N.A.	UNKNOWN	–	X			NEGATIVE	N.A.
1227	N.A.	N.A.	GARIBALDI	N.A.	UNKNOWN	–	X			NEGATIVE	N.A.
1228	N.A.	N.A.	IGREJINHA	N.A.	NO	–	X			NEGATIVE	N.A.
1229	N.A.	N.A.	PORTO ALEGRE	N.A.	UNKNOWN	–	X			NEGATIVE	N.A.
1230	38	MALE	PORTO ALEGRE	MAY	YES	RIO DE JANEIRO	X			POSITIVE	DENGUE 1
1231	N.A.	N.A.	PORTO ALEGRE	N.A.	NO	–	X			NEGATIVE	N.A.
1232	N.A.	N.A.	SANTA CRUZ DO SUL	N.A.	NO	–	X			NEGATIVE	N.A.
1233	N.A.	N.A.	ESTÂNCIA VELHA	N.A.	UNKNOWN	–		X		NEGATIVE	N.A.	S1:987 UNDETERMINED
1234	N.A.	N.A.	PORTO ALEGRE	N.A.	NO	–	X			NEGATIVE	N.A.
1235	N.A.	N.A.	SANTO ÂNGELO	N.A.	UNKNOWN	–	X			NEGATIVE	N.A.
1236	N.A.	N.A.	SANTO ÂNGELO	N.A.	UNKNOWN	–	X			NEGATIVE	N.A.
1237	16	FEMALE	SÃO NICOLAU	APRIL	YES	WITHIN RIO GRANDE DO SUL	X			POSITIVE	N.A.
1238	37	MALE	CERRO LARGO	MAY	YES	WITHIN RIO GRANDE DO SUL	X			POSITIVE	DENGUE 1
1239	N.A.	N.A.	PORTO ALEGRE	N.A.	UNKNOWN	–			X	NEGATIVE	N.A.	S1:1073 NEGATIVE S2:1134 NEGATIVE
1240	N.A.	N.A.	PORTO ALEGRE	N.A.	UNKNOWN	–		X		NEGATIVE	N.A.	S1:1220 NEGATIVE
1241	N.A.	N.A.	PORTO ALEGRE	N.A.	UNKNOWN	–	X			NEGATIVE	N.A.
1242	N.A.	N.A.	PORTO ALEGRE	N.A.	UNKNOWN	–	X			NEGATIVE	N.A.
1243	N.A.	N.A.	PORTO ALEGRE	N.A.	UNKNOWN	–	X			NEGATIVE	N.A.
1244	N.A.	N.A.	PORTO ALEGRE	N.A.	UNKNOWN	–	X			NEGATIVE	N.A.
1245	UNKNOWN	MALE	PORTO ALEGRE	MAY	UNKNOWN	–	X			POSITIVE	DENGUE 1
1246	N.A.	N.A.	PORTO ALEGRE	N.A.	UNKNOWN	–	X			NEGATIVE	N.A.
1247	N.A.	N.A.	GRAVATAÍ	N.A.	UNKNOWN	–	X			NEGATIVE	N.A.
1248	N.A.	N.A.	GRAVATAÍ	N.A.	UNKNOWN	–	X			NEGATIVE	N.A.
1249	N.A.	N.A.	VIAMÃO	N.A.	NO	–	X			NEGATIVE	N.A.
1250	N.A.	N.A.	PORTO ALEGRE	N.A.	UNKNOWN	–	X			NEGATIVE	N.A.
1251	N.A.	N.A.	PORTO ALEGRE	N.A.	UNKNOWN	–	X			NEGATIVE	N.A.
1252	N.A.	N.A.	VENÂNCIO AIRES	N.A.	NO	–	X			NEGATIVE	N.A.
1253	N.A.	N.A.	SANTIAGO	N.A.	NO	–	X			NEGATIVE	N.A.
1254	50	MALE	SÃO MARCOS	MAY	YES	MINAS GERAIS	X			POSITIVE	N.A.
1255	N.A.	N.A.	ESTÂNCIA VELHA	N.A.	YES	WITHIN RIO GRANDE DO SUL	X			NEGATIVE	N.A.
1256	N.A.	N.A.	CAXIAS DO SUL	N.A.	YES	WITHIN RIO GRANDE DO SUL	X			NEGATIVE	N.A.
1257	N.A.	N.A.	FREDERICO WESTPHALEN	N.A.	UNKNOWN	–	X			NEGATIVE	N.A.
1258	N.A.	N.A.	PORTO ALEGRE	N.A.	YES	WITHIN RIO GRANDE DO SUL	X			NEGATIVE	N.A.
1259	2	FEMALE	PASSO FUNDO	MAY	YES	RIO DE JANEIRO	X			POSITIVE	N.A.
1260	N.A.	N.A.	GRAVATAÍ	N.A.	UNKNOWN	–	X			NEGATIVE	N.A.
1261	N.A.	N.A.	PORTO ALEGRE	N.A.	UNKNOWN	–	X			NEGATIVE	N.A.
1262	54	FEMALE	PORTO ALEGRE	N.A.	UNKNOWN	–	X			POSITIVE	DENGUE 1
1263	N.A.	N.A.	SANTA ROSA	N.A.	NO	–	X			NEGATIVE	N.A.
1264	N.A.	N.A.	SANTA ROSA	N.A.	NO	–	X			NEGATIVE	N.A.
1265	N.A.	N.A.	SANTA ROSA	N.A.	NO	–	X			NEGATIVE	N.A.
1266	36	FEMALE	SANTA ROSA	MAY	NO	–	X			POSITIVE	N.A.
1267	30	MALE	SANTA ROSA	MAY	NO	–	X			POSITIVE	N.A.
1268	17	MALE	SANTA ROSA	MAY	NO	–	X			POSITIVE	N.A.
1269	N.A.	N.A.	SANTO CRISTO	N.A.	NO	–	X			NEGATIVE	N.A.
1270	52	MALE	GIRUÁ	MAY	YES	WITHIN RIO GRANDE DO SUL	X			POSITIVE	N.A.
1271	N.A.	N.A.	SENADOR SALGADO FILHO	N.A.	YES	WITHIN RIO GRANDE DO SUL	X			NEGATIVE	N.A.
1272	N.A.	N.A.	GIRUÁ	N.A.	NO	–	X			NEGATIVE	N.A.
1273	N.A.	N.A.	SANTA ROSA	N.A.	NO	–	X			NEGATIVE	N.A.
1274	16	FEMALE	SANTA ROSA	MAY	NO	–	X			POSITIVE	N.A.
1275	47	FEMALE	SANTA ROSA	MAY	NO	–	X			POSITIVE	N.A.
1276	24	FEMALE	SANTA ROSA	MAY	NO	–	X			POSITIVE	N.A.
1277	N.A.	N.A.	SANTA ROSA	N.A.	NO	–	X			NEGATIVE	N.A.
1278	75	MALE	SANTA ROSA	MAY	NO	–	X			POSITIVE	N.A.
1279	N.A.	N.A.	SANTA ROSA	N.A.	NO	–	X			NEGATIVE	N.A.
1280	52	FEMALE	SANTA ROSA	MAY	NO	–	X			POSITIVE	N.A.
1281	28	FEMALE	SANTA ROSA	MAY	NO	–	X			POSITIVE	N.A.
1282	N.A.	N.A.	SANTA ROSA	N.A.	NO	–	X			NEGATIVE	N.A.
1283	32	MALE	SANTA ROSA	MAY	NO	–	X			POSITIVE	N.A.
1284	N.A.	N.A.	SANTA ROSA	N.A.	NO	–	X			NEGATIVE	N.A.
1285	N.A.	N.A.	SANTO CRISTO	N.A.	YES	WITHIN RIO GRANDE DO SUL		X		NEGATIVE	N.A.	S1:1269 NEGATIVE
1286	N.A.	N.A.	SANTA ROSA	N.A.	NO	–	X			NEGATIVE	N.A.
1287	33	MALE	SANTA ROSA	MAY	NO	–	X			POSITIVE	N.A.
1288	N.A.	N.A.	SANTA ROSA	N.A.	NO	–	X			NEGATIVE	N.A.
1289	N.A.	N.A.	SANTA ROSA	N.A.	NO	–	X			NEGATIVE	N.A.
1290	46	FEMALE	ERECHIM	MAY	YES	SÃO PAULO	X			POSITIVE	N.A.
1291	N.A.	N.A.	ERECHIM	N.A.	UNKNOWN	–	X			NEGATIVE	N.A.
1292	N.A.	N.A.	RIO GRANDE	N.A.	NO	–		X		NEGATIVE	N.A.	S1:831 NEGATIVE
1293	N.A.	N.A.	RIO GRANDE	N.A.	UNKNOWN	–	X			NEGATIVE	N.A.
1294	N.A.	N.A.	JAGUARI	N.A.	UNKNOWN	–	X			NEGATIVE	N.A.
1295	N.A.	N.A.	JAGUARI	N.A.	UNKNOWN	–	X			NEGATIVE	N.A.
1296	N.A.	N.A.	JAGUARI	N.A.	UNKNOWN	–	X			NEGATIVE	N.A.
1297	N.A.	N.A.	JAGUARI	N.A.	UNKNOWN	–	X			NEGATIVE	N.A.
1298	N.A.	N.A.	PORTO ALEGRE	N.A.	NO	–	X			NEGATIVE	N.A.
1299	N.A.	N.A.	PORTO ALEGRE	N.A.	UNKNOWN	–	X			NEGATIVE	N.A.
1300	N.A.	N.A.	PORTO ALEGRE	N.A.	UNKNOWN	–	X			NEGATIVE	N.A.
1301	N.A.	N.A.	PORTO ALEGRE	N.A.	UNKNOWN	–	X			UNDETERMINED	N.A.
1302	N.A.	N.A.	CANOAS	N.A.	UNKNOWN	–	X			NEGATIVE	N.A.
1303	N.A.	N.A.	DOIS IRMÃOS	N.A.	UNKNOWN	–	X			NEGATIVE	N.A.
1304	N.A.	N.A.	PORTO ALEGRE	N.A.	UNKNOWN	–	X			NEGATIVE	N.A.
1305	N.A.	N.A.	SÃO LUIZ GONZAGA	N.A.	NO	–	X			NEGATIVE	N.A.
1306	N.A.	N.A.	SÃO LUIZ GONZAGA	N.A.	NO	–	X			NEGATIVE	N.A.
1307	N.A.	N.A.	SÃO LUIZ GONZAGA	N.A.	NO	–	X			NEGATIVE	N.A.
1308	N.A.	N.A.	SÃO LUIZ GONZAGA	N.A.	NO	–	X			NEGATIVE	N.A.
1309	N.A.	N.A.	SÃO LUIZ GONZAGA	N.A.	NO	–	X			NEGATIVE	N.A.
1310	N.A.	N.A.	SÃO LUIZ GONZAGA	N.A.	NO	–	X			NEGATIVE	N.A.
1311	N.A.	N.A.	SÃO LUIZ GONZAGA	N.A.	NO	–		X		NEGATIVE	N.A.	S1:747 NEGATIVE
1312	N.A.	N.A.	SÃO LUIZ GONZAGA	N.A.	NO	–	X			NEGATIVE	N.A.
1313	N.A.	N.A.	SÃO LUIZ GONZAGA	N.A.	NO	–	X			NEGATIVE	N.A.
1314	N.A.	N.A.	SÃO LUIZ GONZAGA	N.A.	NO	–	X			NEGATIVE	N.A.
1315	N.A.	N.A.	PALMEIRA DAS MISSÕES	N.A.	YES	PARAGUAY	X			NEGATIVE	N.A.
1316	N.A.	N.A.	PORTO ALEGRE	N.A.	UNKNOWN	–	X			NEGATIVE	N.A.
1317	N.A.	N.A.	PORTO ALEGRE	N.A.	UNKNOWN	–	X			NEGATIVE	N.A.
1318	N.A.	N.A.	PORTO ALEGRE	N.A.	UNKNOWN	–	X			NEGATIVE	N.A.
1319	N.A.	N.A.	PORTO ALEGRE	N.A.	YES	WITHIN RIO GRANDE DO SUL	X			NEGATIVE	N.A.
1320	41	MALE	RIO GRANDE	MAY	UNKNOWN	–	X			POSITIVE	N.A.
1321	N.A.	N.A.	PORTO ALEGRE	N.A.	UNKNOWN	–	X			NEGATIVE	N.A.
1322	N.A.	N.A.	NOVO HAMBURGO	N.A.	NO	–	X			NEGATIVE	N.A.
1323	N.A.	N.A.	FLORES DA CUNHA	N.A.	YES	RIO DE JANEIRO	X			NEGATIVE	N.A.
1324	N.A.	N.A.	PORTO ALEGRE	N.A.	YES	WITHIN RIO GRANDE DO SUL	X			NEGATIVE	N.A.
1325	N.A.	N.A.	CAXIAS DO SUL	N.A.	UNKNOWN	–	X			NEGATIVE	N.A.
1326	N.A.	N.A.	CANOAS	N.A.	UNKNOWN	–	X			NEGATIVE	N.A.
1327	N.A.	N.A.	PORTO ALEGRE	N.A.	UNKNOWN	–	X			UNDETERMINED	N.A.
1328	N.A.	N.A.	PORTO ALEGRE	N.A.	UNKNOWN	–		X		POSITIVE	N.A.	S1:1262 POSITIVE
1329	N.A.	N.A.	PORTO ALEGRE	N.A.	UNKNOWN	–		X		NEGATIVE	N.A.	S1:1258 NEGATIVE
1330	N.A.	N.A.	SANTA ROSA	N.A.	NO	–	X			NEGATIVE	N.A.
1331	N.A.	N.A.	SANTA ROSA	N.A.	NO	–	X			NEGATIVE	N.A.
1332	N.A.	N.A.	SANTA ROSA	N.A.	NO	–	X			NEGATIVE	N.A.
1333	N.A.	N.A.	SANTA ROSA	N.A.	NO	–	X			NEGATIVE	N.A.
1334	N.A.	N.A.	SANTA ROSA	N.A.	NO	–	X			NEGATIVE	N.A.
1335	N.A.	N.A.	SANTA ROSA	N.A.	NO	–	X			NEGATIVE	N.A.
1336	N.A.	N.A.	SANTA ROSA	N.A.	NO	–	X			NEGATIVE	N.A.
1337	N.A.	N.A.	SANTA ROSA	N.A.	UNKNOWN	–		X		NEGATIVE	N.A.	S1:1289 NEGATIVE
1338	N.A.	N.A.	SENADOR SALGADO FILHO	N.A.	YES	WITHIN RIO GRANDE DO SUL	X			NEGATIVE	N.A.
1339	N.A.	N.A.	INDEPENDÊNCIA	N.A.	NO	–	X			NEGATIVE	N.A.
1340	N.A.	N.A.	INDEPENDÊNCIA	N.A.	YES	WITHIN RIO GRANDE DO SUL	X			NEGATIVE	N.A.
1341	N.A.	N.A.	GIRUÁ	N.A.	UNKNOWN	–	X			NEGATIVE	N.A.
1342	N.A.	N.A.	CHARQUEADAS	N.A.	UNKNOWN	–	X			NEGATIVE	N.A.
1343	N.A.	N.A.	PORTO ALEGRE	N.A.	YES	WITHIN RIO GRANDE DO SUL	X			NEGATIVE	N.A.
1344	N.A.	N.A.	SÃO LEOPOLDO	N.A.	NO	–	X			NEGATIVE	N.A.
1345	N.A.	N.A.	PORTO ALEGRE	N.A.	UNKNOWN	–	X			NEGATIVE	N.A.
1346	N.A.	N.A.	PORTO ALEGRE	N.A.	UNKNOWN	–	X			NEGATIVE	N.A.
1347	N.A.	N.A.	PORTO ALEGRE	N.A.	UNKNOWN	–	X			NEGATIVE	N.A.
1348	N.A.	N.A.	PORTO ALEGRE	N.A.	YES	RORAIMA	X			NEGATIVE	N.A.
1349	N.A.	N.A.	PORTO ALEGRE	N.A.	YES	WITHIN RIO GRANDE DO SUL	X			NEGATIVE	N.A.
1350	N.A.	N.A.	PORTO ALEGRE	N.A.	UNKNOWN	–		X		NEGATIVE	N.A.	S1:1321 NEGATIVE
1351	N.A.	N.A.	CANOAS	N.A.	UNKNOWN	–		X		NEGATIVE	N.A.	S1:1316 NEGATIVE
1352	N.A.	N.A.	MONTENEGRO	N.A.	YES	AFRICA	X			NEGATIVE	N.A.
1353	N.A.	N.A.	IJUÍ	N.A.	UNKNOWN	–	X			NEGATIVE	N.A.
1354	N.A.	N.A.	IJUÍ	N.A.	UNKNOWN	–	X			NEGATIVE	N.A.
1355	N.A.	N.A.	IJUÍ	N.A.	UNKNOWN	–	X			NEGATIVE	N.A.
1356	17	MALE	SÃO NICOLAU	MAY	YES	WITHIN RIO GRANDE DO SUL	X			POSITIVE	N.A.
1357	48	MALE	SÃO NICOLAU	MAY	YES	WITHIN RIO GRANDE DO SUL	X			POSITIVE	N.A.
1358	43	FEMALE	CERRO LARGO	MAY	NO	–	X			POSITIVE	DENGUE 1
1359	N.A.	N.A.	PORTO ALEGRE	N.A.	UNKNOWN	–	X			NEGATIVE	N.A.
1360	N.A.	N.A.	PORTO ALEGRE	N.A.	UNKNOWN	–	X			NEGATIVE	N.A.
1361	N.A.	N.A.	PORTO ALEGRE	N.A.	UNKNOWN	–	X			NEGATIVE	N.A.
1362	N.A.	N.A.	ALVORADA	N.A.	UNKNOWN	–	X			NEGATIVE	N.A.
1363	N.A.	N.A.	SANTA CRUZ DO SUL	N.A.	YES	SÃO PAULO	X			NEGATIVE	N.A.
1364	N.A.	N.A.	CERRO BRANCO	N.A.	YES	WITHIN RIO GRANDE DO SUL	X			NEGATIVE	N.A.
1365	N.A.	N.A.	RIO GRANDE	N.A.	UNKNOWN	–		X		NEGATIVE	N.A.	S1:879 NEGATIVE
1366	N.A.	N.A.	SANTA ROSA	N.A.	NO	–	X			NEGATIVE	N.A.
1367	N.A.	N.A.	SANTA ROSA	N.A.	NO	–	X			NEGATIVE	N.A.
1368	N.A.	N.A.	SANTA ROSA	N.A.	NO	–	X			NEGATIVE	N.A.
1369	30	FEMALE	SANTA ROSA	MAY	NO	–	X			POSITIVE	N.A.
1370	N.A.	N.A.	SANTA ROSA	N.A.	NO	–	X			NEGATIVE	N.A.
1371	40	FEMALE	SANTA ROSA	MAY	NO	–	X			POSITIVE	N.A.
1372	43	FEMALE	SANTA ROSA	MAY	NO	–	X			POSITIVE	N.A.
1373	N.A.	N.A.	SANTA ROSA	N.A.	NO	–	X			NEGATIVE	N.A.
1374	N.A.	N.A.	SANTA ROSA	N.A.	NO	–	X			NEGATIVE	N.A.
1375	15	MALE	SANTA ROSA	MAY	NO	–	X			POSITIVE	N.A.
1376	N.A.	N.A.	SANTA ROSA	N.A.	NO	–	X			NEGATIVE	N.A.
1377	22	MALE	SANTA ROSA	MAY	NO	–	X			POSITIVE	N.A.
1378	16	MALE	SANTA ROSA	MAY	NO	–	X			POSITIVE	N.A.
1379	N.A.	N.A.	SANTA ROSA	N.A.	NO	–	X			NEGATIVE	N.A.
1380	N.A.	N.A.	SANTA ROSA	N.A.	NO	–	X			NEGATIVE	N.A.
1381	N.A.	N.A.	SANTA ROSA	N.A.	NO	–	X			NEGATIVE	N.A.
1382	N.A.	N.A.	SANTA ROSA	N.A.	NO	–	X			NEGATIVE	N.A.
1383	N.A.	N.A.	SANTA ROSA	N.A.	NO	–	X			NEGATIVE	N.A.
1384	24	FEMALE	SANTA ROSA	MAY	NO	–	X			POSITIVE	N.A.
1385	45	MALE	SANTA ROSA	MAY	NO	–	X			POSITIVE	N.A.
1386	N.A.	N.A.	SANTA ROSA	N.A.	NO	–	X			NEGATIVE	N.A.
1387	N.A.	N.A.	SANTA ROSA	N.A.	NO	–	X			NEGATIVE	N.A.
1388	32	FEMALE	SANTA ROSA	MAY	UNKNOWN	–	X			POSITIVE	N.A.
1389	N.A.	N.A.	SANTO ÂNGELO	N.A.	NO	–	X			NEGATIVE	N.A.
1390	N.A.	N.A.	GRAVATAÍ	N.A.	UNKNOWN	–	X			NEGATIVE	N.A.
1391	N.A.	N.A.	VIAMÃO	N.A.	NO	–	X			NEGATIVE	N.A.
1392	N.A.	N.A.	VIAMÃO	N.A.	NO	–	X			NEGATIVE	N.A.
1393	N.A.	N.A.	PORTO ALEGRE	N.A.	YES	RIO DE JANEIRO	X			NEGATIVE	N.A.
1394	N.A.	N.A.	PORTO ALEGRE	N.A.	UNKNOWN	–	X			NEGATIVE	N.A.
1395	N.A.	N.A.	PORTO ALEGRE	N.A.	UNKNOWN	–	X			NEGATIVE	N.A.
1396	N.A.	N.A.	PORTO ALEGRE	N.A.	UNKNOWN	–	X			NEGATIVE	N.A.
1397	N.A.	N.A.	PORTO ALEGRE	N.A.	UNKNOWN	–	X			NEGATIVE	N.A.
1398	N.A.	N.A.	PORTO ALEGRE	N.A.	UNKNOWN	–		X		NEGATIVE	N.A.	S1:1319 NEGATIVE
1399	N.A.	N.A.	PORTO ALEGRE	N.A.	UNKNOWN	–	X			NEGATIVE	N.A.
1400	N.A.	N.A.	PORTO ALEGRE	N.A.	YES	WITHIN RIO GRANDE DO SUL	X			NEGATIVE	N.A.
1401	N.A.	N.A.	PORTO ALEGRE	N.A.	YES	WITHIN RIO GRANDE DO SUL	X			NEGATIVE	N.A.
1402	N.A.	N.A.	PORTO ALEGRE	N.A.	UNKNOWN	–	X			NEGATIVE	N.A.
1403	N.A.	N.A.	PORTO ALEGRE	N.A.	UNKNOWN	–	X			NEGATIVE	N.A.
1404	N.A.	N.A.	PORTO ALEGRE	N.A.	UNKNOWN	–	X			NEGATIVE	N.A.
1405	N.A.	N.A.	PORTO ALEGRE	N.A.	UNKNOWN	–	X			NEGATIVE	N.A.
1406	N.A.	N.A.	CANOAS	N.A.	UNKNOWN	–	X			NEGATIVE	N.A.
1407	N.A.	N.A.	IJUÍ	N.A.	UNKNOWN	–	X			NEGATIVE	N.A.
1408	N.A.	N.A.	PORTO ALEGRE	N.A.	YES	WITHIN RIO GRANDE DO SUL	X			NEGATIVE	N.A.
1409	N.A.	N.A.	NOVO HAMBURGO	N.A.	YES	PARANÁ	X			NEGATIVE	N.A.
1410	N.A.	N.A.	PORTO ALEGRE	N.A.	UNKNOWN	–		X		NEGATIVE	N.A.	S1:1301 UNDETERMINED
1411	N.A.	N.A.	VIAMÃO	N.A.	NO	–	X			NEGATIVE	N.A.
1412	N.A.	N.A.	RIO GRANDE	N.A.	UNKNOWN	–	X			NEGATIVE	N.A.
1413	N.A.	N.A.	CRUZ ALTA	N.A.	YES	WITHIN RIO GRANDE DO SUL	X			NEGATIVE	N.A.
1414	N.A.	N.A.	SELBACH	N.A.	YES	WITHIN RIO GRANDE DO SUL	X			NEGATIVE	N.A.
1415	N.A.	N.A.	ARROIO DO TIGRE	N.A.	YES	WITHIN RIO GRANDE DO SUL	X			NEGATIVE	N.A.
1416	N.A.	N.A.	IJUÍ	N.A.	UNKNOWN	–	X			NEGATIVE	N.A.
1417	29	MALE	PANAMBI	MAY	YES	MATO GROSSO AND BAHIA	X			POSITIVE	DENGUE 1
1418	19	FEMALE	PORTO ALEGRE	MAY	NO	–		X		POSITIVE	N.A.	S1:1327 UNDETERMINED
1419	N.A.	N.A.	PORTO ALEGRE	N.A.	NO	–	X			NEGATIVE	N.A.
1420	N.A.	N.A.	SENADOR SALGADO FILHO	N.A.	YES	WITHIN RIO GRANDE DO SUL	X			NEGATIVE	N.A.
1421	N.A.	N.A.	SANTO CRISTO	N.A.	YES	WITHIN RIO GRANDE DO SUL	X			NEGATIVE	N.A.
1422	N.A.	N.A.	SANTA ROSA	N.A.	NO	–	X			NEGATIVE	N.A.
1423	24	MALE	SANTA ROSA	MAY	NO	–	X			POSITIVE	N.A.
1424	37	FEMALE	SANTA ROSA	MAY	NO	–	X			POSITIVE	N.A.
1425	22	MALE	SANTA ROSA	MAY	NO	–	X			POSITIVE	N.A.
1426	N.A.	N.A.	SANTA ROSA	N.A.	NO	–	X			NEGATIVE	N.A.
1427	N.A.	N.A.	SANTA ROSA	N.A.	NO	–	X			NEGATIVE	N.A.
1428	N.A.	N.A.	SANTA ROSA	N.A.	NO	–	X			NEGATIVE	N.A.
1429	N.A.	N.A.	SANTA ROSA	N.A.	NO	–	X			NEGATIVE	N.A.
1430	52	FEMALE	SANTA ROSA	MAY	NO	–	X			POSITIVE	N.A.
1431	N.A.	N.A.	TRÊS DE MAIO	N.A.	NO	–	X			NEGATIVE	N.A.
1432	N.A.	N.A.	SANTA ROSA	N.A.	NO	–	X			NEGATIVE	N.A.
1433	N.A.	N.A.	CÂNDIDO GODÓI	N.A.	NO	–	X			NEGATIVE	N.A.
1434	N.A.	N.A.	CÂNDIDO GODÓI	N.A.	NO	–	X			NEGATIVE	N.A.
1435	N.A.	N.A.	VIAMÃO	N.A.	NO	–	X			NEGATIVE	N.A.
1436	N.A.	N.A.	PORTO ALEGRE	N.A.	NO	–	X			NEGATIVE	N.A.
1437	N.A.	N.A.	PORTO ALEGRE	N.A.	NO	–	X			NEGATIVE	N.A.
1438	N.A.	N.A.	PORTO ALEGRE	N.A.	UNKNOWN	–		X		NEGATIVE	N.A.	S1:945 NEGATIVE
1439	N.A.	N.A.	PORTO ALEGRE	N.A.	NO	–	X			NEGATIVE	N.A.
1440	N.A.	N.A.	PORTO ALEGRE	N.A.	UNKNOWN	–	X			NEGATIVE	N.A.
1441	N.A.	N.A.	PORTO ALEGRE	N.A.	UNKNOWN	–	X			NEGATIVE	N.A.
1442	48	MALE	PORTO ALEGRE	MAY	UNKNOWN	–	X			POSITIVE	N.A.
1443	N.A.	N.A.	CANOAS	N.A.	UNKNOWN	–		X		NEGATIVE	N.A.	S1:1400 NEGATIVE
1444	N.A.	N.A.	SANTA ROSA	N.A.	NO	–	X			NEGATIVE	N.A.
1445	N.A.	N.A.	SANTA ROSA	N.A.	NO	–	X			NEGATIVE	N.A.
1446	N.A.	N.A.	SANTA ROSA	N.A.	NO	–	X			NEGATIVE	N.A.
1447	N.A.	N.A.	SANTA ROSA	N.A.	NO	–	X			NEGATIVE	N.A.
1448	N.A.	N.A.	PORTO ALEGRE	N.A.	UNKNOWN	–	X			NEGATIVE	N.A.
1449	59	FEMALE	CANOAS	MAY	YES	RIO DE JANEIRO	X			POSITIVE	N.A.
1450	N.A.	N.A.	RIO PARDO	N.A.	NO	–	X			NEGATIVE	N.A.
1451	N.A.	N.A.	PORTO ALEGRE	N.A.	YES	RIO DE JANEIRO	X			NEGATIVE	N.A.
1452	N.A.	N.A.	PORTO ALEGRE	N.A.	UNKNOWN	–	X			NEGATIVE	N.A.
1453	N.A.	N.A.	PORTÃO	N.A.	NO	–	X			NEGATIVE	N.A.
1454	N.A.	N.A.	PORTO ALEGRE	N.A.	UNKNOWN	–	X			NEGATIVE	N.A.
1455	N.A.	N.A.	CHARQUEADAS	N.A.	YES	WITHIN RIO GRANDE DO SUL	X			NEGATIVE	N.A.
1456	N.A.	N.A.	CANOAS	N.A.	UNKNOWN	–	X			NEGATIVE	N.A.
1457	N.A.	N.A.	VENÂNCIO AIRES	N.A.	YES	SÃO PAULO AND WITHIN RIO GRANDE DO SUL	X			NEGATIVE	N.A.
1458	N.A.	N.A.	PORTO ALEGRE	N.A.	UNKNOWN	–	X			NEGATIVE	N.A.
1459	N.A.	N.A.	PORTO ALEGRE	N.A.	UNKNOWN	–	X			NEGATIVE	N.A.
1460	N.A.	N.A.	ARROIO DO TIGRE	N.A.	UNKNOWN	–		X		NEGATIVE	N.A.	S1:1415 NEGATIVE
1461	N.A.	N.A.	PORTO ALEGRE	N.A.	UNKNOWN	–	X			NEGATIVE	N.A.
1462	N.A.	N.A.	PICADA CAFÉ	N.A.	YES	WITHIN RIO GRANDE DO SUL	X			NEGATIVE	N.A.
1463	N.A.	N.A.	SÃO NICOLAU	N.A.	NO	–	X			NEGATIVE	N.A.
1464	53	MALE	CACHOEIRA DO SUL	JUNE	YES	BAHIA	X			POSITIVE	DENGUE 1
1465	N.A.	N.A.	SANTA ROSA	N.A.	UNKNOWN	–	X			NEGATIVE	N.A.
1466	N.A.	N.A.	SANTA ROSA	N.A.	NO	–	X			NEGATIVE	N.A.
1467	34	FEMALE	SANTA ROSA	MAY	NO	–	X			POSITIVE	N.A.
1468	N.A.	N.A.	SANTA ROSA	N.A.	NO	–	X			NEGATIVE	N.A.
1469	N.A.	N.A.	PASSO FUNDO	N.A.	NO	–	X			NEGATIVE	N.A.
1470	53	MALE	ERECHIM	JUNE	YES	MARANHÃO AND TOCANTINS	X			POSITIVE	DENGUE 4
1471	N.A.	N.A.	RIO GRANDE	N.A.	UNKNOWN	–	X			NEGATIVE	N.A.
1472	46	MALE	CERRO LARGO	MAY	NO	–	X			POSITIVE	N.A.
1473	N.A.	N.A.	CERRO LARGO	N.A.	UNKNOWN	–		X		NEGATIVE	N.A.	S1: 849 NEGATIVE
1474	N.A.	N.A.	PORTO ALEGRE	N.A.	UNKNOWN	–	X			NEGATIVE	N.A.
1475	N.A.	N.A.	PORTO ALEGRE	N.A.	UNKNOWN	–	X			NEGATIVE	N.A.
1476	N.A.	N.A.	PORTO ALEGRE	N.A.	UNKNOWN	–	X			NEGATIVE	N.A.
1477	N.A.	N.A.	PORTO ALEGRE	N.A.	UNKNOWN	–	X			NEGATIVE	N.A.
1478	N.A.	N.A.	PORTO ALEGRE	N.A.	UNKNOWN	–	X			NEGATIVE	N.A.
1479	N.A.	N.A.	PORTO ALEGRE	N.A.	UNKNOWN	–	X			NEGATIVE	N.A.
1480	N.A.	N.A.	PORTO ALEGRE	N.A.	UNKNOWN	–	X			NEGATIVE	N.A.
1481	N.A.	N.A.	CAXIAS DO SUL	N.A.	UNKNOWN	–	X			NEGATIVE	N.A.
1482	N.A.	N.A.	SÃO MARTINHO	N.A.	UNKNOWN	–	X			NEGATIVE	N.A.
1483	N.A.	N.A.	TRIUNFO	N.A.	UNKNOWN	–	X			NEGATIVE	N.A.
1484	N.A.	N.A.	PORTO ALEGRE	N.A.	UNKNOWN	–	X			NEGATIVE	N.A.
1485	N.A.	N.A.	PICADA CAFÉ	N.A.	NO	–	X			NEGATIVE	N.A.
1486	N.A.	N.A.	SAPUCAIA DO SUL	N.A.	YES	WITHIN RIO GRANDE DO SUL	X			NEGATIVE	N.A.
1487	N.A.	N.A.	SÃO NICOLAU	N.A.	YES	WITHIN RIO GRANDE DO SUL	X			NEGATIVE	N.A.
1488	N.A.	N.A.	ENTRE	N.A.	UNKNOWN	–	X			NEGATIVE	N.A.
1489	26	MALE	PORTO ALEGRE	JUNE	UNKNOWN	–	X			POSITIVE	N.A.
1490	N.A.	N.A.	PORTO ALEGRE	N.A.	YES	RIO DE JANEIRO	X			NEGATIVE	N.A.
1491	N.A.	N.A.	PORTO ALEGRE	N.A.	UNKNOWN	–	X			NEGATIVE	N.A.
1492	N.A.	N.A.	SENADOR SALGADO FILHO	N.A.	YES	WITHIN RIO GRANDE DO SUL	X			NEGATIVE	N.A.
1493	60	FEMALE	SANTA ROSA	MAY	NO	–	X			POSITIVE	DENGUE 1
1494	34	MALE	SANTA ROSA	MAY	NO	–	X			POSITIVE	N.A.
1495	37	FEMALE	SANTA ROSA	MAY	NO	–	X			POSITIVE	N.A.
1496	N.A.	N.A.	SANTA ROSA	N.A.	NO	–	X			NEGATIVE	N.A.
1497	N.A.	N.A.	SANTA ROSA	N.A.	NO	–	X			NEGATIVE	N.A.
1498	N.A.	N.A.	SANTA ROSA	N.A.	NO	–	X			NEGATIVE	N.A.
1499	38	MALE	SANTA ROSA	MAY	NO	–	X			POSITIVE	N.A.
1500	N.A.	N.A.	SANTA ROSA	N.A.	NO	–	X			NEGATIVE	N.A.
1501	N.A.	N.A.	PORTO ALEGRE	N.A.	NO	–	X			NEGATIVE	N.A.
1502	47	FEMALE	PORTO ALEGRE	JUNE	YES	ALAGOAS	X			POSITIVE	N.A.
1503	N.A.	N.A.	PORTO ALEGRE	N.A.	UNKNOWN	–	X			NEGATIVE	N.A.
1504	N.A.	N.A.	PORTO ALEGRE	N.A.	UNKNOWN	–	X			NEGATIVE	N.A.
1505	N.A.	N.A.	IJUÍ	N.A.	UNKNOWN	–	X			NEGATIVE	N.A.
1506	N.A.	N.A.	PANAMBI	N.A.	YES	MATO GROSSO	X			NEGATIVE	N.A.
1507	44	MALE	SÃO FRANCISCO DE ASSIS	JUNE	YES	PARAGUAY URUGUAY AND ARGENTINA	X			POSITIVE	DENGUE 1
1508	N.A.	N.A.	PORTO ALEGRE	N.A.	UNKNOWN	–		X		NEGATIVE	N.A.	S1:1501 NEGATIVE
1509	N.A.	N.A.	PORTO ALEGRE	N.A.	UNKNOWN	–	X			NEGATIVE	N.A.
1510	N.A.	N.A.	CHARQUEADAS	N.A.	NO	–	X			NEGATIVE	N.A.
1511	N.A.	N.A.	PORTÃO	N.A.	NO	–	X			NEGATIVE	N.A.
1512	N.A.	N.A.	SANTA ROSA	N.A.	NO	–	X			NEGATIVE	N.A.
1513	N.A.	N.A.	SANTA ROSA	N.A.	NO	–	X			NEGATIVE	N.A.
1514	N.A.	N.A.	SANTA ROSA	N.A.	NO	–	X			NEGATIVE	N.A.
1515	N.A.	N.A.	SANTA ROSA	N.A.	NO	–	X			NEGATIVE	N.A.
1516	N.A.	N.A.	SANTA ROSA	N.A.	NO	–	X			NEGATIVE	N.A.
1517	N.A.	N.A.	PORTO ALEGRE	N.A.	UNKNOWN	–	X			NEGATIVE	N.A.
1518	N.A.	N.A.	PORTO ALEGRE	N.A.	UNKNOWN	–	X			NEGATIVE	N.A.
1519	N.A.	N.A.	PORTO ALEGRE	N.A.	UNKNOWN	–	X			NEGATIVE	N.A.
1520	N.A.	N.A.	PORTO ALEGRE	N.A.	UNKNOWN	–	X			NEGATIVE	N.A.
1521	N.A.	N.A.	PORTO ALEGRE	N.A.	UNKNOWN	–	X			NEGATIVE	N.A.
1522	N.A.	N.A.	CARAZINHO	N.A.	YES	MATO GROSSO	X			NEGATIVE	N.A.
1523	N.A.	N.A.	SANTO ÂNGELO	N.A.	UNKNOWN	–	X			NEGATIVE	N.A.
1524	N.A.	N.A.	RIO GRANDE	N.A.	UNKNOWN	–	X			NEGATIVE	N.A.
1525	28	FEMALE	NOVO HAMBURGO	JUNE	UNKNOWN	–	X			POSITIVE	N.A.
1526	N.A.	N.A.	GRAMADO	N.A.	YES	RIO DE JANEIRO	X			NEGATIVE	N.A.
1527	N.A.	N.A.	PASSO FUNDO	N.A.	UNKNOWN	–	X			NEGATIVE	N.A.
1528	N.A.	N.A.	VIAMÃO	N.A.	NO	–		X		NEGATIVE	N.A.	S1:1480 NEGATIVE
1529	N.A.	N.A.	PORTO ALEGRE	N.A.	UNKNOWN	–		X		NEGATIVE	N.A.	S1:1517 NEGATIVE
1530	N.A.	N.A.	CHARQUEADAS	N.A.	NO	–		X		NEGATIVE	N.A.	S1:1510 NEGATIVE
1531	N.A.	N.A.	SANTA ROSA	N.A.	NO	–	X			NEGATIVE	N.A.
1532	N.A.	N.A.	SANTA ROSA	N.A.	NO	–	X			NEGATIVE	N.A.
1533	N.A.	N.A.	SANTA ROSA	N.A.	NO	–		X		NEGATIVE	N.A.	S1:1446 NEGATIVE
1534	N.A.	N.A.	SANTA ROSA	N.A.	NO	–		X		NEGATIVE	N.A.	S1:1465 NEGATIVE
1535	N.A.	N.A.	SANTA ROSA	N.A.	NO	–	X			NEGATIVE	N.A.
1536	N.A.	N.A.	SANTA ROSA	N.A.	NO	–	X			NEGATIVE	N.A.
1537	N.A.	N.A.	CÂNDIDO GODÓI	N.A.	NO	–	X			NEGATIVE	N.A.
1538	N.A.	N.A.	VIAMÃO	N.A.	NO	–	X			NEGATIVE	N.A.
1539	N.A.	N.A.	NOVO HAMBURGO	N.A.	NO	–	X			NEGATIVE	N.A.
1540	N.A.	N.A.	CARAZINHO	N.A.	YES	RIO DE JANEIRO	X			NEGATIVE	N.A.
1541	N.A.	N.A.	PORTO ALEGRE	N.A.	UNKNOWN	–	X			NEGATIVE	N.A.
1542	N.A.	N.A.	VIAMÃO	N.A.	UNKNOWN	–	X			NEGATIVE	N.A.
1543	N.A.	N.A.	SANTA VITÓRIA DO PALMAR	N.A.	UNKNOWN	–	X			NEGATIVE	N.A.
1544	N.A.	N.A.	PORTO ALEGRE	N.A.	UNKNOWN	–	X			NEGATIVE	N.A.
1545	N.A.	N.A.	FARROUPILHA	N.A.	UNKNOWN	–	X			NEGATIVE	N.A.
1546	N.A.	N.A.	FARROUPILHA	N.A.	UNKNOWN	–	X			NEGATIVE	N.A.
1547	N.A.	N.A.	SENADOR SALGADO FILHO	N.A.	YES	WITHIN RIO GRANDE DO SUL	X			NEGATIVE	N.A.
1548	N.A.	N.A.	IJUÍ	N.A.	UNKNOWN	–	X			NEGATIVE	N.A.
1549	N.A.	N.A.	IJUÍ	N.A.	UNKNOWN	–	X			NEGATIVE	N.A.
1550	N.A.	N.A.	GRAVATAÍ	N.A.	UNKNOWN	–	X			NEGATIVE	N.A.
1551	N.A.	N.A.	CANOAS	N.A.	UNKNOWN	–	X			NEGATIVE	N.A.
1552	38	MALE	PORTO ALEGRE	JULY	YES	RIO DE JANEIRO	X			POSITIVE	N.A.
1553	50	MALE	PORTO ALEGRE	JULY	UNKNOWN	–	X			POSITIVE	DENGUE 1
1554	N.A.	N.A.	PORTO ALEGRE	N.A.	YES	SERGIPE	X			NEGATIVE	N.A.
1555	N.A.	N.A.	IJUÍ	N.A.	UNKNOWN	–	X			NEGATIVE	N.A.
1556	N.A.	N.A.	FELIZ	N.A.	UNKNOWN	–	X			NEGATIVE	N.A.
1557	N.A.	N.A.	PORTÃO	N.A.	YES	MARANHÃO	X			NEGATIVE	N.A.
1558	N.A.	N.A.	PORTO ALEGRE	N.A.	YES	SÃO PAULO		X		N.A.	N.A.	S1:1553 POSITIVE
1559	42	MALE	CRUZ ALTA	JULY	YES	RORAIMA	X			POSITIVE	N.A.
1560	N.A.	N.A.	PORTO ALEGRE	N.A.	YES	SERGIPE		X		NEGATIVE	N.A.	S1:1554 NEGATIVE
1561	N.A.	N.A.	FARROUPILHA	N.A.	UNKNOWN	–	X			NEGATIVE	N.A.
1562	N.A.	N.A.	FARROUPILHA	N.A.	UNKNOWN	–	X			NEGATIVE	N.A.
1563	N.A.	N.A.	HORIZONTINA	N.A.	NO	–	X			NEGATIVE	N.A.
1564	N.A.	N.A.	CANOAS	N.A.	YES	RIO DE JANEIRO	X			NEGATIVE	N.A.
1565	N.A.	N.A.	PORTO ALEGRE	N.A.	UNKNOWN	–	X			NEGATIVE	N.A.
1566	N.A.	N.A.	SANTA MARIA	N.A.	UNKNOWN	–	X			NEGATIVE	N.A.
1567	N.A.	N.A.	GRAVATAÍ	N.A.	UNKNOWN	–	X			NEGATIVE	N.A.
1568	N.A.	N.A.	SÃO DOMINGOS DO SUL	N.A.	UNKNOWN	–	X			NEGATIVE	N.A.
1569	N.A.	N.A.	PORTO ALEGRE	N.A.	UNKNOWN	–	X			NEGATIVE	N.A.
1570	N.A.	N.A.	PORTO ALEGRE	N.A.	UNKNOWN	–	X			NEGATIVE	N.A.
1571	N.A.	N.A.	IJUÍ	N.A.	UNKNOWN	–	X			NEGATIVE	N.A.
1572	54	FEMALE	GRAVATAÍ	AUGUST	YES	MARANHÃO	X			POSITIVE	N.A.
1573	N.A.	N.A.	SANTA MARIA	N.A.	UNKNOWN	–	X			NEGATIVE	N.A.
1574	N.A.	N.A.	OSÓRIO	N.A.	YES	RONDÔNIA	X			NEGATIVE	N.A.
1575	N.A.	N.A.	PORTO ALEGRE	N.A.	UNKNOWN	–	X			UNDETERMINED	N.A.
1576	N.A.	N.A.	XANGRI	N.A.	UNKNOWN	–	X			NEGATIVE	N.A.
1577	N.A.	N.A.	PORTO ALEGRE	N.A.	UNKNOWN	–	X			NEGATIVE	N.A.
1578	N.A.	N.A.	AMETISTA DO SUL	N.A.	UNKNOWN	–	X			NEGATIVE	N.A.
1579	N.A.	N.A.	PASSO FUNDO	N.A.	UNKNOWN	–		X		NEGATIVE	N.A.	S1:1568 NEGATIVE
1580	N.A.	N.A.	PORTO ALEGRE	N.A.	UNKNOWN	–	X			NEGATIVE	N.A.
1581	N.A.	N.A.	PORTO ALEGRE	N.A.	UNKNOWN	–	X			NEGATIVE	N.A.
1582	N.A.	N.A.	PORTO ALEGRE	N.A.	UNKNOWN	–	X			NEGATIVE	N.A.
1583	N.A.	N.A.	PORTO ALEGRE	N.A.	UNKNOWN	–	X			NEGATIVE	N.A.
1584	N.A.	N.A.	PORTO ALEGRE	N.A.	UNKNOWN	–		X		NEGATIVE	N.A.	S1:1575 UNDETERMINED
1585	N.A.	N.A.	PORTO ALEGRE	N.A.	UNKNOWN	–	X			NEGATIVE	N.A.
1586	N.A.	N.A.	CRUZ ALTA	N.A.	UNKNOWN	–	X			NEGATIVE	N.A.
1587	N.A.	N.A.	CACHOEIRINHA	N.A.	UNKNOWN	–	X			NEGATIVE	N.A.
1588	52	FEMALE	RIO GRANDE	AUGUST	UNKNOWN	–	X			POSITIVE	N.A.
1589	N.A.	N.A.	GARIBALDI	N.A.	UNKNOWN	–	X			NEGATIVE	N.A.
1590	N.A.	N.A.	PORTO ALEGRE	N.A.	YES	AMAPÁ	X			NEGATIVE	N.A.
1591	41	FEMALE	OSÓRIO	SEPTEMBER	YES	SERGIPE	X			POSITIVE	DENGUE 1
1592	66	MALE	MONTENEGRO	SEPTEMBER	YES	MARANHÃO	X			POSITIVE	DENGUE 4
1593	N.A.	N.A.	MONTENEGRO	N.A.	YES	MARANHÃO	X			NEGATIVE	UNDETERMINED
1594	N.A.	N.A.	PASSO FUNDO	N.A.	YES	MATO GROSSO DO SUL	X			NEGATIVE	N.A.
1595	N.A.	N.A.	PORTO ALEGRE	N.A.	NO	–	X			NEGATIVE	N.A.
1596	N.A.	N.A.	BENTO GONÇALVES	N.A.	YES	PARÁ	X			NEGATIVE	N.A.
1597	N.A.	N.A.	CAXIAS DO SUL	N.A.	YES	PARÁ	X			NEGATIVE	N.A.
1598	N.A.	N.A.	NOVA ALVORADA	N.A.	UNKNOWN	–	X			NEGATIVE	N.A.
1599	75	MALE	PORTO ALEGRE	SEPTEMBER	YES	SERGIPE	X			POSITIVE	N.A.
1600	57	FEMALE	MONTENEGRO	SEPTEMBER	YES	MARANHÃO		X		POSITIVE	N.A.	S1:1593 NEGATIVE
1601	23	FEMALE	SÃO BORJA	SEPTEMBER	UNKNOWN	–	X			POSITIVE	N.A.
1602	N.A.	N.A.	GAURAMA	N.A.	UNKNOWN	–	X			NEGATIVE	N.A.
1603	N.A.	N.A.	SÃO BORJA	N.A.	UNKNOWN	–		X		POSITIVE	N.A.	S1:1601 POSITIVE
1604	N.A.	N.A.	PASSO FUNDO	N.A.	UNKNOWN	–	X			NEGATIVE	N.A.
1605	N.A.	N.A.	PASSO FUNDO	N.A.	UNKNOWN	–		X		NEGATIVE	N.A.	S1:1598 NEGATIVE
1606	N.A.	N.A.	PASSO FUNDO	N.A.	UNKNOWN	–	X			NEGATIVE	N.A.
1607	N.A.	N.A.	PORTO ALEGRE	N.A.	YES	RORAIMA	X			NEGATIVE	N.A.
1608	N.A.	N.A.	SANTO ÂNGELO	N.A.	UNKNOWN	–	X			NEGATIVE	N.A.
1609	N.A.	N.A.	IJUÍ	N.A.	UNKNOWN	–	X			NEGATIVE	N.A.
1610	N.A.	N.A.	BENTO GONÇALVES	N.A.	UNKNOWN	–	X			NEGATIVE	N.A.
1611	N.A.	N.A.	SAPUCAIA DO SUL	N.A.	UNKNOWN	–	X			NEGATIVE	N.A.
1612	N.A.	N.A.	INDEPENDÊNCIA	N.A.	UNKNOWN	–	X			NEGATIVE	N.A.
1613	N.A.	N.A.	INDEPENDÊNCIA	N.A.	NO	–	X			NEGATIVE	N.A.
1614	N.A.	N.A.	TRÊS DE MAIO	N.A.	YES	PARANÁ AND PARAGUAY	X			NEGATIVE	N.A.
1615	N.A.	N.A.	GARIBALDI	N.A.	YES	WITHIN RIO GRANDE DO SUL	X			NEGATIVE	N.A.
1616	N.A.	N.A.	TRÊS DE MAIO	N.A.	NO	–	X			NEGATIVE	N.A.
1617	N.A.	N.A.	CAXIAS DO SUL	N.A.	YES	BAHIA	X			NEGATIVE	N.A.
1618	N.A.	N.A.	GRAVATAÍ	N.A.	NO	–	X			NEGATIVE	N.A.
1619	N.A.	N.A.	PORTO ALEGRE	N.A.	UNKNOWN	–	X			NEGATIVE	N.A.
1620	N.A.	N.A.	PORTO ALEGRE	N.A.	UNKNOWN	–	X			NEGATIVE	N.A.
1621	N.A.	N.A.	ESTEIO	N.A.	UNKNOWN	–	X			NEGATIVE	N.A.
1622	N.A.	N.A.	IJUÍ	N.A.	UNKNOWN	–	X			NEGATIVE	N.A.
1623	N.A.	N.A.	GRAVATAÍ	N.A.	UNKNOWN	–	X			NEGATIVE	N.A.
1624	N.A.	N.A.	TRÊS DE MAIO	N.A.	NO	–	X			NEGATIVE	N.A.
1625	N.A.	N.A.	FLORES DA CUNHA	N.A.	YES	WITHIN RIO GRANDE DO SUL	X			NEGATIVE	N.A.
1626	N.A.	N.A.	FLORES DA CUNHA	N.A.	YES	WITHIN RIO GRANDE DO SUL		X		NEGATIVE	N.A.	S1:1625 NEGATIVE
1627	N.A.	N.A.	GRAVATAÍ	N.A.	NO	–		X		NEGATIVE	N.A.	S1:1618 NEGATIVE
1628	N.A.	N.A.	PORTO ALEGRE	N.A.	UNKNOWN	–	X			NEGATIVE	N.A.
1629	N.A.	N.A.	RIO GRANDE	N.A.	UNKNOWN	–	X			NEGATIVE	N.A.
1630	N.A.	N.A.	CAXIAS DO SUL	N.A.	UNKNOWN	–	X			NEGATIVE	N.A.
1631	N.A.	N.A.	PORTO ALEGRE	N.A.	UNKNOWN	–	X			NEGATIVE	N.A.
1632	N.A.	N.A.	NOVO HAMBURGO	N.A.	UNKNOWN	–	X			NEGATIVE	N.A.
1633	N.A.	N.A.	ESTEIO	N.A.	UNKNOWN	–		X		NEGATIVE	N.A.	S1:1621 NEGATIVE
1634	N.A.	N.A.	PORTO ALEGRE	N.A.	UNKNOWN	–	X			NEGATIVE	N.A.
1635	N.A.	N.A.	BENTO GONÇALVES	N.A.	UNKNOWN	–	X			NEGATIVE	N.A.
1636	N.A.	N.A.	PORTO ALEGRE	N.A.	NO	–	X			NEGATIVE	N.A.
1637	N.A.	N.A.	SAPUCAIA DO SUL	N.A.	UNKNOWN	–	X			NEGATIVE	N.A.
1638	N.A.	N.A.	TRIUNFO	N.A.	UNKNOWN	–	X			NEGATIVE	N.A.
1639	N.A.	N.A.	PORTO ALEGRE	N.A.	UNKNOWN	–	X			NEGATIVE	N.A.
1640	N.A.	N.A.	NOVO HAMBURGO	N.A.	UNKNOWN	–	X			NEGATIVE	N.A.
1641	N.A.	N.A.	PORTO ALEGRE	N.A.	UNKNOWN	–		X		NEGATIVE	N.A.	S1:1634 NEGATIVE
1642	N.A.	N.A.	ROCA SALES	N.A.	UNKNOWN	–	X			NEGATIVE	N.A.
1643	N.A.	N.A.	PORTO ALEGRE	N.A.	YES	RIO DE JANEIRO	X			NEGATIVE	N.A.
1644	N.A.	N.A.	GRAVATAÍ	N.A.	YES	RIO DE JANEIRO	X			NEGATIVE	N.A.
1645	N.A.	N.A.	BENTO GONÇALVES	N.A.	YES	RIO DE JANEIRO, SANTA CATARINA, PARANÁ AND MATO GROSSO DO SUL	X			NEGATIVE	N.A.
1646	N.A.	N.A.	CAXIAS DO SUL	N.A.	YES	RIO DE JANEIRO	X			NEGATIVE	N.A.
1647	N.A.	N.A.	SANTO ÂNGELO	N.A.	UNKNOWN	–	X			NEGATIVE	N.A.
1648	N.A.	N.A.	PORTO ALEGRE	N.A.	UNKNOWN	–	X			NEGATIVE	N.A.
1649	N.A.	N.A.	BENTO GONÇALVES	N.A.	YES	RIO DE JANEIRO	X			NEGATIVE	N.A.
1650	N.A.	N.A.	PORTO ALEGRE	N.A.	NO	–	X			NEGATIVE	N.A.
1651	N.A.	N.A.	CAXIAS DO SUL	N.A.	YES	ESPIRITO SANTO AND RIO DE JANEIRO	X			NEGATIVE	N.A.
1652	N.A.	N.A.	IJUÍ	N.A.	UNKNOWN	–	X			NEGATIVE	N.A.
1653	N.A.	N.A.	SANTO ÂNGELO	N.A.	UNKNOWN	–	X			NEGATIVE	N.A.
1654	N.A.	N.A.	PORTO ALEGRE	N.A.	YES	MATO GROSSO	X			NEGATIVE	N.A.
1655	N.A.	N.A.	SANTA ROSA	N.A.	UNKNOWN	–	X			NEGATIVE	N.A.
1656	N.A.	N.A.	VERANÓPOLIS	N.A.	UNKNOWN	–	X			NEGATIVE	N.A.
1657	N.A.	N.A.	CAXIAS DO SUL	N.A.	YES	RIO DE JANEIRO		X		NEGATIVE	N.A.	S1:1646 NEGATIVE
1658	N.A.	N.A.	BAGÉ	N.A.	UNKNOWN	–	X			NEGATIVE	N.A.
1659	N.A.	N.A.	PANAMBI	N.A.	UNKNOWN	–	X			NEGATIVE	N.A.
1660	N.A.	N.A.	BENTO GONÇALVES	N.A.	UNKNOWN	–	X			NEGATIVE	N.A.
1661	N.A.	N.A.	HORIZONTINA	N.A.	YES	PARANÁ AND PARAGUAY	X			NEGATIVE	N.A.
1662	N.A.	N.A.	SANTA ROSA	N.A.	UNKNOWN	–	X			NEGATIVE	N.A.
1663	N.A.	N.A.	PANAMBI	N.A.	UNKNOWN	–	X			NEGATIVE	N.A.
1664	N.A.	N.A.	IJUÍ	N.A.	UNKNOWN	–	X			NEGATIVE	N.A.
1665	N.A.	N.A.	CARAZINHO	N.A.	UNKNOWN	–	X			NEGATIVE	N.A.
1666	N.A.	N.A.	BAGÉ	N.A.	UNKNOWN	–	X			NEGATIVE	N.A.
1667	N.A.	N.A.	RIO GRANDE	N.A.	UNKNOWN	–	X			NEGATIVE	N.A.
1668	N.A.	N.A.	PORTO ALEGRE	N.A.	YES	SANTA CATARINA	X			NEGATIVE	N.A.
1669	N.A.	N.A.	CRUZ ALTA	N.A.	UNKNOWN	–	X			NEGATIVE	N.A.
1670	N.A.	N.A.	BENTO GONÇALVES	N.A.	YES	PERNAMBUCO	X			NEGATIVE	N.A.
1671	N.A.	N.A.	SANTO ÂNGELO	N.A.	UNKNOWN	–	X			NEGATIVE	N.A.
1672	N.A.	N.A.	GUAÍBA	N.A.	NO	–	X			NEGATIVE	N.A.
1673	N.A.	N.A.	CANOAS	N.A.	UNKNOWN	–		X		NEGATIVE	N.A.	S1:1107 NEGATIVE
1674	N.A.	N.A.	HORIZONTINA	N.A.	YES	WITHIN RIO GRANDE DO SUL	X			NEGATIVE	N.A.
1675	N.A.	N.A.	TUCUNDUVA	N.A.	UNKNOWN	–	X			NEGATIVE	N.A.
1676	N.A.	N.A.	SANTA ROSA	N.A.	UNKNOWN	–	X			NEGATIVE	N.A.
1677	N.A.	N.A.	ITAQUI	N.A.	UNKNOWN	–	X			NEGATIVE	N.A.
1678	N.A.	N.A.	TRÊS PASSOS	N.A.	UNKNOWN	–	X			NEGATIVE	N.A.
1679	N.A.	N.A.	PORTO ALEGRE	N.A.	NO	–	X			NEGATIVE	N.A.
1680	N.A.	N.A.	PORTO ALEGRE	N.A.	UNKNOWN	–	X			NEGATIVE	N.A.
1681	N.A.	N.A.	PORTO ALEGRE	N.A.	NO	–	X			NEGATIVE	N.A.
1682	N.A.	N.A.	SANTA ROSA	N.A.	NO	–	X			NEGATIVE	N.A.
1683	N.A.	N.A.	SANTA ROSA	N.A.	NO	–	X			NEGATIVE	N.A.
1684	N.A.	N.A.	SANTA ROSA	N.A.	NO	–	X			NEGATIVE	N.A.
1685	N.A.	N.A.	SANTA ROSA	N.A.	UNKNOWN	–	X			NEGATIVE	N.A.
1686	N.A.	N.A.	PORTO ALEGRE	N.A.	UNKNOWN	–	X			NEGATIVE	N.A.
1687	N.A.	N.A.	NOVO HAMBURGO	N.A.	YES	AFRICA	X			NEGATIVE	N.A.
1688	N.A.	N.A.	CANOAS	N.A.	UNKNOWN	–	X			NEGATIVE	N.A.
1689	N.A.	N.A.	CAXIAS DO SUL	N.A.	NO	–	X			NEGATIVE	N.A.
1690	N.A.	N.A.	PORTO ALEGRE	N.A.	NO	–	X			NEGATIVE	N.A.
1691	N.A.	N.A.	PORTO ALEGRE	N.A.	UNKNOWN	–	X			NEGATIVE	N.A.
1692	N.A.	N.A.	PORTO ALEGRE	N.A.	YES	WITHIN RIO GRANDE DO SUL	X			NEGATIVE	N.A.
1693	N.A.	N.A.	CAXIAS DO SUL	N.A.	YES	PARANÁ	X			NEGATIVE	N.A.
1694	N.A.	N.A.	SÃO SEBASTIÃO DO CAÍ	N.A.	YES	PARANÁ	X			NEGATIVE	N.A.
1695	N.A.	N.A.	RIO GRANDE	N.A.	UNKNOWN	–	X			NEGATIVE	N.A.
1696	N.A.	N.A.	PORTO ALEGRE	N.A.	UNKNOWN	–	X			NEGATIVE	N.A.
1697	N.A.	N.A.	RIO GRANDE	N.A.	UNKNOWN	–	X			NEGATIVE	N.A.
1698	N.A.	N.A.	PASSO FUNDO	N.A.	UNKNOWN	–	X			NEGATIVE	N.A.
1699	N.A.	N.A.	SANTA ROSA	N.A.	UNKNOWN	–	X			NEGATIVE	N.A.
1700	N.A.	N.A.	SANTA ROSA	N.A.	UNKNOWN	–	X			NEGATIVE	N.A.
1701	N.A.	N.A.	GUAÍBA	N.A.	YES	SÃO PAULO	X			NEGATIVE	N.A.
1702	N.A.	N.A.	IJUÍ	N.A.	UNKNOWN	–	X			NEGATIVE	N.A.
1703	N.A.	N.A.	IJUÍ	N.A.	UNKNOWN	–	X			NEGATIVE	N.A.
1704	N.A.	N.A.	IJUÍ	N.A.	UNKNOWN	–	X			NEGATIVE	N.A.
1705	N.A.	N.A.	IJUÍ	N.A.	UNKNOWN	–	X			NEGATIVE	N.A.
1706	N.A.	N.A.	IJUÍ	N.A.	UNKNOWN	–	X			NEGATIVE	N.A.
1707	N.A.	N.A.	IJUÍ	N.A.	UNKNOWN	–	X			NEGATIVE	N.A.
1708	N.A.	N.A.	IJUÍ	N.A.	UNKNOWN	–	X			NEGATIVE	N.A.
1709	N.A.	N.A.	IJUÍ	N.A.	UNKNOWN	–	X			NEGATIVE	N.A.
1710	N.A.	N.A.	PORTO ALEGRE	N.A.	NO	–	X			NEGATIVE	N.A.
1711	N.A.	N.A.	PORTO ALEGRE	N.A.	YES	PERU AND SÃO PAULO	X			NEGATIVE	N.A.
1712	N.A.	N.A.	PAROBÉ	N.A.	UNKNOWN	–	X			NEGATIVE	N.A.
1713	N.A.	N.A.	SANTA ROSA	N.A.	UNKNOWN	–		X		NEGATIVE	N.A.	S1:683 NEGATIVE
1714	N.A.	N.A.	CÂNDIDO GODÓI	N.A.	UNKNOWN	–	X			NEGATIVE	N.A.
1715	N.A.	N.A.	CÂNDIDO GODÓI	N.A.	UNKNOWN	–	X			NEGATIVE	N.A.
1716	N.A.	N.A.	CÂNDIDO GODÓI	N.A.	UNKNOWN	–	X			NEGATIVE	N.A.
1717	N.A.	N.A.	CÂNDIDO GODÓI	N.A.	UNKNOWN	–	X			NEGATIVE	N.A.
1718	N.A.	N.A.	PORTO ALEGRE	N.A.	UNKNOWN	–	X			NEGATIVE	N.A.
1719	N.A.	N.A.	CANOAS	N.A.	UNKNOWN	–	X			NEGATIVE	N.A.
1720	N.A.	N.A.	CANOAS	N.A.	UNKNOWN	–	X			NEGATIVE	N.A.
1721	N.A.	N.A.	PORTO ALEGRE	N.A.	NO	–	X			NEGATIVE	N.A.
1722	N.A.	N.A.	PORTO ALEGRE	N.A.	NO	–	X			NEGATIVE	N.A.
1723	N.A.	N.A.	SANTA ROSA	N.A.	UNKNOWN	–	X			NEGATIVE	N.A.
1724	N.A.	N.A.	SANTA ROSA	N.A.	NO	–	X			NEGATIVE	N.A.
1725	N.A.	N.A.	NOVA CANDELÁRIA	N.A.	UNKNOWN	–	X			NEGATIVE	N.A.
1726	N.A.	N.A.	SÃO SEBASTIÃO DO CAÍ	N.A.	UNKNOWN	–		X		NEGATIVE	N.A.	S1:1694 NEGATIVE
1727	N.A.	N.A.	TUCUNDUVA	N.A.	UNKNOWN	–	X			NEGATIVE	N.A.
1728	68	MALE	PORTO ALEGRE	DECEMBER	UNKNOWN	–	X			POSITIVE	DENGUE 1
1729	N.A.	N.A.	PORTO ALEGRE	N.A.	YES	SÃO PAULO	X			NEGATIVE	N.A.
1730	N.A.	N.A.	IJUÍ	N.A.	UNKNOWN	–	X			NEGATIVE	N.A.
1731	N.A.	N.A.	IJUÍ	N.A.	UNKNOWN	–	X			NEGATIVE	N.A.
1732	N.A.	N.A.	BRAGA	N.A.	UNKNOWN	–	X			NEGATIVE	N.A.
1733	N.A.	N.A.	TUPANCIRETÃ	N.A.	UNKNOWN	–	X			NEGATIVE	N.A.
1734	N.A.	N.A.	PORTO ALEGRE	N.A.	UNKNOWN	–	X			NEGATIVE	N.A.
1735	N.A.	N.A.	PORTO ALEGRE	N.A.	NO	–	X			NEGATIVE	N.A.
1736	N.A.	N.A.	CANOAS	N.A.	UNKNOWN	–	X			NEGATIVE	N.A.
1737	N.A.	N.A.	PORTO ALEGRE	N.A.	YES	PERU AND SÃO PAULO		X		NEGATIVE	N.A.	S1:1711 NEGATIVE
1738	N.A.	N.A.	IBIRUBÁ	N.A.	UNKNOWN	–	X			NEGATIVE	N.A.
1739	N.A.	N.A.	SÃO LEOPOLDO	N.A.	UNKNOWN	–	X			NEGATIVE	N.A.
1740	N.A.	N.A.	NOVO HAMBURGO	N.A.	YES	PARANÁ	X			NEGATIVE	N.A.
1741	N.A.	N.A.	NOVO HAMBURGO	N.A.	YES	WITHIN RIO GRANDE DO SUL	X			NEGATIVE	N.A.
1742	N.A.	N.A.	PORTO ALEGRE	N.A.	UNKNOWN	–	X			NEGATIVE	N.A.
1743	N.A.	N.A.	PORTO ALEGRE	N.A.	UNKNOWN	–	X			NEGATIVE	N.A.
1744	N.A.	N.A.	RIO GRANDE	N.A.	UNKNOWN	–	X			NEGATIVE	N.A.
1745	N.A.	N.A.	PELOTAS	N.A.	YES	SERGIPE	X			NEGATIVE	N.A.
1746	37	FEMALE	PELOTAS	DECEMBER	YES	SERGIPE	X			POSITIVE	N.A.
1747	N.A.	N.A.	CAXIAS DO SUL	N.A.	NO	–	X			NEGATIVE	N.A.
1748	N.A.	N.A.	CACHOEIRINHA	N.A.	UNKNOWN	–	X			NEGATIVE	N.A.
1749	N.A.	N.A.	BENTO GONÇALVES	N.A.	YES	BAHIA AND URUGUAY	X			NEGATIVE	N.A.
1750	N.A.	N.A.	PORTO ALEGRE	N.A.	UNKNOWN	–	X			NEGATIVE	N.A.
1751	N.A.	N.A.	PORTO ALEGRE	N.A.	UNKNOWN	–	X			NEGATIVE	N.A.
1752	N.A.	N.A.	PASSO FUNDO	N.A.	YES	WITHIN RIO GRANDE DO SUL	X			NEGATIVE	N.A.
1753	N.A.	N.A.	PORTO ALEGRE	N.A.	UNKNOWN	–	X			NEGATIVE	N.A.
1754	N.A.	N.A.	PORTO ALEGRE	N.A.	UNKNOWN	–	X			NEGATIVE	N.A.
1755	N.A.	N.A.	SANTA MARIA	N.A.	UNKNOWN	–	X			NEGATIVE	N.A.
1756	N.A.	N.A.	SÃO LUIZ GONZAGA	N.A.	UNKNOWN	–	X			NEGATIVE	N.A.
1757	N.A.	N.A.	PORTO ALEGRE	N.A.	UNKNOWN	–	X			NEGATIVE	N.A.
1758	N.A.	N.A.	IJUÍ	N.A.	UNKNOWN	–	X			NEGATIVE	N.A.
1759	N.A.	N.A.	IJUÍ	N.A.	UNKNOWN	–	X			NEGATIVE	N.A.
1760	N.A.	N.A.	NOVO HAMBURGO	N.A.	YES	PARANÁ	X			NEGATIVE	N.A.
1761	N.A.	N.A.	TRÊS DE MAIO	N.A.	YES	WITHIN RIO GRANDE DO SUL	X			NEGATIVE	N.A.
1762	N.A.	N.A.	SANTA ROSA	N.A.	NO	–	X			NEGATIVE	N.A.
1763	N.A.	N.A.	SANTA ROSA	N.A.	UNKNOWN	–	X			NEGATIVE	N.A.
1764	N.A.	N.A.	PORTO ALEGRE	N.A.	YES	SANTA CATARINA	X			NEGATIVE	N.A.
1765	N.A.	N.A.	PORTO ALEGRE	N.A.	UNKNOWN	–		X		NEGATIVE	N.A.	S1:1753 NEGATIVE
1766	N.A.	N.A.	CAPÃO DA CANOA	N.A.	UNKNOWN	–	X			NEGATIVE	N.A.
1767	N.A.	N.A.	SANTO ÂNGELO	N.A.	UNKNOWN	–	X			NEGATIVE	N.A.
1768	N.A.	N.A.	SANTO ÂNGELO	N.A.	YES	WITHIN RIO GRANDE DO SUL	X			NEGATIVE	N.A.
1769	N.A.	N.A.	SÃO LEOPOLDO	N.A.	UNKNOWN	–	X			N.A.	N.A.
1770	N.A.	N.A.	SÃO LEOPOLDO	N.A.	UNKNOWN	–	X			N.A.	N.A.
1771	N.A.	N.A.	PORTO ALEGRE	N.A.	UNKNOWN	–		X		NEGATIVE	N.A.	S1:1757 NEGATIVE
1772	N.A.	N.A.	REDENTORA	N.A.	UNKNOWN	–	X			NEGATIVE	N.A.
1."Number" refers to sample number. Some patients had more than 1 sample collected, therefore these patients have more than 1 assigned number (see Comments column).
2. Age in years.
3. Month of the year that blood sample was collected.
4. Location of travel informs the state in Brazil to where the patient travel, or the name of the country, or if travel was within the State of Rio Grande do Sul.
5. Sample 1 indicates that the sample number in column A was the first blood sample collected from a patient.
6. Sample 2 indicates that the sample number in column A was the second blood sample collected from a patient.
7. Sample 3 indicates that the sample number in column A was the third blood sample collected from a patient.
8. Some patients had more than 1 sample collected; "Comments" indicate the results obtained for previous sample(s) of the same patient, indicating sample number as in Column A.
N.A.: Not analyzed.
