# Supplementary material for: Laboratory Surveillance of Dengue in Rio Grande do Sul, Brazil, from 2007 to 2013
Source: PLoS One. 2014 Aug 12;9(8):e104394. doi: 10.1371/journal.pone.0104394 (PMC4130601; doi:10.1371/journal.pone.0104394)
Supplement: Table S6 — Data of reported dengue cases in 2012. (XLS) [file pone.0104394.s006.xls]

## Sheet: 2012
Table S6. Data of reported dengue cases in the State of Rio Grande do Sul, Brazil, in 2012.
NUMBER1	AGE2	GENDER	CITY	MONTH OF COLLECTION3	TRAVEL?	LOCATION OF TRAVEL4	SAMPLE 1 (S1)5	SAMPLE 2 (S2)6	SAMPLE 3 (S3)7	RESULTS	SEROTYPE	COMMENTS8
1	N.A.	N.A.	CAXIAS DO SUL	N.A.	YES	PANAMÁ, SÃO PAULO AND WITHIN RIO GRANDE DO SUL	X			NEGATIVE	N.A.
2	N.A.	N.A.	PAIM FILHO	N.A.	YES	PARÁ	X			NEGATIVE	N.A.
3	N.A.	N.A.	BARRACÃO	N.A.	YES	URUGUAY	X			NEGATIVE	UNDETERMINED
4	N.A.	N.A.	SAPUCAIA DO SUL	N.A.	NO	–	X			NEGATIVE	N.A.
5	N.A.	N.A.	PORTO ALEGRE	N.A.	UNKNOWN	–	X			NEGATIVE	N.A.
6	N.A.	N.A.	TRAMANDAÍ	N.A.	UNKNOWN	–	X			NEGATIVE	N.A.
7	N.A.	N.A.	CAMPO BOM	N.A.	YES	BAHIA, CEARÁ, PERNAMBUCO AND MINAS GERAIS	X			NEGATIVE	N.A.
8	N.A.	N.A.	PORTO ALEGRE	N.A.	UNKNOWN	–	X			NEGATIVE	N.A.
9	N.A.	N.A.	TORRES	N.A.	UNKNOWN	–	X			NEGATIVE	N.A.
10	N.A.	N.A.	SANTA ROSA	N.A.	NO	–	X			NEGATIVE	N.A.
11	N.A.	N.A.	SANTA ROSA	N.A.	NO	–	X			NEGATIVE	N.A.
12	N.A.	N.A.	SANTA ROSA	N.A.	NO	–	X			NEGATIVE	N.A.
13	N.A.	N.A.	SANTA ROSA	N.A.	NO	–	X			NEGATIVE	N.A.
14	N.A.	N.A.	GUAÍBA	N.A.	UNKNOWN	–	X			NEGATIVE	N.A.
15	N.A.	N.A.	GUAÍBA	N.A.	YES	WITHIN RIO GRANDE DO SUL	X			NEGATIVE	N.A.
16	N.A.	N.A.	ERECHIM	N.A.	UNKNOWN	–	X			NEGATIVE	N.A.
17	N.A.	N.A.	SANTA CRUZ DO SUL	N.A.	NO	–	X			NEGATIVE	N.A.
18	N.A.	N.A.	SANTA CRUZ DO SUL	N.A.	YES	WITHIN RIO GRANDE DO SUL	X			NEGATIVE	N.A.
19	N.A.	N.A.	CAPÃO DA CANOA	N.A.	UNKNOWN	–		X		NEGATIVE	N.A.	S1:1766 NEGATIVE
20	N.A.	N.A.	IJUÍ	N.A.	UNKNOWN	–	X			NEGATIVE	N.A.
21	N.A.	N.A.	IJUÍ	N.A.	UNKNOWN	–	X			NEGATIVE	N.A.
22	N.A.	N.A.	IJUÍ	N.A.	UNKNOWN	–	X			NEGATIVE	N.A.
23	N.A.	N.A.	CAMPO BOM	N.A.	UNKNOWN	–		X		N.A.	N.A.	S1:07 NEGATIVE
24	N.A.	N.A.	SANTA CRUZ DO SUL	N.A.	UNKNOWN	–	X			NEGATIVE	N.A.
25	N.A.	N.A.	DOM PEDRITO	N.A.	UNKNOWN	–	X			NEGATIVE	N.A.
26	N.A.	N.A.	SANTO ÂNGELO	N.A.	UNKNOWN	–	X			N.A.	N.A.
27	N.A.	N.A.	SANTO ÂNGELO	N.A.	UNKNOWN	–	X			NEGATIVE	N.A.
28	N.A.	N.A.	RIO GRANDE	N.A.	UNKNOWN	–	X			NEGATIVE	N.A.
29	N.A.	N.A.	RIO GRANDE	N.A.	UNKNOWN	–	X			NEGATIVE	N.A.
30	N.A.	N.A.	BARRACÃO	N.A.	YES	URUGUAY		X		NEGATIVE	N.A.	S1:03 NEGATIVE
31	62	MALE	SÃO MARCOS	JANUARY	YES	MARANHÃO	X			POSITIVE	N.A.
32	N.A.	N.A.	SÃO LEOPOLDO	N.A.	UNKNOWN	–	X			NEGATIVE	N.A.
33	N.A.	N.A.	SÃO LEOPOLDO	N.A.	UNKNOWN	–	X			NEGATIVE	N.A.
34	N.A.	N.A.	CAMPO BOM	N.A.	YES	WITHIN RIO GRANDE DO SUL	X			NEGATIVE	N.A.
35	N.A.	N.A.	PORTO ALEGRE	N.A.	YES	WITHIN RIO GRANDE DO SUL	X			NEGATIVE	N.A.
36	N.A.	N.A.	PORTO ALEGRE	N.A.	UNKNOWN	–	X			NEGATIVE	N.A.
37	N.A.	N.A.	PORTO ALEGRE	N.A.	UNKNOWN	–	X			NEGATIVE	N.A.
38	49	MALE	FLORES DA CUNHA	JANUARY	UNKNOWN	–	X			POSITIVE	N.A.
39	N.A.	N.A.	RIO PARDO	N.A.	NO	–	X			NEGATIVE	N.A.
40	N.A.	N.A.	SANTA ROSA	N.A.	NO	–	X			NEGATIVE	N.A.
41	N.A.	N.A.	CÂNDIDO GODÓI	N.A.	UNKNOWN	–	X			NEGATIVE	N.A.
42	N.A.	N.A.	CANOAS	N.A.	UNKNOWN	–	X			NEGATIVE	N.A.
43	N.A.	N.A.	PORTO ALEGRE	N.A.	YES	WITHIN RIO GRANDE DO SUL	X			NEGATIVE	N.A.
44	N.A.	N.A.	CANOAS	N.A.	UNKNOWN	–		X		NEGATIVE	N.A.	S1:042 NEGATIVE
45	N.A.	N.A.	IJUÍ	N.A.	UNKNOWN	–	X			NEGATIVE	N.A.
46	N.A.	N.A.	IJUÍ	N.A.	UNKNOWN	–	X			NEGATIVE	N.A.
47	N.A.	N.A.	SAPUCAIA DO SUL	N.A.	UNKNOWN	–	X			NEGATIVE	N.A.
48	N.A.	N.A.	SÃO PEDRO DA SERRA	N.A.	YES	WITHIN RIO GRANDE DO SUL	X			NEGATIVE	N.A.
49	N.A.	N.A.	BENTO GONÇALVES	N.A.	YES	PARANÁ	X			NEGATIVE	N.A.
50	N.A.	N.A.	SÃO JOSÉ DO HORTÊNCIO	N.A.	UNKNOWN	–	X			NEGATIVE	N.A.
51	N.A.	N.A.	LAJEADO	N.A.	UNKNOWN	–	X			NEGATIVE	N.A.
52	N.A.	N.A.	GRAVATAÍ	N.A.	UNKNOWN	–	X			NEGATIVE	N.A.
53	N.A.	N.A.	PORTO ALEGRE	N.A.	UNKNOWN	–	X			NEGATIVE	N.A.
54	N.A.	N.A.	PORTO ALEGRE	N.A.	UNKNOWN	–	X			NEGATIVE	N.A.
55	N.A.	N.A.	CARAZINHO	N.A.	UNKNOWN	–	X			NEGATIVE	N.A.
56	N.A.	N.A.	SANTO ÂNGELO	N.A.	UNKNOWN	–	X			NEGATIVE	N.A.
57	N.A.	N.A.	PORTO ALEGRE	N.A.	YES	WITHIN RIO GRANDE DO SUL	X			NEGATIVE	N.A.
58	N.A.	N.A.	PORTO ALEGRE	N.A.	YES	SANTA CATARINA	X			NEGATIVE	N.A.
59	N.A.	N.A.	PORTO ALEGRE	N.A.	NO	–	X			NEGATIVE	N.A.
60	N.A.	N.A.	PORTO ALEGRE	N.A.	YES	SÃO PAULO	X			NEGATIVE	N.A.
61	N.A.	N.A.	CÂNDIDO GODÓI	N.A.	YES	MATO GROSSO AND PARANÁ	X			NEGATIVE	N.A.
62	N.A.	N.A.	PORTO ALEGRE	N.A.	UNKNOWN	–	X			NEGATIVE	N.A.
63	N.A.	N.A.	PORTO ALEGRE	N.A.	YES	RIO DE JANEIRO	X			NEGATIVE	N.A.
64	N.A.	N.A.	SÃO PEDRO DA SERRA	N.A.	YES	WITHIN RIO GRANDE DO SUL		X		NEGATIVE	N.A.	S1:48 NEGATIVE
65	N.A.	N.A.	SANTA ROSA	N.A.	UNKNOWN	–	X			NEGATIVE	N.A.
66	N.A.	N.A.	ALEGRIA	N.A.	UNKNOWN	–	X			NEGATIVE	N.A.
67	N.A.	N.A.	TRÊS DE MAIO	N.A.	UNKNOWN	–	X			NEGATIVE	N.A.
68	N.A.	N.A.	PORTO ALEGRE	N.A.	UNKNOWN	–	X			NEGATIVE	N.A.
69	N.A.	N.A.	REDENTORA	N.A.	UNKNOWN	–	X			NEGATIVE	N.A.
70	N.A.	N.A.	IJUÍ	N.A.	UNKNOWN	–	X			NEGATIVE	N.A.
71	N.A.	N.A.	IJUÍ	N.A.	YES	URUGUAY	X			NEGATIVE	N.A.
72	N.A.	N.A.	IJUÍ	N.A.	UNKNOWN	–	X			NEGATIVE	N.A.
73	N.A.	N.A.	BENTO GONÇALVES	N.A.	YES	WITHIN RIO GRANDE DO SUL	X			NEGATIVE	N.A.
74	N.A.	N.A.	CÂNDIDO GODÓI	N.A.	YES	WITHIN RIO GRANDE DO SUL	X			NEGATIVE	N.A.
75	N.A.	N.A.	SANTA ROSA	N.A.	YES	MATO GROSSO	X			NEGATIVE	N.A.
76	51	MALE	SANTA ROSA	JANUARY	YES	MATO GROSSO	X			POSITIVE	N.A.
77	N.A.	N.A.	CÂNDIDO GODÓI	N.A.	UNKNOWN	–	X			NEGATIVE	N.A.
78	42	MALE	LINDOLFO COLLOR	JANUARY	UNKNOWN	–	X			POSITIVE	DENGUE 1
79	13	FEMALE	CAXIAS DO SUL	JANUARY	YES	PERNAMBUCO	X			POSITIVE	N.A.
80	N.A.	N.A.	SAPUCAIA DO SUL	N.A.	YES	MATO GROSSO, SÃO PAULO, MINAS GERAIS AND RIO DE JANEIRO	X			NEGATIVE	N.A.
81	N.A.	N.A.	PORTO ALEGRE	N.A.	YES	WITHIN RIO GRANDE DO SUL	X			NEGATIVE	N.A.
82	N.A.	N.A.	PORTO ALEGRE	N.A.	UNKNOWN	–		X		NEGATIVE	N.A.	S1:62 NEGATIVE
83	N.A.	N.A.	CÂNDIDO GODÓI	N.A.	UNKNOWN	–		X		NEGATIVE	N.A.	S1:61 NEGATIVE
84	N.A.	N.A.	SANTA ROSA	N.A.	NO	–	X			NEGATIVE	N.A.
85	N.A.	N.A.	SANTO ÂNGELO	N.A.	UNKNOWN	–	X			NEGATIVE	N.A.
86	N.A.	N.A.	ERECHIM	N.A.	UNKNOWN	–	X			NEGATIVE	N.A.
87	N.A.	N.A.	BENTO GONÇALVES	N.A.	YES	CEARÁ, BAHIA, MINAS GERAIS AND SANTA CATARINA	X			NEGATIVE	N.A.
88	N.A.	N.A.	SANTO ANTÔNIO DA PATRULHA	N.A.	UNKNOWN	–	X			NEGATIVE	N.A.
89	N.A.	N.A.	PORTO ALEGRE	N.A.	UNKNOWN	–	X			NEGATIVE	N.A.
90	N.A.	N.A.	PORTO ALEGRE	N.A.	UNKNOWN	–	X			NEGATIVE	N.A.
91	N.A.	N.A.	PORTO ALEGRE	N.A.	UNKNOWN	–		X		NEGATIVE	N.A.	S1:90 NEGATIVE
92	N.A.	N.A.	PORTO ALEGRE	N.A.	UNKNOWN	–	X			NEGATIVE	N.A.
93	N.A.	N.A.	PORTO ALEGRE	N.A.	YES	RIO DE JANEIRO	X			NEGATIVE	N.A.
94	N.A.	N.A.	VIAMÃO	N.A.	UNKNOWN	–	X			NEGATIVE	N.A.
95	44	MALE	CARAZINHO	JANUARY	UNKNOWN	–	X			POSITIVE	N.A.
96	N.A.	N.A.	IJUÍ	N.A.	UNKNOWN	–	X			NEGATIVE	N.A.
97	N.A.	N.A.	IJUÍ	N.A.	UNKNOWN	–	X			NEGATIVE	N.A.
98	N.A.	N.A.	PORTO ALEGRE	N.A.	YES	SANTA CATARINA	X			NEGATIVE	N.A.
99	N.A.	N.A.	GRAVATAÍ	N.A.	UNKNOWN	–	X			NEGATIVE	N.A.
100	N.A.	N.A.	GRAVATAÍ	N.A.	NO	–	X			NEGATIVE	N.A.
101	N.A.	N.A.	PORTO ALEGRE	N.A.	UNKNOWN	–	X			NEGATIVE	N.A.
102	N.A.	N.A.	PORTO ALEGRE	N.A.	UNKNOWN	–	X			NEGATIVE	N.A.
103	N.A.	N.A.	SANTO ÂNGELO	N.A.	UNKNOWN	–	X			NEGATIVE	N.A.
104	N.A.	N.A.	SANTO ÂNGELO	N.A.	YES	WITHIN RIO GRANDE DO SUL	X			NEGATIVE	N.A.
105	42	FEMALE	CAXIAS DO SUL	JANUARY	YES	MATO GROSSO	X			POSITIVE	DENGUE 1
106	N.A.	N.A.	RIO GRANDE	N.A.	UNKNOWN	–	X			NEGATIVE	N.A.
107	37	MALE	TAQUARUÇU DO SUL	JANUARY	YES	MARANHÃO	X			POSITIVE	N.A.
108	N.A.	N.A.	NOVO HAMBURGO	N.A.	UNKNOWN	–	X			NEGATIVE	N.A.
109	N.A.	N.A.	NOVO HAMBURGO	N.A.	UNKNOWN	–	X			NEGATIVE	N.A.
110	N.A.	N.A.	GUAÍBA	N.A.	UNKNOWN	–	X			NEGATIVE	N.A.
111	N.A.	N.A.	CAMAQUÃ	N.A.	UNKNOWN	–	X			NEGATIVE	N.A.
112	N.A.	N.A.	PORTO ALEGRE	N.A.	UNKNOWN	–	X			NEGATIVE	N.A.
113	28	FEMALE	SÃO MARCOS	JANUARY	YES	MINAS GERAIS	X			POSITIVE	N.A.
114	N.A.	N.A.	SANTO ÂNGELO	N.A.	UNKNOWN	–	X			NEGATIVE	N.A.
115	N.A.	N.A.	ERECHIM	N.A.	NO	–	X			NEGATIVE	N.A.
116	N.A.	N.A.	FREDERICO WESTPHALEN	N.A.	UNKNOWN	–	X			NEGATIVE	N.A.
117	N.A.	N.A.	PORTO ALEGRE	N.A.	UNKNOWN	–	X			NEGATIVE	N.A.
118	N.A.	N.A.	TRAMANDAÍ	N.A.	YES	BAHIA	X			NEGATIVE	N.A.
119	N.A.	N.A.	SANTO ÂNGELO	N.A.	UNKNOWN	–	X			NEGATIVE	N.A.
120	N.A.	N.A.	SANTA CRUZ DO SUL	N.A.	YES	BAHIA	X			NEGATIVE	N.A.
121	N.A.	N.A.	ITAQUI	N.A.	UNKNOWN	–	X			NEGATIVE	N.A.
122	N.A.	N.A.	ITAQUI	N.A.	UNKNOWN	–	X			NEGATIVE	N.A.
123	N.A.	N.A.	PORTO ALEGRE	N.A.	YES	RIO DE JANEIRO	X			NEGATIVE	N.A.
124	N.A.	N.A.	SANTA ROSA	N.A.	NO	–	X			NEGATIVE	N.A.
125	N.A.	N.A.	SANTA ROSA	N.A.	NO	–	X			NEGATIVE	N.A.
126	N.A.	N.A.	PORTO ALEGRE	N.A.	NO	–	X			NEGATIVE	N.A.
127	N.A.	N.A.	PORTO ALEGRE	N.A.	YES	RIO DE JANEIRO		X		NEGATIVE	N.A.	S1:68 NEGATIVE
128	N.A.	N.A.	SELBACH	N.A.	UNKNOWN	–	X			NEGATIVE	N.A.
129	N.A.	N.A.	IJUÍ	N.A.	UNKNOWN	–	X			NEGATIVE	N.A.
130	N.A.	N.A.	IJUÍ	N.A.	UNKNOWN	–	X			NEGATIVE	N.A.
131	N.A.	N.A.	IJUÍ	N.A.	UNKNOWN	–	X			NEGATIVE	N.A.
132	N.A.	N.A.	IJUÍ	N.A.	UNKNOWN	–	X			NEGATIVE	N.A.
133	N.A.	N.A.	TENENTE PORTELA	N.A.	UNKNOWN	–	X			NEGATIVE	N.A.
134	N.A.	N.A.	PORTO ALEGRE	N.A.	UNKNOWN	–		X		NEGATIVE	N.A.	S1:101 NEGATIVE
135	N.A.	N.A.	ARROIO DO MEIO	N.A.	YES	SÃO PAULO	X			NEGATIVE	N.A.
136	N.A.	N.A.	ARROIO DO MEIO	N.A.	YES	SANTA CATARINA	X			NEGATIVE	N.A.
137	N.A.	N.A.	ARROIO DO MEIO	N.A.	UNKNOWN	–	X			NEGATIVE	N.A.
138	N.A.	N.A.	NOVO HAMBURGO	N.A.	UNKNOWN	–	X			NEGATIVE	N.A.
139	N.A.	N.A.	SANTO ANTÔNIO DA PATRULHA	N.A.	NO	–		X		NEGATIVE	N.A.	S1:88 NEGATIVE
140	N.A.	N.A.	GRAVATAÍ	N.A.	UNKNOWN	–	X			NEGATIVE	N.A.
141	N.A.	N.A.	PORTO ALEGRE	N.A.	NO	–	X			NEGATIVE	N.A.
142	N.A.	N.A.	PORTO ALEGRE	N.A.	UNKNOWN	–	X			NEGATIVE	N.A.
143	23	MALE	PORTO ALEGRE	FEBRUARY	YES	BAHIA	X			POSITIVE	N.A.
144	N.A.	N.A.	PORTO ALEGRE	N.A.	NO	–	X			NEGATIVE	N.A.
145	N.A.	N.A.	PORTO ALEGRE	N.A.	UNKNOWN	–	X			NEGATIVE	N.A.
146	N.A.	N.A.	PORTO ALEGRE	N.A.	NO	–	X			NEGATIVE	N.A.
147	N.A.	N.A.	PORTO ALEGRE	N.A.	NO	–	X			NEGATIVE	N.A.
148	N.A.	N.A.	PORTO ALEGRE	N.A.	NO	–	X			NEGATIVE	N.A.
149	N.A.	N.A.	PORTO ALEGRE	N.A.	NO	–	X			NEGATIVE	N.A.
150	N.A.	N.A.	BENTO GONÇALVES	N.A.	YES	PARÁ	X			NEGATIVE	N.A.
151	N.A.	N.A.	GRAVATAÍ	N.A.	UNKNOWN	–		X		NEGATIVE	N.A.	S1:140 NEGATIVE
152	N.A.	N.A.	SANTA ROSA	N.A.	NO	–	X			NEGATIVE	N.A.
153	N.A.	N.A.	SANTA ROSA	N.A.	NO	–	X			NEGATIVE	N.A.
154	N.A.	N.A.	SANTA ROSA	N.A.	NO	–	X			NEGATIVE	N.A.
155	N.A.	N.A.	URUGUAYANA	N.A.	UNKNOWN	–	X			NEGATIVE	N.A.
156	N.A.	N.A.	PORTO ALEGRE	N.A.	UNKNOWN	–	X			NEGATIVE	N.A.
157	N.A.	N.A.	PORTO ALEGRE	N.A.	UNKNOWN	–	X			NEGATIVE	N.A.
158	N.A.	N.A.	SANTO ÂNGELO	N.A.	UNKNOWN	–	X			NEGATIVE	N.A.
159	N.A.	N.A.	MONTENEGRO	N.A.	YES	SÃO PAULO	X			NEGATIVE	N.A.
160	N.A.	N.A.	PORTO ALEGRE	N.A.	YES	RIO GRANDE DO NORTE	X			NEGATIVE	N.A.
161	N.A.	N.A.	SAPUCAIA DO SUL	N.A.	NO	–	X			NEGATIVE	N.A.
162	N.A.	N.A.	FREDERICO WESTPHALEN	N.A.	UNKNOWN	–	X			NEGATIVE	N.A.
163	N.A.	N.A.	VIAMÃO	N.A.	YES	RIO DE JANEIRO		X		NEGATIVE	N.A.	S1:145 NEGATIVE
164	N.A.	N.A.	TAQUARA	N.A.	UNKNOWN	–	X			NEGATIVE	N.A.
165	N.A.	N.A.	IJUÍ	N.A.	UNKNOWN	–	X			NEGATIVE	N.A.
166	N.A.	N.A.	IJUÍ	N.A.	UNKNOWN	–	X			NEGATIVE	N.A.
167	N.A.	N.A.	IJUÍ	N.A.	UNKNOWN	–	X			NEGATIVE	N.A.
168	N.A.	N.A.	IJUÍ	N.A.	UNKNOWN	–	X			NEGATIVE	N.A.
169	N.A.	N.A.	SANTO AUGUSTO	N.A.	UNKNOWN	–	X			NEGATIVE	N.A.
170	N.A.	N.A.	ERECHIM	N.A.	UNKNOWN	–	X			NEGATIVE	N.A.
171	N.A.	N.A.	PORTO ALEGRE	N.A.	UNKNOWN	–	X			NEGATIVE	N.A.
172	N.A.	N.A.	PORTO ALEGRE	N.A.	YES	WITHIN RIO GRANDE DO SUL	X			NEGATIVE	N.A.
173	N.A.	N.A.	VIAMÃO	N.A.	NO	–	X			NEGATIVE	N.A.
174	N.A.	N.A.	PORTO ALEGRE	N.A.	NO	–	X			NEGATIVE	N.A.
175	N.A.	N.A.	PORTO ALEGRE	N.A.	YES	RIO DE JANEIRO	X			NEGATIVE	N.A.
176	N.A.	N.A.	CAPÃO DA CANOA	N.A.	UNKNOWN	–	X			NEGATIVE	N.A.
177	N.A.	N.A.	ENTRE	N.A.	UNKNOWN	–	X			NEGATIVE	N.A.
178	N.A.	N.A.	COXILHA	N.A.	UNKNOWN	–	X			NEGATIVE	N.A.
179	N.A.	N.A.	PORTO ALEGRE	N.A.	YES	WITHIN RIO GRANDE DO SUL		X		NEGATIVE	N.A.	S1:147 NEGATIVE
180	N.A.	N.A.	PORTO ALEGRE	N.A.	YES	AMAPÁ	X			NEGATIVE	N.A.
181	N.A.	N.A.	ALVORADA	N.A.	UNKNOWN	–		X		NEGATIVE	N.A.	S1:175 NEGATIVE
182	N.A.	N.A.	BOA VISTA DO BURICÁ	N.A.	UNKNOWN	–	X			NEGATIVE	N.A.
183	N.A.	N.A.	SANTA BÁRBARA DO SUL	N.A.	UNKNOWN	–	X			NEGATIVE	N.A.
184	N.A.	N.A.	PORTO ALEGRE	N.A.	UNKNOWN	–		X		NEGATIVE	N.A.	S1:157 NEGATIVE
185	45	MALE	OSÓRIO	FEBRUARY	UNKNOWN	–	X			POSITIVE	N.A.
186	N.A.	N.A.	SANTA ROSA	N.A.	YES	WITHIN RIO GRANDE DO SUL	X			NEGATIVE	N.A.
187	N.A.	N.A.	PORTO ALEGRE	N.A.	YES	DEMOGRATIC REPUBLICA OF CONGO	X			NEGATIVE	N.A.
188	N.A.	N.A.	NOVA BASSANO	N.A.	UNKNOWN	–	X			NEGATIVE	N.A.
189	N.A.	N.A.	TEUTÔNIA	N.A.	UNKNOWN	–	X			NEGATIVE	N.A.
190	N.A.	N.A.	BENTO GONÇALVES	N.A.	YES	SANTA CATARINA	X			NEGATIVE	N.A.
191	N.A.	N.A.	PELOTAS	N.A.	YES	CEARÁ, BAHIA AND RIO DE JANEIRO	X			NEGATIVE	N.A.
192	N.A.	N.A.	PORTO ALEGRE	N.A.	YES	AMAZONAS	X			NEGATIVE	N.A.
193	N.A.	N.A.	SÃO LEOPOLDO	N.A.	UNKNOWN	–	X			N.A.	N.A.
194	N.A.	N.A.	CONSTANTINA	N.A.	YES	MATO GROSSO	X			NEGATIVE	N.A.
195	N.A.	N.A.	PORTO ALEGRE	N.A.	UNKNOWN	–		X		NEGATIVE	N.A.	S1:146 NEGATIVE
196	N.A.	N.A.	ERECHIM	N.A.	YES	MATO GROSSO	X			NEGATIVE	N.A.
197	14	MALE	HORIZONTINA	FEBRUARY	YES	MINAS GERAIS	X			POSITIVE	N.A.
198	24	FEMALE	TRÊS DE MAIO	FEBRUARY	NO	–	X			POSITIVE	N.A.
199	N.A.	N.A.	PORTO ALEGRE	N.A.	NO	–		X		NEGATIVE	N.A.	S1:156 NEGATIVE
200	N.A.	N.A.	PORTO ALEGRE	N.A.	YES	DEMOGRATIC REPUBLICA OF CONGO		X		NEGATIVE	N.A.	S1:187 NEGATIVE
201	N.A.	N.A.	PORTO ALEGRE	N.A.	UNKNOWN	–	X			NEGATIVE	N.A.
202	N.A.	N.A.	PORTO ALEGRE	N.A.	YES	AMAPÁ		X		NEGATIVE	N.A.	S1:180 NEGATIVE
203	N.A.	N.A.	MORRO REUTER	N.A.	YES	WITHIN RIO GRANDE DO SUL	X			NEGATIVE	N.A.
204	N.A.	N.A.	PORTO ALEGRE	N.A.	NO	–	X			NEGATIVE	N.A.
205	N.A.	N.A.	BENTO GONÇALVES	N.A.	YES	WITHIN RIO GRANDE DO SUL	X			NEGATIVE	N.A.
206	N.A.	N.A.	PORTO ALEGRE	N.A.	YES	BAHIA	X			NEGATIVE	N.A.
207	66	FEMALE	PORTO ALEGRE	FEBRUARY	YES	MATO GROSSO	X			POSITIVE	DENGUE 1
208	N.A.	N.A.	PORTO ALEGRE	N.A.	YES	RIO DE JANEIRO	X			NEGATIVE	N.A.
209	N.A.	N.A.	CARAZINHO	N.A.	UNKNOWN	–	X			NEGATIVE	N.A.
210	N.A.	N.A.	HORIZONTINA	N.A.	YES	WITHIN RIO GRANDE DO SUL	X			NEGATIVE	N.A.
211	N.A.	N.A.	HORIZONTINA	N.A.	NO	–	X			NEGATIVE	N.A.
212	N.A.	N.A.	BENTO GONÇALVES	N.A.	YES	RIO DE JANEIRO	X			NEGATIVE	N.A.
213	N.A.	N.A.	GUAÍBA	N.A.	YES	RIO DE JANEIRO	X			NEGATIVE	N.A.
214	N.A.	N.A.	SANTO ÂNGELO	N.A.	NO	–	X			NEGATIVE	N.A.
215	N.A.	N.A.	SÃO LUIZ GONZAGA	N.A.	UNKNOWN	–	X			NEGATIVE	N.A.
216	N.A.	N.A.	SÃO LUIZ GONZAGA	N.A.	UNKNOWN	–	X			NEGATIVE	N.A.
217	32	MALE	SANTO ÂNGELO	FEBRUARY	UNKNOWN	–	X			UNDETERMINED	N.A.
218	N.A.	N.A.	SANTO ÂNGELO	N.A.	YES	AMAZONAS	X			NEGATIVE	N.A.
219	N.A.	N.A.	TRIUNFO	N.A.	UNKNOWN	–	X			NEGATIVE	N.A.
220	N.A.	N.A.	SÃO LEOPOLDO	N.A.	UNKNOWN	–		X		NEGATIVE	N.A.	S1:193 N.A.
221	N.A.	N.A.	MONTENEGRO	N.A.	YES	SÃO PAULO AND CARIBE	X			NEGATIVE	N.A.
222	N.A.	N.A.	PORTO ALEGRE	N.A.	YES	WITHIN RIO GRANDE DO SUL	X			NEGATIVE	N.A.
223	N.A.	N.A.	PORTO ALEGRE	N.A.	YES	WITHIN RIO GRANDE DO SUL		X		NEGATIVE	N.A.	S1:172 NEGATIVO
224	N.A.	N.A.	PORTO ALEGRE	N.A.	NO	–	X			NEGATIVE	N.A.
225	44	MALE	GARIBALDI	MARCH	YES	RONDÔNIA	X			POSITIVE	N.A.
226	N.A.	N.A.	PORTO ALEGRE	N.A.	YES	RIO DE JANEIRO	X			NEGATIVE	N.A.
227	N.A.	N.A.	CRISSIUMAL	N.A.	UNKNOWN	–	X			NEGATIVE	N.A.
228	N.A.	N.A.	IJUÍ	N.A.	UNKNOWN	–	X			NEGATIVE	N.A.
229	N.A.	N.A.	IJUÍ	N.A.	UNKNOWN	–	X			NEGATIVE	N.A.
230	N.A.	N.A.	IJUÍ	N.A.	UNKNOWN	–	X			NEGATIVE	N.A.
231	N.A.	N.A.	IJUÍ	N.A.	UNKNOWN	–	X			NEGATIVE	N.A.
232	N.A.	N.A.	GUAÍBA	N.A.	UNKNOWN	–	X			NEGATIVE	N.A.
233	N.A.	N.A.	PORTO ALEGRE	N.A.	YES	RIO DE JANEIRO		X		POSITIVE	N.A.	S1:253 POSITIVE
234	24	MALE	PORTO ALEGRE	MARCH	YES	RIO DE JANEIRO	X			POSITIVE	N.A.
235	N.A.	N.A.	IJUÍ	N.A.	UNKNOWN	–	X			NEGATIVE	N.A.
236	N.A.	N.A.	IJUÍ	N.A.	UNKNOWN	–	X			NEGATIVE	N.A.
237	N.A.	N.A.	SANTA ROSA	N.A.	NO	–	X			NEGATIVE	N.A.
238	N.A.	N.A.	SANTA ROSA	N.A.	NO	–	X			NEGATIVE	N.A.
239	N.A.	N.A.	URUGUAYANA	N.A.	YES	SÃO PAULO AND ARGENTINA	X			NEGATIVE	N.A.
240	N.A.	N.A.	SÃO JOÃO DA URTIGA	N.A.	UNKNOWN	–	X			NEGATIVE	N.A.
241	N.A.	N.A.	TRÊS DE MAIO	N.A.	NO	–	X			NEGATIVE	N.A.
242	68	MALE	TRÊS DE MAIO	MARCH	NO	–	X			POSITIVE	N.A.
243	26	MALE	PORTO ALEGRE	MARCH	YES	BAHIA	X			POSITIVE	N.A.
244	N.A.	N.A.	PORTO ALEGRE	N.A.	UNKNOWN	–		X		NEGATIVE	N.A.	S1:224 NEGATIVE
245	N.A.	N.A.	NOVA PRATA	N.A.	UNKNOWN	–	X			NEGATIVE	N.A.
246	N.A.	N.A.	PORTO ALEGRE	N.A.	NO	–	X			NEGATIVE	N.A.
247	35	FEMALE	CAXIAS DO SUL	MARCH	YES	RIO DE JANEIRO	X			POSITIVE	N.A.
248	32	FEMALE	SAPIRANGA	MARCH	YES	CEARÁ	X			POSITIVE	UNDETERMINED
249	46	FEMALE	SÃO SEBASTIÃO DO CAÍ	MARCH	YES	PARAGUAY	X			POSITIVE	N.A.
250	N.A.	N.A.	PORTO ALEGRE	N.A.	UNKNOWN	–	X			NEGATIVE	N.A.
251	N.A.	N.A.	PORTO ALEGRE	N.A.	YES	RIO DE JANEIRO	X			NEGATIVE	N.A.
252	N.A.	N.A.	PORTO ALEGRE	N.A.	UNKNOWN	–	X			NEGATIVE	N.A.
253	24	MALE	PORTO ALEGRE	FEBRUARY	UNKNOWN	–	X			POSITIVE	DENGUE 4
254	N.A.	N.A.	ERECHIM	N.A.	YES	MINAS GERAIS, SÃO PAULO AND RIO DE JANEIRO	X			NEGATIVE	N.A.
255	N.A.	N.A.	ESTÂNCIA VELHA	N.A.	UNKNOWN	–	X			NEGATIVE	N.A.
256	N.A.	N.A.	SANTO ÂNGELO	MARCH	UNKNOWN	–		X		POSITIVE	N.A.	S1:217 UNDETERMINED
257	N.A.	N.A.	SANTO ÂNGELO	N.A.	UNKNOWN	–	X			NEGATIVE	N.A.
258	N.A.	N.A.	SANTO ÂNGELO	N.A.	UNKNOWN	–	X			NEGATIVE	N.A.
259	N.A.	N.A.	PELOTAS	N.A.	UNKNOWN	–	X			NEGATIVE	N.A.
260	42	FEMALE	SANTA ROSA	MARCH	NO	–		X		POSITIVE	N.A.	S1:75 NEGATIVE
261	N.A.	N.A.	TRÊS DE MAIO	N.A.	NO	–	X			NEGATIVE	N.A.
262	N.A.	N.A.	TRÊS DE MAIO	N.A.	UNKNOWN	–	X			NEGATIVE	N.A.
263	N.A.	N.A.	IJUÍ	N.A.	UNKNOWN	–	X			NEGATIVE	N.A.
264	N.A.	N.A.	IJUÍ	N.A.	UNKNOWN	–	X			NEGATIVE	N.A.
265	N.A.	N.A.	CATUÍPE	N.A.	UNKNOWN	–	X			NEGATIVE	N.A.
266	N.A.	N.A.	PORTO ALEGRE	N.A.	UNKNOWN	–	X			NEGATIVE	N.A.
267	N.A.	N.A.	CANOAS	N.A.	UNKNOWN	–	X			NEGATIVE	N.A.
268	N.A.	N.A.	RIO GRANDE	N.A.	UNKNOWN	–	X			NEGATIVE	N.A.
269	N.A.	N.A.	TUPARENDI	N.A.	UNKNOWN	–	X			NEGATIVE	N.A.
270	N.A.	N.A.	PORTO ALEGRE	N.A.	YES	ALAGOAS	X			NEGATIVE	N.A.
271	35	FEMALE	PORTO ALEGRE	MARCH	YES	ALAGOAS	X			POSITIVE	N.A.
272	N.A.	N.A.	SANTA ROSA	N.A.	UNKNOWN	–	X			NEGATIVE	N.A.
273	N.A.	N.A.	SANTA ROSA	N.A.	UNKNOWN	–	X			NEGATIVE	N.A.
274	47	FEMALE	GUAÍBA	MARCH	YES	RIO DE JANEIRO	X			POSITIVE	N.A.
275	N.A.	N.A.	PELOTAS	N.A.	NO	–	X			NEGATIVE	N.A.
276	N.A.	N.A.	PORTO ALEGRE	N.A.	NO	–	X			NEGATIVE	N.A.
277	N.A.	N.A.	PORTO ALEGRE	N.A.	NO	–	X			NEGATIVE	N.A.
278	N.A.	N.A.	CRUZ ALTA	N.A.	UNKNOWN	–	X			NEGATIVE	N.A.
279	N.A.	N.A.	PORTO ALEGRE	N.A.	UNKNOWN	–	X			NEGATIVE	N.A.
280	53	MALE	TUCUNDUVA	MARCH	UNKNOWN	–	X			POSITIVE	N.A.
281	N.A.	N.A.	TRÊS DE MAIO	N.A.	UNKNOWN	–		X		NEGATIVE	N.A.	S1:241 NEGATIVE
282	24	MALE	GUARANI DAS MISSÕES	MARCH	UNKNOWN	–	X			POSITIVE	DENGUE 1
283	N.A.	N.A.	CACHOEIRINHA	N.A.	UNKNOWN	–		X		NEGATIVE	N.A.	S1:267 NEGATIVE
284	N.A.	N.A.	SÃO SEPÉ	N.A.	YES	MATO GROSSO	X			NEGATIVE	N.A.
285	N.A.	N.A.	PORTO ALEGRE	N.A.	NO	–	X			NEGATIVE	N.A.
286	34	MALE	SAPIRANGA	MARCH	YES	PARANÁ	X			POSITIVE	N.A.
287	9	FEMALE	SAPIRANGA	MARCH	YES	PARANÁ	X			POSITIVE	N.A.
288	N.A.	N.A.	PORTO ALEGRE	N.A.	NO	–	X			NEGATIVE	N.A.
289	N.A.	N.A.	SANTA ROSA	N.A.	UNKNOWN	–	X			NEGATIVE	N.A.
290	N.A.	N.A.	SANTA ROSA	N.A.	NO	–	X			NEGATIVE	N.A.
291	N.A.	N.A.	TRÊS DE MAIO	N.A.	YES	WITHIN RIO GRANDE DO SUL	X			NEGATIVE	N.A.
292	N.A.	N.A.	TRÊS DE MAIO	N.A.	NO	–	X			NEGATIVE	N.A.
293	67	MALE	TRÊS DE MAIO	MARCH	NO	–	X			POSITIVE	N.A.
294	N.A.	N.A.	IJUÍ	N.A.	UNKNOWN	–	X			NEGATIVE	N.A.
295	N.A.	N.A.	CRISSIUMAL	N.A.	UNKNOWN	–	X			NEGATIVE	N.A.
296	N.A.	N.A.	PORTO ALEGRE	N.A.	YES	MARANHÃO	X			NEGATIVE	UNDETERMINED
297	53	FEMALE	PORTO ALEGRE	MARCH	YES	RIO DE JANEIRO	X			POSITIVE	DENGUE 4
298	26	MALE	SANTA ROSA	MARCH	NO	–	X			POSITIVE	N.A.
299	N.A.	N.A.	PORTO ALEGRE	N.A.	YES	RIO DE JANEIRO	X			NEGATIVE	N.A.
300	N.A.	N.A.	PORTO ALEGRE	N.A.	YES	RIO DE JANEIRO	X			NEGATIVE	N.A.
301	51	MALE	FREDERICO WESTPHALEN	MARCH	YES	MATO GROSSO	X			POSITIVE	N.A.
302	N.A.	N.A.	RIO GRANDE	N.A.	YES	RIO GRANDE DO NORTE	X			NEGATIVE	N.A.
303	57	FEMALE	SANTA ROSA	MARCH	NO	–	X			POSITIVE	DENGUE 4
304	49	MALE	SANTA ROSA	MARCH	UNKNOWN	–	X			POSITIVE	N.A.
305	N.A.	N.A.	SANTA ROSA	N.A.	UNKNOWN	–	X			NEGATIVE	N.A.
306	N.A.	N.A.	TRÊS DE MAIO	N.A.	UNKNOWN	–	X			NEGATIVE	N.A.
307	66	FEMALE	TRÊS DE MAIO	MARCH	UNKNOWN	–	X			POSITIVE	N.A.
308	54	FEMALE	TRÊS DE MAIO	MARCH	UNKNOWN	–	X			POSITIVE	N.A.
309	N.A.	N.A.	TRÊS DE MAIO	N.A.	UNKNOWN	–	X			NEGATIVE	N.A.
310	44	FEMALE	TRÊS DE MAIO	MARCH	NO	–	X			POSITIVE	N.A.
311	N.A.	N.A.	TRÊS DE MAIO	N.A.	NO	–		X		NEGATIVE	N.A.	S1:262 NEGATIVE
312	N.A.	N.A.	SANTA ROSA	N.A.	NO	–	X			NEGATIVE	N.A.
313	N.A.	N.A.	SANTA ROSA	N.A.	YES	ARGENTINA AND WITHIN RIO GRANDE DO SUL	X			NEGATIVE	N.A.
314	N.A.	N.A.	PORTO ALEGRE	N.A.	NO	–	X			NEGATIVE	N.A.
315	N.A.	N.A.	BENTO GONÇALVES	N.A.	YES	WITHIN RIO GRANDE DO SUL	X			NEGATIVE	N.A.
316	51	MALE	CAXIAS DO SUL	MARCH	YES	ALAGOAS	X			POSITIVE	N.A.
317	N.A.	N.A.	PORTO ALEGRE	N.A.	UNKNOWN	–	X			NEGATIVE	N.A.
318	N.A.	N.A.	PORTO ALEGRE	N.A.	YES	MATO GROSSO	X			NEGATIVE	N.A.
319	N.A.	N.A.	GRAVATAÍ	N.A.	UNKNOWN	–	X			NEGATIVE	N.A.
320	N.A.	N.A.	GUARANI DAS MISSÕES	N.A.	UNKNOWN	–	X			NEGATIVE	N.A.
321	N.A.	N.A.	SÃO LUIZ GONZAGA	N.A.	NO	–	X			NEGATIVE	N.A.
322	N.A.	N.A.	SÃO LUIZ GONZAGA	N.A.	NO	–	X			NEGATIVE	N.A.
323	N.A.	N.A.	SÃO LUIZ GONZAGA	N.A.	NO	–	X			NEGATIVE	N.A.
324	N.A.	N.A.	ENTRE	N.A.	UNKNOWN	–	X			NEGATIVE	N.A.
325	N.A.	N.A.	PAROBÉ	N.A.	YES	MATO GROSSO	X			NEGATIVE	N.A.
326	N.A.	N.A.	PORTO ALEGRE	N.A.	UNKNOWN	–	X			NEGATIVE	N.A.
327	59	FEMALE	ESTRELA VELHA	MARCH	YES	MATO GROSSO	X			POSITIVE	N.A.
328	36	FEMALE	ESTEIO	MARCH	UNKNOWN	–	X			POSITIVE	N.A.
329	N.A.	N.A.	PASSO FUNDO	N.A.	NO	–	X			NEGATIVE	N.A.
330	N.A.	N.A.	PASSO FUNDO	N.A.	NO	–	X			NEGATIVE	N.A.
331	N.A.	N.A.	PORTO ALEGRE	N.A.	UNKNOWN	–	X			NEGATIVE	N.A.
332	N.A.	N.A.	IJUÍ	N.A.	UNKNOWN	–	X			NEGATIVE	N.A.
333	26	MALE	CAXIAS DO SUL	MARCH	YES	MATO GROSSO	X			POSITIVE	N.A.
334	N.A.	N.A.	PORTO ALEGRE	N.A.	UNKNOWN	–	X			NEGATIVE	N.A.
335	N.A.	N.A.	PORTO ALEGRE	N.A.	NO	–	X			NEGATIVE	N.A.
336	27	MALE	PORTO ALEGRE	MARCH	YES	RIO DE JANEIRO	X			POSITIVE	N.A.
337	21	MALE	OSÓRIO	APRIL	YES	PERNAMBUCO	X			POSITIVE	DENGUE 4
338	N.A.	N.A.	RIO GRANDE	N.A.	UNKNOWN	–		X		NEGATIVE	N.A.	S1:302 NEGATIVE
339	30	FEMALE	CANOAS	APRIL	YES	PERNAMBUCO	X			POSITIVE	N.A.
340	N.A.	N.A.	SANTA ROSA	N.A.	NO	–	X			NEGATIVE	N.A.
341	N.A.	N.A.	TRÊS DE MAIO	N.A.	NO	–	X			NEGATIVE	N.A.
342	N.A.	N.A.	TRÊS DE MAIO	N.A.	NO	–	X			NEGATIVE	N.A.
343	63	MALE	SANTA ROSA	MARCH	NO	–	X			POSITIVE	N.A.
344	N.A.	N.A.	SANTA ROSA	N.A.	NO	–	X			NEGATIVE	N.A.
345	27	MALE	PORTO ALEGRE	APRIL	YES	PIAUÍ	X			POSITIVE	DENGUE 4
346	N.A.	N.A.	SÃO LEOPOLDO	N.A.	UNKNOWN	–	X			NEGATIVE	N.A.
347	58	FEMALE	PORTO ALEGRE	APRIL	YES	MARANHÃO AND RIO GRANDE DO NORTE		X		POSITIVE	N.A.	S1:296 NEGATIVE
348	N.A.	N.A.	PORTO ALEGRE	N.A.	NO	–				NEGATIVE	N.A.
349	39	MALE	CAXIAS DO SUL	APRIL	YES	PARÁ	X			POSITIVE	N.A.
350	N.A.	N.A.	PORTO ALEGRE	N.A.	NO	–	X			NEGATIVE	N.A.
351	45	FEMALE	SANTA ROSA	APRIL	UNKNOWN	–	X			POSITIVE	N.A.
352	N.A.	N.A.	SANTA ROSA	N.A.	UNKNOWN	–	X			NEGATIVE	N.A.
353	N.A.	N.A.	SANTA ROSA	N.A.	UNKNOWN	–	X			NEGATIVE	N.A.
354	N.A.	N.A.	SANTA ROSA	N.A.	UNKNOWN	–	X			NEGATIVE	N.A.
355	N.A.	N.A.	TRÊS DE MAIO	N.A.	YES	WITHIN RIO GRANDE DO SUL	X			NEGATIVE	N.A.
356	N.A.	N.A.	HORIZONTINA	N.A.	NO	–	X			NEGATIVE	N.A.
357	27	MALE	SANTA ROSA	APRIL	UNKNOWN	–	X			POSITIVE	N.A.
358	N.A.	N.A.	SANTA MARIA	N.A.	YES	PANAMA	X			NEGATIVE	N.A.
359	N.A.	N.A.	SANTA MARIA	N.A.	YES	PANAMA	X			NEGATIVE	N.A.
360	N.A.	N.A.	VIAMÃO	N.A.	UNKNOWN	–	X			NEGATIVE	N.A.
361	61	FEMALE	SANTA ROSA	APRIL	UNKNOWN	–	X			POSITIVE	N.A.
362	N.A.	N.A.	PORTO ALEGRE	N.A.	YES	SÃO PAULO	X			NEGATIVE	N.A.
363	N.A.	N.A.	PORTO ALEGRE	N.A.	YES	SÃO PAULO	X			NEGATIVE	N.A.
364	N.A.	N.A.	PORTO ALEGRE	N.A.	NO	–	X			NEGATIVE	N.A.
365	N.A.	N.A.	IJUÍ	N.A.	UNKNOWN	–	X			NEGATIVE	N.A.
366	N.A.	N.A.	OSÓRIO	N.A.	UNKNOWN	–		X		POSITIVE	N.A.	S1:337 POSITIVE
367	N.A.	N.A.	OSÓRIO	N.A.	YES	PARANÁ	X			NEGATIVE	N.A.
368	30	FEMALE	ANTÔNIO PRADO	APRIL	YES	PERNAMBUCO	X			POSITIVE	N.A.
369	N.A.	N.A.	SANTA CRUZ DO SUL	N.A.	YES	RIO GRANDE DO NORTE	X			NEGATIVE	N.A.
370	N.A.	N.A.	PORTO ALEGRE	N.A.	NO	–	X			NEGATIVE	N.A.
371	N.A.	N.A.	SANTA ROSA	N.A.	UNKNOWN	–		X		NEGATIVE	N.A.	S1:352 NEGATIVE
372	N.A.	N.A.	TUPARENDI	N.A.	NO	–	X			NEGATIVE	N.A.
373	N.A.	N.A.	PORTO ALEGRE	N.A.	YES	WITHIN RIO GRANDE DO SUL	X			NEGATIVE	N.A.
374	N.A.	N.A.	VIAMÃO	N.A.	YES	RIO GRANDE DO NORTE		X		POSITIVE	N.A.	S1:345 POSITIVE
375	N.A.	N.A.	GUAÍBA	N.A.	YES	RIO DE JANEIRO	X			NEGATIVE	N.A.
376	N.A.	N.A.	PORTO ALEGRE	N.A.	NO	–	X			NEGATIVE	N.A.
377	N.A.	N.A.	FARROUPILHA	N.A.	UNKNOWN	–	X			NEGATIVE	N.A.
378	34	FEMALE	SANTA ROSA	APRIL	NO	–	X			POSITIVE	N.A.
379	N.A.	N.A.	CAMAQUÃ	N.A.	UNKNOWN	–	X			NEGATIVE	N.A.
380	N.A.	N.A.	GRAVATAÍ	N.A.	YES	WITHIN RIO GRANDE DO SUL	X			NEGATIVE	N.A.
381	N.A.	N.A.	GRAVATAÍ	N.A.	UNKNOWN	–	X			NEGATIVE	N.A.
382	N.A.	N.A.	CARAZINHO	N.A.	UNKNOWN	–	X			NEGATIVE	N.A.
383	23	MALE	TUPARENDI	APRIL	NO	–	X			POSITIVE	N.A.
384	39	FEMALE	TUPARENDI	APRIL	UNKNOWN	–	X			POSITIVE	N.A.
385	72	FEMALE	SANTA ROSA	APRIL	UNKNOWN	–	X			POSITIVE	DENGUE 1
386	72	MALE	SANTA ROSA	APRIL	UNKNOWN	–	X			POSITIVE	N.A.
387	N.A.	N.A.	SANTA ROSA	N.A.	UNKNOWN	–	X			NEGATIVE	N.A.
388	N.A.	N.A.	SANTA ROSA	N.A.	UNKNOWN	–	X			NEGATIVE	N.A.
389	22	FEMALE	CAPÃO DO LEÃO	APRIL	UNKNOWN	–	X			POSITIVE	DENGUE 4
390	58	MALE	NOVO HAMBURGO	APRIL	YES	RIO DE JANEIRO	X			POSITIVE	N.A.
391	N.A.	N.A.	FARROUPILHA	N.A.	UNKNOWN	–	X			NEGATIVE	N.A.
392	N.A.	N.A.	GRAVATAÍ	N.A.	NO	–	X			NEGATIVE	N.A.
393	N.A.	N.A.	SAPUCAIA DO SUL	N.A.	YES	RIO DE JANEIRO	X			NEGATIVE	N.A.
394	43	FEMALE	ARARICÁ	APRIL	NO	–	X			POSITIVE	DENGUE 1
395	N.A.	N.A.	PORTO ALEGRE	N.A.	NO	–	X			NEGATIVE	N.A.
396	N.A.	N.A.	ARARICÁ	N.A.	NO	–		X		POSITIVE	N.A.	S1:394 POSITIVE
397	N.A.	N.A.	PORTO ALEGRE	N.A.	YES	RIO DE JANEIRO	X			NEGATIVE	N.A.
398	N.A.	N.A.	PORTO ALEGRE	N.A.	NO	–	X			NEGATIVE	N.A.
399	N.A.	N.A.	PORTO ALEGRE	N.A.	UNKNOWN	–		X		NEGATIVE	N.A.	S1:398 NEGATIVE
400	N.A.	N.A.	CAMPINA DAS MISSÕES	N.A.	UNKNOWN	–	X			NEGATIVE	N.A.
401	14	FEMALE	CAMPINA DAS MISSÕES	APRIL	NO	–	X			POSITIVE	N.A.
402	50	FEMALE	CAMPINA DAS MISSÕES	APRIL	NO	–	X			POSITIVE	N.A.
403	N.A.	N.A.	SANTA ROSA	N.A.	UNKNOWN	–	X			NEGATIVE	N.A.
404	23	MALE	SANTA ROSA	APRIL	UNKNOWN	–	X			POSITIVE	N.A.
405	N.A.	N.A.	SANTA ROSA	N.A.	UNKNOWN	–	X			NEGATIVE	N.A.
406	N.A.	N.A.	CAMPINA DAS MISSÕES	N.A.	NO	–	X			NEGATIVE	N.A.
407	N.A.	N.A.	CAMPINA DAS MISSÕES	N.A.	NO	–	X			NEGATIVE	N.A.
408	N.A.	N.A.	CAPÃO DA CANOA	N.A.	UNKNOWN	–	X			NEGATIVE	N.A.
409	59	MALE	PORTO ALEGRE	APRIL	UNKNOWN	–		X		UNDETERMINED	N.A.	S1:534 POSITIVE
410	N.A.	N.A.	VIAMÃO	N.A.	NO	–	X			NEGATIVE	N.A.
411	58	FEMALE	SANTA MARIA	APRIL	UNKNOWN	–	X			POSITIVE	N.A.
412	29	FEMALE	PORTO ALEGRE	APRIL	YES	MINAS GERAIS	X			POSITIVE	DENGUE 1
413	N.A.	N.A.	SÃO VALÉRIO DO SUL	N.A.	UNKNOWN	–	X			NEGATIVE	N.A.
414	N.A.	N.A.	IJUÍ	N.A.	UNKNOWN	–	X			NEGATIVE	N.A.
415	N.A.	N.A.	IJUÍ	N.A.	UNKNOWN	–	X			NEGATIVE	N.A.
416	N.A.	N.A.	IJUÍ	N.A.	UNKNOWN	–	X			NEGATIVE	N.A.
417	N.A.	N.A.	IJUÍ	N.A.	UNKNOWN	–	X			NEGATIVE	N.A.
418	N.A.	N.A.	IJUÍ	N.A.	UNKNOWN	–	X			NEGATIVE	N.A.
419	N.A.	N.A.	PORTO ALEGRE	N.A.	UNKNOWN	–	X			NEGATIVE	N.A.
420	N.A.	N.A.	PORTO ALEGRE	N.A.	UNKNOWN	–	X			NEGATIVE	N.A.
421	N.A.	N.A.	PORTO ALEGRE	N.A.	UNKNOWN	–	X			NEGATIVE	N.A.
422	54	FEMALE	PORTO ALEGRE	APRIL	YES	ALAGOAS	X			POSITIVE	DENGUE 4
423	N.A.	N.A.	PORTO ALEGRE	N.A.	YES	ALAGOAS		X		POSITIVE	N.A.	S1:422 POSITIVE
424	N.A.	N.A.	SERAFINA CORRÊA	N.A.	UNKNOWN	–	X			NEGATIVE	N.A.
425	47	MALE	SANTA ROSA	APRIL	UNKNOWN	–	X			POSITIVE	N.A.
426	N.A.	N.A.	SANTA ROSA	N.A.	UNKNOWN	–	X			NEGATIVE	N.A.
427	N.A.	N.A.	SANTA ROSA	N.A.	UNKNOWN	–	X			NEGATIVE	N.A.
428	N.A.	N.A.	SANTA ROSA	N.A.	UNKNOWN	–	X			NEGATIVE	N.A.
429	N.A.	N.A.	CAMPINA DAS MISSÕES	N.A.	NO	–	X			NEGATIVE	N.A.
430	N.A.	N.A.	CAMPINA DAS MISSÕES	N.A.	NO	–	X			NEGATIVE	N.A.
431	N.A.	N.A.	CAXIAS DO SUL	N.A.	YES	MATO GROSSO DO SUL	X			NEGATIVE	N.A.
432	N.A.	N.A.	SÃO MARCOS	N.A.	NO	–	X			NEGATIVE	N.A.
433	N.A.	N.A.	CRUZ ALTA	N.A.	UNKNOWN	–	X			NEGATIVE	N.A.
434	33	MALE	MARAU	APRIL	UNKNOWN	–	X			POSITIVE	N.A.
435	59	MALE	PORTO ALEGRE	APRIL	YES	RIO DE JANEIRO	X			POSITIVE	DENGUE 4
436	N.A.	N.A.	CAMPINA DAS MISSÕES	N.A.	NO	–	X			NEGATIVE	N.A.
437	N.A.	N.A.	VIAMÃO	N.A.	NO	–	X			NEGATIVE	N.A.
438	N.A.	N.A.	PORTO ALEGRE	N.A.	YES	RIO DE JANEIRO		X		POSITIVE	N.A.	S1:435 POSITIVE
439	N.A.	N.A.	PORTO ALEGRE	N.A.	YES	SÃO PAULO	X			NEGATIVE	N.A.
440	N.A.	N.A.	GRAVATAÍ	N.A.	UNKNOWN	–	X			NEGATIVE	N.A.
441	27	FEMALE	CAXIAS DO SUL	APRIL	YES	RIO GRANDE DO NORTE	X			POSITIVE	N.A.
442	N.A.	N.A.	PELOTAS	N.A.	YES	SÃO PAULO	X			NEGATIVE	N.A.
443	N.A.	N.A.	PORTO ALEGRE	N.A.	UNKNOWN	–	X			NEGATIVE	N.A.
444	N.A.	N.A.	CAMPINA DAS MISSÕES	N.A.	YES	WITHIN RIO GRANDE DO SUL	X			NEGATIVE	N.A.
445	12	FEMALE	SANTA ROSA	APRIL	UNKNOWN	–	X			POSITIVE	N.A.
446	N.A.	N.A.	SANTO CRISTO	N.A.	YES	WITHIN RIO GRANDE DO SUL	X			NEGATIVE	N.A.
447	64	FEMALE	SANTA ROSA	APRIL	UNKNOWN	–	X			POSITIVE	N.A.
448	N.A.	N.A.	SANTA ROSA	N.A.	UNKNOWN	–	X			NEGATIVE	N.A.
449	N.A.	N.A.	SANTA ROSA	N.A.	UNKNOWN	–	X			NEGATIVE	N.A.
450	27	MALE	IJUÍ	APRIL	YES	WITHIN RIO GRANDE DO SUL	X			POSITIVE	DENGUE 1
451	27	MALE	PORTO ALEGRE	APRIL	YES	PERNAMBUCO	X			POSITIVE	DENGUE 4
452	N.A.	N.A.	FARROUPILHA	N.A.	UNKNOWN	–	X			NEGATIVE	N.A.
453	N.A.	N.A.	ARARICÁ	N.A.	UNKNOWN	–	X			NEGATIVE	N.A.
454	N.A.	N.A.	GUAÍBA	N.A.	UNKNOWN	–		X		NEGATIVE	N.A.	S1:454 NEGATIVE
455	N.A.	N.A.	GUAÍBA	N.A.	UNKNOWN	–	X			NEGATIVE	N.A.
456	N.A.	N.A.	SANTA ROSA	N.A.	UNKNOWN	–	X			NEGATIVE	N.A.
457	33	FEMALE	SANTA ROSA	MAY	UNKNOWN	–	X			POSITIVE	N.A.
458	N.A.	N.A.	VIAMÃO	N.A.	NO	–	X			NEGATIVE	N.A.
459	47	FEMALE	SANTA CRUZ DO SUL	MAY	YES	PARAÍBA	X			POSITIVE	N.A.
460	47	FEMALE	IJUÍ	MAY	UNKNOWN	–	X			POSITIVE	N.A.
461	N.A.	N.A.	IJUÍ	N.A.	UNKNOWN	–	X			NEGATIVE	N.A.
462	N.A.	N.A.	NOVA PETRÓPOLIS	N.A.	UNKNOWN	–	X			NEGATIVE	N.A.
463	47	MALE	SÃO LEOPOLDO	MAY	UNKNOWN	–	X			POSITIVE	N.A.
464	N.A.	N.A.	PORTO ALEGRE	N.A.	YES	FORTALEZA	X			NEGATIVE	N.A.
465	N.A.	N.A.	PORTO ALEGRE	N.A.	YES	FORTALEZA	X			NEGATIVE	N.A.
466	N.A.	N.A.	MONTENEGRO	N.A.	YES	RIO DE JANEIRO	X			NEGATIVE	N.A.
467	N.A.	N.A.	TUPARENDI	N.A.	NO	–	X			NEGATIVE	N.A.
468	N.A.	N.A.	PORTO ALEGRE	N.A.	NO	–	X			NEGATIVE	N.A.
469	N.A.	N.A.	PORTO ALEGRE	N.A.	YES	RIO DE JANEIRO		X		POSITIVE	N.A.	S1:499 POSITIVE
470	N.A.	N.A.	CAXIAS DO SUL	N.A.	YES	SÃO PAULO	X			NEGATIVE	N.A.
471	N.A.	N.A.	NOVO HAMBURGO	N.A.	UNKNOWN	–	X			NEGATIVE	N.A.
472	43	FEMALE	CAMPINA DAS MISSÕES	MAY	NO	–	X			POSITIVE	N.A.
473	12	MALE	CAMPINA DAS MISSÕES	MAY	NO	–	X			POSITIVE	N.A.
474	14	FEMALE	CAMPINA DAS MISSÕES	MAY	NO	–	X			POSITIVE	N.A.
475	N.A.	N.A.	NOVA CANDELÁRIA	N.A.	UNKNOWN	–	X			NEGATIVE	N.A.
476	N.A.	N.A.	CAMPINA DAS MISSÕES	N.A.	YES	MATO GROSSO DO SUL	X			NEGATIVE	N.A.
477	60	MALE	SANTA CRUZ DO SUL	MAY	YES	PARAÍBA	X			POSITIVE	N.A.
478	18	FEMALE	NONOAI	MAY	YES	MATO GROSSO	X			POSITIVE	N.A.
479	N.A.	N.A.	BUTIÁ	N.A.	UNKNOWN	–	X			NEGATIVE	N.A.
480	N.A.	N.A.	ARARICÁ	N.A.	UNKNOWN	–	X			NEGATIVE	N.A.
481	N.A.	N.A.	PALMEIRA DAS MISSÕES	N.A.	UNKNOWN	–	X			NEGATIVE	N.A.
482	N.A.	N.A.	SANTA ROSA	N.A.	NO	–	X			NEGATIVE	N.A.
483	71	FEMALE	SANTO CRISTO	MAY	YES	RONDÔNIA	X			POSITIVE	N.A.
484	N.A.	N.A.	PORTO ALEGRE	N.A.	NO	–	X			NEGATIVE	N.A.
485	59	MALE	PORTO ALEGRE	MAY	UNKNOWN	–	X			POSITIVE	N.A.
486	N.A.	N.A.	PORTO ALEGRE	N.A.	YES	RIO DE JANEIRO		X		POSITIVE	N.A.	S1:535 POSITIVE
487	N.A.	N.A.	PORTO ALEGRE	N.A.	NO	–	X			NEGATIVE	N.A.
488	32	FEMALE	CAMPINA DAS MISSÕES	MAY	UNKNOWN	–	X			POSITIVE	N.A.
489	N.A.	N.A.	CAMPINA DAS MISSÕES	N.A.	UNKNOWN	–	X			NEGATIVE	N.A.
490	47	FEMALE	CAMPINA DAS MISSÕES	MAY	UNKNOWN	–	X			POSITIVE	N.A.
491	N.A.	N.A.	SAPUCAIA DO SUL	N.A.	UNKNOWN	–	X			NEGATIVE	N.A.
492	50	FEMALE	TRÊS PASSOS	MAY	UNKNOWN	–	X			POSITIVE	N.A.
493	N.A.	N.A.	PORTO ALEGRE	N.A.	UNKNOWN	–		X		POSITIVE	N.A.	S1:498 POSITIVE
494	45	FEMALE	ARROIO DO TIGRE	MAY	UNKNOWN	–	X			POSITIVE	N.A.
495	N.A.	N.A.	IJUÍ	N.A.	UNKNOWN	–	X			NEGATIVE	N.A.
496	N.A.	N.A.	IJUÍ	N.A.	UNKNOWN	–	X			NEGATIVE	N.A.
497	N.A.	N.A.	IJUÍ	N.A.	UNKNOWN	–	X			NEGATIVE	N.A.
498	46	FEMALE	PORTO ALEGRE	MAY	YES	CEARÁ	X			POSITIVE	DENGUE 4
499	29	MALE	PORTO ALEGRE	MAY	UNKNOWN	–	X			POSITIVE	DENGUE 4
500	N.A.	N.A.	QUEVEDOS	N.A.	UNKNOWN	–	X			NEGATIVE	N.A.
501	N.A.	N.A.	PELOTAS	N.A.	YES	SÃO PAULO		X		NEGATIVE	N.A.	S1:442 NEGATIVE
502	N.A.	N.A.	PORTO ALEGRE	N.A.	UNKNOWN	–	X			NEGATIVE	N.A.
503	N.A.	N.A.	PORTO ALEGRE	N.A.	NO	–	X			NEGATIVE	N.A.
504	N.A.	N.A.	FARROUPILHA	N.A.	YES	WITHIN RIO GRANDE DO SUL	X			NEGATIVE	N.A.
505	26	FEMALE	CAMPINA DAS MISSÕES	MAY	NO	–	X			POSITIVE	N.A.
506	N.A.	N.A.	SANTA CRUZ DO SUL	N.A.	YES	DISTRITO FEDERAL	X			NEGATIVE	N.A.
507	N.A.	N.A.	IJUÍ	N.A.	UNKNOWN	–	X			NEGATIVE	N.A.
508	N.A.	N.A.	IJUÍ	N.A.	UNKNOWN	–	X			NEGATIVE	N.A.
509	N.A.	N.A.	IJUÍ	N.A.	YES	MATO GROSSO	X			NEGATIVE	N.A.
510	N.A.	N.A.	SANTA ROSA	N.A.	UNKNOWN	–	X			NEGATIVE	N.A.
511	N.A.	N.A.	PORTO ALEGRE	N.A.	UNKNOWN	–	X			NEGATIVE	N.A.
512	N.A.	N.A.	PORTO ALEGRE	N.A.	YES	CEARÁ	X			NEGATIVE	N.A.
513	63	MALE	PORTO ALEGRE	MAY	YES	CEARÁ	X			POSITIVE	N.A.
514	N.A.	N.A.	PORTO ALEGRE	N.A.	YES	RIO DE JANEIRO		X		POSITIVE	N.A.	S1:533 POSITIVE
515	28	FEMALE	PORTO ALEGRE	MAY	YES	RIO DE JANEIRO	X			POSITIVE	UNDETERMINED
516	N.A.	N.A.	FLORES DA CUNHA	N.A.	YES	RIO DE JANEIRO	X			NEGATIVE	N.A.
517	26	MALE	PORTO ALEGRE	MAY	YES	CEARÁ		X		POSITIVE	N.A.	S1:532 NEGATIVE
518	N.A.	N.A.	PORTO ALEGRE	N.A.	UNKNOWN	–		X		NEGATIVE	N.A.	S1:502 NEGATIVE
519	N.A.	N.A.	PORTO ALEGRE	N.A.	UNKNOWN	–		X		NEGATIVE	N.A.	S1:511 NEGATIVE
520	N.A.	N.A.	CANOAS	N.A.	UNKNOWN	–	X			NEGATIVE	UNDETERMINED
521	N.A.	N.A.	CAXIAS DO SUL	N.A.	YES	TOCANTINS	X			NEGATIVE	N.A.
522	N.A.	N.A.	PORTO ALEGRE	N.A.	YES	SERGIPE	X			NEGATIVE	N.A.
523	N.A.	N.A.	FARROUPILHA	N.A.	UNKNOWN	–		X		NEGATIVE	N.A.	S1:391 NEGATIVE
524	N.A.	N.A.	ROQUE GONZALES	N.A.	UNKNOWN	–	X			NEGATIVE	N.A.
525	26	MALE	VENÂNCIO AIRES	MAY	UNKNOWN	–	X			POSITIVE	N.A.
526	N.A.	N.A.	PORTO ALEGRE	N.A.	UNKNOWN	–	X			NEGATIVE	N.A.
527	N.A.	N.A.	PORTO ALEGRE	N.A.	YES	CEARÁ	X			NEGATIVE	N.A.
528	N.A.	N.A.	PASSO FUNDO	N.A.	YES	RIO DE JANEIRO	X			NEGATIVE	UNDETERMINED
529	N.A.	N.A.	PASSO FUNDO	N.A.	YES	RIO DE JANEIRO	X			NEGATIVE	N.A.
530	N.A.	N.A.	CAXIAS DO SUL	N.A.	NO	–	X			NEGATIVE	N.A.
531	N.A.	N.A.	PORTO ALEGRE	N.A.	YES	RIO DE JANEIRO	X			NEGATIVE	N.A.
532	26	MALE	PORTO ALEGRE	MAY	UNKNOWN	–	X			POSITIVE	UNDETERMINED
533	27	MALE	PORTO ALEGRE	MAY	UNKNOWN	–	X			POSITIVE	DENGUE 4
534	59	MALE	PORTO ALEGRE	APRIL	UNKNOWN	–	X			POSITIVE	DENGUE 1
535	22	MALE	PORTO ALEGRE	MAY	UNKNOWN	–	X			POSITIVE	DENGUE 4
536	N.A.	N.A.	ELDORADO DO SUL	N.A.	NO	–	X			NEGATIVE	N.A.
537	12	MALE	SANTA MARIA	MAY	YES	RIO DE JANEIRO	X			POSITIVE	N.A.
538	N.A.	N.A.	PORTO ALEGRE	N.A.	YES	SÃO PAULO	X			NEGATIVE	N.A.
539	N.A.	N.A.	BUTIÁ	N.A.	UNKNOWN	–		X		NEGATIVE	N.A.	S1:479 NEGATIVE
540	N.A.	N.A.	VIAMÃO	N.A.	NO	–	X			NEGATIVE	N.A.
541	60	FEMALE	PORTO ALEGRE	JUNE	YES	CEARÁ		X		POSITIVE	N.A.	S1:512 NEGATIVE
542	N.A.	N.A.	PALMARES DO SUL	N.A.	UNKNOWN	–	X			NEGATIVE	N.A.
543	N.A.	N.A.	SANTA ROSA	N.A.	UNKNOWN	–	X			NEGATIVE	N.A.
544	N.A.	N.A.	SANTA ROSA	N.A.	UNKNOWN	–	X			NEGATIVE	N.A.
545	N.A.	N.A.	VIAMÃO	N.A.	NO	–	X			NEGATIVE	N.A.
546	N.A.	N.A.	FARROUPILHA	N.A.	UNKNOWN	–		X		NEGATIVE	N.A.	S1:377 NEGATIVE
547	N.A.	N.A.	NOVO HAMBURGO	N.A.	UNKNOWN	–	X			NEGATIVE	N.A.
548	N.A.	N.A.	SANTO ÂNGELO	N.A.	UNKNOWN	–	X			NEGATIVE	N.A.
549	N.A.	N.A.	PAROBÉ	N.A.	UNKNOWN	–	X			NEGATIVE	N.A.
550	N.A.	N.A.	ROQUE GONZALES	N.A.	UNKNOWN	–	X			NEGATIVE	N.A.
551	25	FEMALE	CANOAS	JUNE	UNKNOWN	–		X		POSITIVE	N.A.	S1:520 NEGATIVE
552	20	MALE	SANTA ROSA	JUNE	NO	–	X			POSITIVE	N.A.
553	N.A.	N.A.	SANTA ROSA	N.A.	NO	–	X			NEGATIVE	N.A.
554	N.A.	N.A.	SENADOR SALGADO FILHO	N.A.	UNKNOWN	–	X			NEGATIVE	N.A.
555	N.A.	N.A.	MONTAURI	N.A.	UNKNOWN	–	X			NEGATIVE	N.A.
556	N.A.	N.A.	ROQUE GONZALES	N.A.	UNKNOWN	–	X			NEGATIVE	N.A.
557	N.A.	N.A.	ROQUE GONZALES	N.A.	UNKNOWN	–	X			NEGATIVE	N.A.
558	31	FEMALE	PORTO ALEGRE	JUNE	YES	PERNAMBUCO	X			POSITIVE	N.A.
559	28	MALE	CANOAS	JUNE	YES	RIO DE JANEIRO AND SÃO PAULO	X			POSITIVE	N.A.
560	N.A.	N.A.	PORTO ALEGRE	N.A.	NO	–	X			NEGATIVE	N.A.
561	30	MALE	SAPIRANGA	JUNE	YES	SÃO PAULO	X			POSITIVE	N.A.
562	N.A.	N.A.	CAXIAS DO SUL	N.A.	NO	–	X			NEGATIVE	N.A.
563	N.A.	N.A.	PORTO ALEGRE	N.A.	YES	RIO DE JANEIRO AND SÃO PAULO		X		NEGATIVE	N.A.	S1:531 NEGATIVE
564	N.A.	N.A.	PORTO ALEGRE	N.A.	YES	RIO DE JANEIRO AND SÃO PAULO	X			NEGATIVE	N.A.
565	N.A.	N.A.	PORTO ALEGRE	N.A.	UNKNOWN	–	X			NEGATIVE	N.A.
566	N.A.	N.A.	SANTA ROSA	N.A.	UNKNOWN	–	X			NEGATIVE	N.A.
567	N.A.	N.A.	ROQUE GONZALES	N.A.	UNKNOWN	–	X			NEGATIVE	N.A.
568	N.A.	N.A.	ROQUE GONZALES	N.A.	UNKNOWN	–	X			NEGATIVE	N.A.
569	N.A.	N.A.	ROQUE GONZALES	N.A.	UNKNOWN	–	X			NEGATIVE	N.A.
570	N.A.	N.A.	PORTO ALEGRE	N.A.	UNKNOWN	–	X			NEGATIVE	N.A.
571	N.A.	N.A.	CANOAS	N.A.	UNKNOWN	–			X	POSITIVE	N.A.	S1:520 POSITIVE S2:551 POSITIVE
572	24	MALE	SANTA ROSA	JUNE	UNKNOWN	–	X			POSITIVE	N.A.
573	N.A.	N.A.	HORIZONTINA	N.A.	NO	–	X			NEGATIVE	N.A.
574	N.A.	N.A.	SÃO MARCOS	N.A.	UNKNOWN	–	X			NEGATIVE	N.A.
575	N.A.	N.A.	SANTA ROSA	N.A.	NO	–	X			NEGATIVE	N.A.
576	N.A.	N.A.	SENADOR SALGADO FILHO	N.A.	YES	WITHIN RIO GRANDE DO SUL	X			NEGATIVE	N.A.
577	N.A.	N.A.	MARAU	N.A.	UNKNOWN	–	X			NEGATIVE	N.A.
578	N.A.	N.A.	NONOAI	N.A.	YES	MATO GROSSO	X			NEGATIVE	N.A.
579	N.A.	N.A.	CAXIAS DO SUL	N.A.	YES	RIO DE JANEIRO	X			NEGATIVE	N.A.
580	N.A.	N.A.	PALMARES DO SUL	N.A.	UNKNOWN	–	x			NEGATIVE	N.A.
581	N.A.	N.A.	VACARIA	N.A.	YES	RIO DE JANEIRO	X			NEGATIVE	N.A.
582	66	FEMALE	TRÊS PASSOS	JUNE	UNKNOWN	–	X			POSITIVE	N.A.
583	39	MALE	TRÊS PASSOS	MAY	UNKNOWN	–	X			POSITIVE	N.A.
584	N.A.	N.A.	VIAMÃO	N.A.	UNKNOWN	–	X			NEGATIVE	N.A.
585	N.A.	N.A.	VIAMÃO	N.A.	UNKNOWN	–	X			NEGATIVE	N.A.
586	N.A.	N.A.	PORTO ALEGRE	N.A.	YES	SÃO PAULO	X			NEGATIVE	N.A.
587	N.A.	N.A.	SANTA ROSA	N.A.	NO	–	X			NEGATIVE	N.A.
588	N.A.	N.A.	PORTO ALEGRE	N.A.	UNKNOWN	–	X			NEGATIVE	N.A.
589	N.A.	N.A.	TAQUARUÇU DO SUL	N.A.	UNKNOWN	–	X			NEGATIVE	N.A.
590	N.A.	N.A.	HORIZONTINA	N.A.	UNKNOWN	–		X		NEGATIVE	N.A.	S1:573 NEGATIVE
591	N.A.	N.A.	ROQUE GONZALES	N.A.	UNKNOWN	–		X		NEGATIVE	N.A.	S1:567 NEGATIVE
592	N.A.	N.A.	SANTA ROSA	N.A.	UNKNOWN	–	X			NEGATIVE	N.A.
593	N.A.	N.A.	CACHOEIRINHA	N.A.	UNKNOWN	–	X			NEGATIVE	N.A.
594	N.A.	N.A.	MOSTARDAS	N.A.	YES	ALAGOAS	X			NEGATIVE	N.A.
595	N.A.	N.A.	NOVO HAMBURGO	N.A.	YES	SÃO PAULO	X			NEGATIVE	N.A.
596	51	MALE	GARIBALDI	JULY	YES	CEARÁ	X			POSITIVE	N.A.
597	29	MALE	SANANDUVA	AUGUST	UNKNOWN	–	X			POSITIVE	N.A.
598	N.A.	N.A.	PALMARES DO SUL	N.A.	UNKNOWN	–		X		NEGATIVE	N.A.	S1:580 NEGATIVE
599	N.A.	N.A.	MONTENEGRO	N.A.	YES	MATO GROSSO, RONDÔNIA, AMAZONAS	X			NEGATIVE	N.A.
600	N.A.	N.A.	VIAMÃO	N.A.	UNKNOWN	–	X			NEGATIVE	N.A.
601	N.A.	N.A.	IJUÍ	N.A.	UNKNOWN	–	X			NEGATIVE	N.A.
602	N.A.	N.A.	VIAMÃO	N.A.	UNKNOWN	–		X		NEGATIVE	N.A.	S1:600 NEGATIVE
603	N.A.	N.A.	PORTO ALEGRE	N.A.	YES	BAHIA	X			NEGATIVE	N.A.
604	N.A.	N.A.	CARLOS BARBOSA	N.A.	YES	VENEZUELA AND GUYANA	X			NEGATIVE	N.A.
605	N.A.	N.A.	GARIBALDI	N.A.	YES	MATO GROSSO	X			NEGATIVE	N.A.
606	N.A.	N.A.	LAGOA VERMELHA	N.A.	NO	–	X			NEGATIVE	N.A.
607	29	MALE	SANANDUVA	AUGUST	UNKNOWN	–		X		UNDETERMINED	N.A.	S1:597 POSITIVE
608	N.A.	N.A.	VILA MARIA	N.A.	UNKNOWN	–	X			NEGATIVE	N.A.
609	N.A.	N.A.	CACHOEIRA DO SUL	N.A.	YES	ALAGOAS	X			NEGATIVE	N.A.
610	N.A.	N.A.	VIAMÃO	N.A.	UNKNOWN	–	X			NEGATIVE	N.A.
611	N.A.	N.A.	SANTO ÂNGELO	N.A.	UNKNOWN	–	X			NEGATIVE	N.A.
612	N.A.	N.A.	CAMPINA DAS MISSÕES	N.A.	UNKNOWN	–	X			NEGATIVE	N.A.
613	N.A.	N.A.	CANOAS	N.A.	UNKNOWN	–	X			NEGATIVE	N.A.
614	N.A.	N.A.	LAJEADO	N.A.	UNKNOWN	–	X			NEGATIVE	N.A.
615	N.A.	N.A.	PASSO FUNDO	N.A.	UNKNOWN	–	X			NEGATIVE	N.A.
616	N.A.	N.A.	PASSO FUNDO	N.A.	YES	GOIÁS	X			NEGATIVE	N.A.
617	N.A.	N.A.	FARROUPILHA	N.A.	UNKNOWN	–	X			NEGATIVE	N.A.
618	N.A.	N.A.	PORTO ALEGRE	N.A.	YES	SÃO PAULO	X			NEGATIVE	N.A.
619	N.A.	N.A.	MULITERNO	N.A.	UNKNOWN	–	X			NEGATIVE	N.A.
620	N.A.	N.A.	PORTO ALEGRE	N.A.	UNKNOWN	–	X			NEGATIVE	N.A.
621	N.A.	N.A.	PORTO ALEGRE	N.A.	UNKNOWN	–	X			NEGATIVE	N.A.
622	N.A.	N.A.	CAXIAS DO SUL	N.A.	YES	PERNAMBUCO	X			NEGATIVE	N.A.
623	N.A.	N.A.	FARROUPILHA	N.A.	UNKNOWN	–		X		NEGATIVE	N.A.	S1:617 NEGATIVE
624	N.A.	N.A.	CANOAS	N.A.	UNKNOWN	–	X			NEGATIVE	N.A.
625	N.A.	N.A.	SAPIRANGA	N.A.	UNKNOWN	–	X			NEGATIVE	N.A.
626	N.A.	N.A.	NOVO HAMBURGO	N.A.	UNKNOWN	–	X			NEGATIVE	N.A.
627	N.A.	N.A.	NOVO HAMBURGO	N.A.	UNKNOWN	–	X			NEGATIVE	N.A.
628	35	MALE	PORTO ALEGRE	NOVEMBER	YES	WITHIN RIO GRANDE DO SUL	X			POSITIVE	N.A.
629	N.A.	N.A.	IJUÍ	N.A.	NO	–	X			NEGATIVE	N.A.
630	N.A.	N.A.	PORTO ALEGRE	N.A.	YES	ESPIRITO SANTO	X			NEGATIVE	N.A.
631	N.A.	N.A.	PASSO FUNDO	N.A.	UNKNOWN	–	X			NEGATIVE	N.A.
632	N.A.	N.A.	CANOAS	N.A.	UNKNOWN	–	X			NEGATIVE	N.A.
633	N.A.	N.A.	MARAU	N.A.	UNKNOWN	–	X			NEGATIVE	N.A.
634	N.A.	N.A.	IJUÍ	N.A.	UNKNOWN	–	X			NEGATIVE	N.A.
635	N.A.	N.A.	ALVORADA	N.A.	UNKNOWN	–	X			NEGATIVE	N.A.
636	N.A.	N.A.	PORTO ALEGRE	N.A.	UNKNOWN	–	X			NEGATIVE	N.A.
637	N.A.	N.A.	MARAU	N.A.	UNKNOWN	–		X		NEGATIVE	N.A.	S1:633 NEGATIVE
638	N.A.	N.A.	PORTO ALEGRE	N.A.	UNKNOWN	–	X			NEGATIVE	N.A.
639	N.A.	N.A.	URUGUAYANA	N.A.	UNKNOWN	–	X			NEGATIVE	N.A.
640	N.A.	N.A.	RONDA ALTA	N.A.	UNKNOWN	–	X			NEGATIVE	N.A.
641	N.A.	N.A.	PORTO ALEGRE	N.A.	UNKNOWN	–	X			NEGATIVE	N.A.
642	40	MALE	BAGÉ	NOVEMBER	UNKNOWN	–	X			POSITIVE	DENGUE 1
643	N.A.	N.A.	SÃO JERÔNIMO	N.A.	UNKNOWN	–	X			NEGATIVE	N.A.
644	N.A.	N.A.	IJUÍ	N.A.	NO	–	X			NEGATIVE	N.A.
645	N.A.	N.A.	CAXIAS DO SUL	N.A.	YES	WITHIN RIO GRANDE DO SUL	X			NEGATIVE	N.A.
646	N.A.	N.A.	PORTO ALEGRE	N.A.	UNKNOWN	–	X			NEGATIVE	N.A.
647	N.A.	N.A.	IJUÍ	N.A.	UNKNOWN	–	X			NEGATIVE	N.A.
648	N.A.	N.A.	IJUÍ	N.A.	UNKNOWN	–	X			NEGATIVE	N.A.
649	N.A.	N.A.	NOVO HAMBURGO	N.A.	UNKNOWN	–	X			NEGATIVE	N.A.
650	N.A.	N.A.	NOVO HAMBURGO	N.A.	YES	RIO DE JANEIRO	X			NEGATIVE	N.A.
651	N.A.	N.A.	RIO GRANDE	N.A.	UNKNOWN	–	X			NEGATIVE	N.A.
652	N.A.	N.A.	IJUÍ	N.A.	YES	WITHIN RIO GRANDE DO SUL	X			NEGATIVE	N.A.
653	N.A.	N.A.	IJUÍ	N.A.	UNKNOWN	–	X			NEGATIVE	N.A.
654	N.A.	N.A.	IJUÍ	N.A.	UNKNOWN	–				NEGATIVE	N.A.
655	13	MALE	IJUÍ	DECEMBER	UNKNOWN	–	X			POSITIVE	N.A.
656	N.A.	N.A.	CANOAS	N.A.	YES	SANTA CATARINA	X			NEGATIVE	N.A.
657	N.A.	N.A.	PORTO ALEGRE	N.A.	UNKNOWN	–		X		NEGATIVE	N.A.	S1:638 NEGATIVE
658	N.A.	N.A.	PORTO ALEGRE	N.A.	YES	RIO DE JANEIRO	X			NEGATIVE	N.A.
659	N.A.	N.A.	CRUZ ALTA	N.A.	UNKNOWN	–	X			NEGATIVE	N.A.
660	40	MALE	PORTO ALEGRE	DECEMBER	YES	RONDÔNIA	X			UNDETERMINED	N.A.
661	74	MALE	TORRES	DECEMBER	UNKNOWN	–	X			POSITIVE	N.A.
662	N.A.	N.A.	BENTO GONÇALVES	N.A.	YES	WITHIN RIO GRANDE DO SUL	X			NEGATIVE	N.A.
663	N.A.	N.A.	SANTA MARIA	N.A.	NO	–	X			NEGATIVE	N.A.
664	N.A.	N.A.	ALVORADA	N.A.	UNKNOWN	–	X			NEGATIVE	N.A.
665	N.A.	N.A.	PORTO ALEGRE	N.A.	YES	RIO DE JANEIRO	X			NEGATIVE	N.A.
666	N.A.	N.A.	PORTO ALEGRE	N.A.	YES	WITHIN RIO GRANDE DO SUL	X			NEGATIVE	N.A.
667	N.A.	N.A.	PORTO ALEGRE	N.A.	UNKNOWN	–	X			NEGATIVE	N.A.
668	N.A.	N.A.	PORTO ALEGRE	N.A.	YES	MATO GROSSO	X			NEGATIVE	N.A.
669	N.A.	N.A.	IJUÍ	N.A.	UNKNOWN	–	X			NEGATIVE	N.A.
670	N.A.	N.A.	PORTO ALEGRE	N.A.	UNKNOWN	–	X			NEGATIVE	N.A.
671	N.A.	N.A.	IJUÍ	N.A.	UNKNOWN	–	X			NEGATIVE	N.A.
672	N.A.	N.A.	IJUÍ	N.A.	UNKNOWN	–	X			NEGATIVE	N.A.
673	N.A.	N.A.	IJUÍ	N.A.	UNKNOWN	–	X			NEGATIVE	N.A.
674	N.A.	N.A.	IJUÍ	N.A.	UNKNOWN	–	X			NEGATIVE	N.A.
675	N.A.	N.A.	PORTO ALEGRE	N.A.	UNKNOWN	–		X		NEGATIVE	N.A.	S1:675 NEGATIVE
676	61	MALE	PORTO ALEGRE	DECEMBER	YES	PERNAMBUCO	X			POSITIVE	N.A.
677	N.A.	N.A.	CRUZ ALTA	N.A.	UNKNOWN	–	X			NEGATIVE	N.A.
678	N.A.	N.A.	CRUZ ALTA	N.A.	UNKNOWN	–	X			NEGATIVE	N.A.
679	N.A.	N.A.	SANTO ÂNGELO	N.A.	UNKNOWN	–	X			NEGATIVE	N.A.
680	N.A.	N.A.	IJUÍ	N.A.	UNKNOWN	–	X			NEGATIVE	N.A.
681	N.A.	N.A.	IJUÍ	N.A.	UNKNOWN	–	X			NEGATIVE	N.A.
1."Number" refers to sample number. Some patients had more than 1 sample collected, therefore these patients have more than 1 assigned number (see Comments column).
2. Age in years.
3. Month of the year that blood sample was collected.
4. Location of travel informs the state in Brazil to where the patient travel, or the name of the country, or if travel was within the State of Rio Grande do Sul.
5. Sample 1 indicates that the sample number in column A was the first blood sample collected from a patient.
6. Sample 2 indicates that the sample number in column A was the second blood sample collected from a patient.
7. Sample 3 indicates that the sample number in column A was the third blood sample collected from a patient.
8. Some patients had more than 1 sample collected; "Comments" indicate the results obtained for previous sample(s) of the same patient, indicating sample number as in Column A.
N.A.: Not analyzed.
