# Supplementary material for: Laboratory Surveillance of Dengue in Rio Grande do Sul, Brazil, from 2007 to 2013
Source: PLoS One. 2014 Aug 12;9(8):e104394. doi: 10.1371/journal.pone.0104394 (PMC4130601; doi:10.1371/journal.pone.0104394)
Supplement: Table S7 — Data of reported dengue cases in 2013. (XLS) [file pone.0104394.s007.xls]

## Sheet: 2013
Table S7. Data of reported dengue cases in the State of Rio Grande do Sul, Brazil, in 2013.
NUMBER1	AGE2	GENDER	CITY	MONTH OF COLLECTION3	TRAVEL?	LOCATION OF TRAVEL4	SAMPLE 1 (S1)5	SAMPLE 2 (S2)6	SAMPLE 3 (S3)7	RESULTS	SEROTYPE	COMMENTS8
1	N.A.	N.A.	PORTO ALEGRE	N.A.	UNKNOWN	–	X			NEGATIVE	N.A.
2	44	MALE	PORTO ALEGRE	JANUARY	YES	MATO GROSSO	X			POSITIVE	N.A.
3	N.A.	N.A.	FREDERICO WESTPHALEN	N.A.	UNKNOWN	–	X			NEGATIVE	N.A.
4	N.A.	N.A.	TENENTE PORTELA	N.A.	YES	RONDÔNIA	X			NEGATIVE	N.A.
5	N.A.	N.A.	SANTA MARIA	N.A.	UNKNOWN	–	X			NEGATIVE	N.A.
6	N.A.	N.A.	BOSSOROCA	N.A.	UNKNOWN	–	X			NEGATIVE	N.A.
7	N.A.	N.A.	FARROUPILHA	N.A.	UNKNOWN	–	X			NEGATIVE	N.A.
8	N.A.	N.A.	IJUÍ	N.A.	UNKNOWN	–	X			NEGATIVE	N.A.
9	N.A.	N.A.	CARAZINHO	N.A.	UNKNOWN	–	X			NEGATIVE	N.A.
10	36	FEMALE	TEUTÔNIA	JANUARY	UNKNOWN	–	X			POSITIVE	N.A.
11	56	MALE	CÂNDIDO GODÓI	JANUARY	YES	MATO GROSSO	X			POSITIVE	N.A.
12	N.A.	N.A.	CÂNDIDO GODÓI	N.A.	NO	–	X			NEGATIVE	N.A.
13	N.A.	N.A.	SAPUCAIA DO SUL	N.A.	UNKNOWN	–	X			NEGATIVE	N.A.
14	25	MALE	CAXIAS DO SUL	JANUARY	YES	MATO GROSSO DO SUL	X			POSITIVE	N.A.
15	N.A.	N.A.	PORTO ALEGRE	N.A.	YES	SANTA CATARINA	X			NEGATIVE	N.A.
16	N.A.	N.A.	CAXIAS DO SUL	N.A.	NO	–	X			NEGATIVE	N.A.
17	N.A.	N.A.	GARIBALDI	N.A.	YES	WITHIN RIO GRANDE DO SUL	X			NEGATIVE	N.A.
18	18	MALE	ESPUMOSO	JANUARY	UNKNOWN	–	X			POSITIVE	N.A.
19	54	MALE	ESPUMOSO	JANUARY	UNKNOWN	–	X			POSITIVE	N.A.
20	55	MALE	PORTO ALEGRE	JANUARY	YES	RIO DE JANEIRO	X			POSITIVE	N.A.
21	27	FEMALE	CANOAS	JANUARY	YES	RIO DE JANEIRO	X			POSITIVE	N.A.
22	N.A.	N.A.	CERRO GRANDE DO SUL	N.A.	YES	SÃO PAULO AND WITHIN RIO GRANDE DO SUL	X			NEGATIVE	N.A.
23	N.A.	N.A.	ROLANTE	N.A.	YES	SERGIPE	X			NEGATIVE	N.A.
24	N.A.	N.A.	PORTO ALEGRE	N.A.	YES	ECUADOR	X			NEGATIVE	N.A.
25	N.A.	N.A.	PORTO ALEGRE	N.A.	YES	MINAS GERAIS	X			UNDETERMINED	N.A.
26	35	FEMALE	CAXIAS DO SUL	JANUARY	UNKNOWN	–	X			POSITIVE	N.A.
27	44	MALE	PORTO ALEGRE	JANUARY	YES	MINAS GERAIS	X			POSITIVE	N.A.
28	N.A.	N.A.	RIO GRANDE	N.A.	UNKNOWN	–	X			NEGATIVE	N.A.
29	40	MALE	RIO GRANDE	JANUARY	UNKNOWN	–	X			POSITIVE	N.A.
30	N.A.	N.A.	SANTO ÂNGELO	N.A.	YES	WITHIN RIO GRANDE DO SUL	X			NEGATIVE	N.A.
31	N.A.	N.A.	HORIZONTINA	N.A.	YES	WITHIN RIO GRANDE DO SUL	X			NEGATIVE	N.A.
32	N.A.	N.A.	SANTA ROSA	N.A.	YES	WITHIN RIO GRANDE DO SUL	X			NEGATIVE	N.A.
33	N.A.	N.A.	IJUÍ	N.A.	UNKNOWN	–	X			NEGATIVE	N.A.
34	N.A.	N.A.	PORTO ALEGRE	N.A.	UNKNOWN	–	X			NEGATIVE	N.A.
35	N.A.	N.A.	PORTO ALEGRE	N.A.	NO	–	X			NEGATIVE	N.A.
36	69	FEMALE	PORTO ALEGRE	JANUARY	YES	WITHIN RIO GRANDE DO SUL	X			POSITIVE	N.A.
37	N.A.	N.A.	PORTO ALEGRE	N.A.	YES	MINAS GERAIS AND URUGUAY	X			NEGATIVE	N.A.
38	N.A.	N.A.	CARAZINHO	N.A.	UNKNOWN	–		X		NEGATIVE	N.A.	S1:09 NEGATIVE
39	N.A.	N.A.	HORIZONTINA	N.A.	YES	GOIÁS	X			NEGATIVE	N.A.
40	N.A.	N.A.	SANTA ROSA	N.A.	UNKNOWN	–	X			NEGATIVE	N.A.
41	N.A.	N.A.	CERRO GRANDE DO SUL	N.A.	UNKNOWN	–		X		NEGATIVE	N.A.	S1:22 NEGATIVE
42	N.A.	N.A.	PORTO ALEGRE	N.A.	UNKNOWN	–	X			NEGATIVE	N.A.
43	N.A.	N.A.	CAXIAS DO SUL	N.A.	UNKNOWN	–	X			NEGATIVE	N.A.
44	N.A.	N.A.	SAPUCAIA DO SUL	N.A.	YES	WITHIN RIO GRANDE DO SUL	X			NEGATIVE	N.A.
45	38	MALE	PORTO ALEGRE	JANUARY	YES	RIO DE JANEIRO	X			POSITIVE	N.A.
46	N.A.	N.A.	TENENTE PORTELA	N.A.	NO	–	X			NEGATIVE	N.A.
47	N.A.	N.A.	TENENTE PORTELA	N.A.	NO	–	X			NEGATIVE	N.A.
48	33	FEMALE	PELOTAS	JANUARY	UNKNOWN	–	X			POSITIVE	N.A.
49	N.A.	N.A.	SERAFINA CORRÊA	N.A.	UNKNOWN	–	X			NEGATIVE	N.A.
50	N.A.	N.A.	RIO GRANDE	N.A.	UNKNOWN	–	X			NEGATIVE	N.A.
51	N.A.	N.A.	RIO GRANDE	N.A.	UNKNOWN	–	X			NEGATIVE	N.A.
52	N.A.	N.A.	CRUZ ALTA	N.A.	NO	–	X			NEGATIVE	N.A.
53	N.A.	N.A.	SANTA CRUZ DO SUL	N.A.	YES	RIO DE JANEIRO	X			NEGATIVE	N.A.
54	N.A.	N.A.	PORTO ALEGRE	N.A.	NO	–	X			NEGATIVE	N.A.
55	44	FEMALE	IJUÍ	JANUARY	UNKNOWN	–	X			POSITIVE	N.A.
56	N.A.	N.A.	IJUÍ	N.A.	UNKNOWN	–	X			NEGATIVE	N.A.
57	N.A.	N.A.	IJUÍ	N.A.	UNKNOWN	–	X			NEGATIVE	N.A.
58	N.A.	N.A.	IJUÍ	N.A.	UNKNOWN	–	X			NEGATIVE	N.A.
59	N.A.	N.A.	IJUÍ	N.A.	UNKNOWN	–	X			NEGATIVE	N.A.
60	N.A.	N.A.	IJUÍ	N.A.	YES	WITHIN RIO GRANDE DO SUL	X			NEGATIVE	N.A.
61	N.A.	N.A.	GRAVATAÍ	N.A.	UNKNOWN	–		X		NEGATIVE	N.A.	S1:35/13 NEGATIVE
62	N.A.	N.A.	SANTA ROSA	N.A.	YES	URUGUAY	X			NEGATIVE	N.A.
63	N.A.	N.A.	PELOTAS	N.A.	YES	RIO DE JANEIRO	X			NEGATIVE	N.A.
64	N.A.	N.A.	BOSSOROCA	N.A.	UNKNOWN	–		X		NEGATIVE	N.A.	S1:6 NEGATIVE
65	49	FEMALE	GUARANI DAS MISSÕES	JANUARY	YES	MATO GROSSO	X			POSITIVE	N.A.
66	N.A.	N.A.	FARROUPILHA	N.A.	YES	SANTA CATARINA AND WITHIN RIO GRANDE DO SUL		X		NEGATIVE	N.A.	S1:43 NEGATIVE
67	N.A.	N.A.	ALVORADA	N.A.	UNKNOWN	–	X			NEGATIVE	N.A.
68	N.A.	N.A.	GRAVATAÍ	N.A.	UNKNOWN	–	X			NEGATIVE	N.A.
69	N.A.	N.A.	SENADOR SALGADO FILHO	N.A.	YES	WITHIN RIO GRANDE DO SUL	X			NEGATIVE	N.A.
70	N.A.	N.A.	VIAMÃO	N.A.	UNKNOWN	–	X			NEGATIVE	N.A.
71	N.A.	N.A.	PORTO ALEGRE	N.A.	YES	WITHIN RIO GRANDE DO SUL		X		POSITIVE	N.A.	S1:36 POSITIVE
72	N.A.	N.A.	NOVO HAMBURGO	N.A.	YES	MATO GROSSO	X			NEGATIVE	N.A.
73	N.A.	N.A.	GIRUÁ	N.A.	UNKNOWN	–	X			NEGATIVE	N.A.
74	N.A.	N.A.	SENADOR SALGADO FILHO	N.A.	UNKNOWN	–	X			NEGATIVE	N.A.
75	N.A.	N.A.	CÂNDIDO GODÓI	N.A.	NO	–	X			NEGATIVE	N.A.
76	N.A.	N.A.	CANOAS	N.A.	NO	–	X			NEGATIVE	N.A.
77	N.A.	N.A.	ACEGUA	N.A.	UNKNOWN	–	X			NEGATIVE	N.A.
78	40	FEMALE	SAPUCAIA DO SUL	JANUARY	UNKNOWN	–		X		POSITIVE	N.A.	S1:44 NEGATIVE
79	27	FEMALE	GUAÍBA	JANUARY	YES	BAHIA	X			POSITIVE	N.A.
80	N.A.	N.A.	PORTO ALEGRE	N.A.	NO	–	X			NEGATIVE	N.A.
81	26	FEMALE	PORTO ALEGRE	JANUARY	YES	PERNAMBUCO	X			POSITIVE	N.A.
82	N.A.	N.A.	PORTO ALEGRE	N.A.	UNKNOWN	–	X			NEGATIVE	N.A.
83	N.A.	N.A.	IJUÍ	N.A.	UNKNOWN	–	X			NEGATIVE	N.A.
84	N.A.	N.A.	BARRA DO GUARITA	N.A.	NO	–	X			NEGATIVE	N.A.
85	32	MALE	RIO GRANDE	JANUARY	UNKNOWN	–	X			POSITIVE	N.A.
86	N.A.	N.A.	PORTO ALEGRE	N.A.	YES	URUGUAY	X			NEGATIVE	N.A.
87	N.A.	N.A.	ROLANTE	N.A.	UNKNOWN	–		X		NEGATIVE	N.A.	S1:23 NEGATIVE
88	N.A.	N.A.	HORIZONTINA	N.A.	NO	–	X			NEGATIVE	N.A.
89	N.A.	N.A.	HORIZONTINA	N.A.	UNKNOWN	–	X			NEGATIVE	N.A.
90	N.A.	N.A.	SANTA ROSA	N.A.	NO	–	X			NEGATIVE	N.A.
91	N.A.	N.A.	SANTA ROSA	N.A.	YES	PARAGUAY	X			NEGATIVE	N.A.
92	N.A.	N.A.	TUCUNDUVA	N.A.	NO	–	X			NEGATIVE	N.A.
93	14	FEMALE	CAXIAS DO SUL	JANUARY	YES	MATO GROSSO	X			POSITIVE	N.A.
94	27	MALE	BOM PRINCÍPIO	JANUARY	YES	GOIÁS	X			POSITIVE	N.A.
95	24	MALE	PASSO FUNDO	JANUARY	YES	MARANHÃO	X			POSITIVE	N.A.
96	N.A.	N.A.	PORTO ALEGRE	N.A.	YES	PARÁ	X			NEGATIVE	N.A.
97	N.A.	N.A.	NOVA PRATA	N.A.	UNKNOWN	–	X			NEGATIVE	N.A.
98	24	FEMALE	PORTO ALEGRE	FEBRUARY	NO	–	X			POSITIVE	N.A.
99	62	MALE	PORTO ALEGRE	FEBRUARY	YES	MATO GROSSO	X			POSITIVE	N.A.
100	35	FEMALE	PORTO ALEGRE	FEBRUARY	NO	–		X		POSITIVE	N.A.	S1:112 NEGATIVE
101	N.A.	N.A.	PORTO ALEGRE	N.A.	YES	RIO DE JANEIRO	X			NEGATIVE	N.A.
102	30	MALE	PORTO ALEGRE	FEBRUARY	NO	–	X			POSITIVE	N.A.
103	27	FEMALE	PORTO ALEGRE	FEBRUARY	NO	–	X			POSITIVE	N.A.
104	N.A.	N.A.	SANTO CRISTO	N.A.	YES	PARAGUAY	X			NEGATIVE	N.A.
105	50	FEMALE	SANTA CRUZ DO SUL	JANUARY	YES	GOIÁS	X			POSITIVE	N.A.
106	51	FEMALE	VIAMÃO	FEBRUARY	UNKNOWN	–	X			POSITIVE	N.A.
107	N.A.	N.A.	ROLANTE	N.A.	YES	PARAGUAY AND PARANÁ	X			NEGATIVE	N.A.
108	N.A.	N.A.	JÚLIO DE CASTILHOS	N.A.	UNKNOWN	–	X			NEGATIVE	N.A.
109	N.A.	N.A.	PORTO ALEGRE	N.A.	NO	–	X			NEGATIVE	N.A.
110	N.A.	N.A.	CAXIAS DO SUL	N.A.	UNKNOWN	–	X			NEGATIVE	N.A.
111	N.A.	N.A.	CAXIAS DO SUL	N.A.	UNKNOWN	–	X			NEGATIVE	N.A.
112	N.A.	N.A.	PORTO ALEGRE	N.A.	NO	–	X			NEGATIVE	UNDETERMINED
113	N.A.	N.A.	FREDERICO WESTPHALEN	N.A.	UNKNOWN	–	X			NEGATIVE	N.A.
114	N.A.	N.A.	SÃO JERÔNIMO	N.A.	UNKNOWN	–	X			NEGATIVE	N.A.
115	N.A.	N.A.	CAXIAS DO SUL	N.A.	UNKNOWN	–	X			NEGATIVE	N.A.
116	N.A.	N.A.	GRAVATAÍ	N.A.	UNKNOWN	–	X			NEGATIVE	N.A.
117	N.A.	N.A.	PORTO ALEGRE	N.A.	NO	–	X			NEGATIVE	N.A.
118	N.A.	N.A.	PORTO ALEGRE	N.A.	YES	RIO DE JANEIRO	X			UNDETERMINED	N.A.
119	N.A.	N.A.	PORTO ALEGRE	N.A.	YES	WITHIN RIO GRANDE DO SUL	X			NEGATIVE	N.A.
120	N.A.	N.A.	PORTO ALEGRE	N.A.	UNKNOWN	–	X			NEGATIVE	N.A.
121	48	MALE	PORTO ALEGRE	FEBRUARY	YES	MATO GROSSO	X			POSITIVE	N.A.
122	N.A.	N.A.	SOLEDADE	N.A.	UNKNOWN	–	X			NEGATIVE	N.A.
123	31	MALE	SÃO LEOPOLDO	FEBRUARY	YES	MATO GROSSO	X			POSITIVE	N.A.
124	N.A.	N.A.	SANTA ROSA	N.A.	NO	–	X			NEGATIVE	N.A.
125	35	MALE	PEJUÇARA	FEBRUARY	YES	MATO GROSSO	X			POSITIVE	N.A.
126	N.A.	N.A.	SANTO AUGUSTO	N.A.	UNKNOWN	–	X			NEGATIVE	N.A.
127	14	MALE	PORTO ALEGRE	FEBRUARY	NO	–	X			POSITIVE	DENGUE 2
128	34	MALE	PORTO ALEGRE	JANUARY	YES	MINAS GERAIS	X			POSITIVE	DENGUE 4
129	N.A.	N.A.	GRAVATAÍ	N.A.	UNKNOWN	–		X		NEGATIVE	N.A.	S1:68 NEGATIVE
130	N.A.	N.A.	PORTO ALEGRE	N.A.	UNKNOWN	–	X			NEGATIVE	N.A.
131	N.A.	N.A.	VIAMÃO	N.A.	UNKNOWN	–	X			NEGATIVE	N.A.
132	N.A.	N.A.	GRAVATAÍ	N.A.	NO	–	X			NEGATIVE	N.A.
133	50	MALE	TUPANCIRETÃ	FEBRUARY	NO	–	X			POSITIVE	N.A.
134	N.A.	N.A.	PORTO ALEGRE	N.A.	UNKNOWN	–	X			NEGATIVE	N.A.
135	N.A.	N.A.	VIAMÃO	N.A.	UNKNOWN	–	X			NEGATIVE	N.A.
136	N.A.	N.A.	IJUÍ	N.A.	UNKNOWN	–	X			NEGATIVE	N.A.
137	N.A.	N.A.	IJUÍ	N.A.	UNKNOWN	–	X			NEGATIVE	N.A.
138	N.A.	N.A.	IJUÍ	N.A.	UNKNOWN	–	X			NEGATIVE	N.A.
139	N.A.	N.A.	IJUÍ	N.A.	YES	MATO GROSSO DO SUL	X			NEGATIVE	N.A.
140	66	MALE	IJUÍ	FEBRUARY	YES	MATO GROSSO	X			POSITIVE	N.A.
141	N.A.	N.A.	IJUÍ	N.A.	UNKNOWN	–	X			NEGATIVE	N.A.
142	N.A.	N.A.	IJUÍ	N.A.	UNKNOWN	–	X			NEGATIVE	N.A.
143	N.A.	N.A.	CAXIAS DO SUL	N.A.	UNKNOWN	–	X			NEGATIVE	N.A.
144	N.A.	N.A.	PORTO ALEGRE	N.A.	YES	RIO DE JANEIRO	X			NEGATIVE	N.A.
145	40	MALE	PORTO ALEGRE	FEBRUARY	YES	RIO DE JANEIRO	X			POSITIVE	N.A.
146	36	FEMALE	PORTO ALEGRE	FEBRUARY	UNKNOWN	–	X			POSITIVE	N.A.
147	N.A.	N.A.	PORTO ALEGRE	N.A.	UNKNOWN	–	X			NEGATIVE	N.A.
148	15	FEMALE	PORTO ALEGRE	FEBRUARY	UNKNOWN	–	X			POSITIVE	N.A.
149	N.A.	N.A.	CRISTAL	N.A.	UNKNOWN	–	X			NEGATIVE	N.A.
150	N.A.	N.A.	PORTO ALEGRE	N.A.	UNKNOWN	–		X		NEGATIVE	N.A.	S1:119 NEGATIVE
151	N.A.	N.A.	SENADOR SALGADO FILHO	N.A.	YES	MATO GROSSO	X			NEGATIVE	N.A.
152	N.A.	N.A.	CAXIAS DO SUL	N.A.	NO	–	X			NEGATIVE	N.A.
153	31	FEMALE	BENTO GONÇALVES	FEBRUARY	YES	WITHIN RIO GRANDE DO SUL	X			POSITIVE	N.A.
154	N.A.	N.A.	PASSO FUNDO	N.A.	YES	MATO GROSSO	X			NEGATIVE	N.A.
155	74	MALE	BARRACÃO	FEBRUARY	UNKNOWN	–	X			POSITIVE	N.A.
156	N.A.	N.A.	VIAMÃO	N.A.	UNKNOWN	–		X		NEGATIVE	N.A.	S1:135 NEGATIVE
157	N.A.	N.A.	PORTO ALEGRE	N.A.	NO	–	X			NEGATIVE	N.A.
158	N.A.	N.A.	SANTA ROSA	N.A.	UNKNOWN	–	X			NEGATIVE	N.A.
159	N.A.	N.A.	PORTO ALEGRE	N.A.	YES	PARÁ	X			NEGATIVE	UNDETERMINED
160	N.A.	N.A.	PORTO ALEGRE	N.A.	UNKNOWN	–	X			NEGATIVE	UNDETERMINED
161	N.A.	N.A.	PORTO ALEGRE	N.A.	NO	–	X			NEGATIVE	N.A.
162	N.A.	N.A.	PORTO ALEGRE	N.A.	NO	–	X			NEGATIVE	N.A.
163	N.A.	N.A.	PORTO ALEGRE	N.A.	NO	–	X			NEGATIVE	N.A.
164	N.A.	N.A.	PORTO ALEGRE	N.A.	UNKNOWN	–	X			NEGATIVE	N.A.
165	N.A.	N.A.	LAJEADO	N.A.	UNKNOWN	–		X		POSITIVE	N.A.	S1:227 POSITIVE
166	N.A.	N.A.	PORTO ALEGRE	N.A.	NO	–	X			NEGATIVE	N.A.
167	N.A.	N.A.	PORTO ALEGRE	N.A.	UNKNOWN	–	X			NEGATIVE	N.A.
168	N.A.	N.A.	SANTA CRUZ DO SUL	N.A.	YES	GOIÁS	X			NEGATIVE	N.A.
169	N.A.	N.A.	SANTA CRUZ DO SUL	N.A.	UNKNOWN	–	X			NEGATIVE	N.A.
170	N.A.	N.A.	SANTA CRUZ DO SUL	N.A.	UNKNOWN	–	X			NEGATIVE	N.A.
171	56	FEMALE	SANTA CRUZ DO SUL	FEBRUARY	UNKNOWN	–	X			POSITIVE	N.A.
172	N.A.	N.A.	SÃO BORJA	N.A.	UNKNOWN	–	X			NEGATIVE	N.A.
173	N.A.	N.A.	RIO GRANDE	N.A.	UNKNOWN	–	X			NEGATIVE	N.A.
174	N.A.	N.A.	GRAVATAÍ	N.A.	UNKNOWN	–	X			NEGATIVE	N.A.
175	N.A.	N.A.	PORTO ALEGRE	N.A.	UNKNOWN	–	X			NEGATIVE	N.A.
176	N.A.	N.A.	PORTO ALEGRE	N.A.	UNKNOWN	–	X			NEGATIVE	N.A.
177	22	FEMALE	PORTO ALEGRE	FEBRUARY	NO	–	X			POSITIVE	N.A.
178	N.A.	N.A.	NOVA CANDELÁRIA	N.A.	UNKNOWN	–	X			NEGATIVE	N.A.
179	N.A.	N.A.	SANTA ROSA	N.A.	NO	–	X			NEGATIVE	N.A.
180	N.A.	N.A.	SENADOR SALGADO FILHO	N.A.	YES	WITHIN RIO GRANDE DO SUL	X			NEGATIVE	N.A.
181	44	FEMALE	SANTA ROSA	FEBRUARY	NO	–	X			POSITIVE	N.A.
182	49	MALE	SANTO CRISTO	FEBRUARY	YES	MATO GROSSO DO SUL	X			POSITIVE	N.A.
183	N.A.	N.A.	SÃO LEOPOLDO	N.A.	UNKNOWN	–	X			NEGATIVE	N.A.
184	N.A.	N.A.	PORTO ALEGRE	N.A.	UNKNOWN	–	X			NEGATIVE	N.A.
185	N.A.	N.A.	PORTO ALEGRE	N.A.	UNKNOWN	–	X			NEGATIVE	N.A.
186	28	MALE	SANTA MARIA	FEBRUARY	YES	BAHIA	X			POSITIVE	N.A.
187	N.A.	N.A.	IJUÍ	N.A.	YES	WITHIN RIO GRANDE DO SUL	X			NEGATIVE	N.A.
188	37	FEMALE	BARRACÃO	FEBRUARY	UNKNOWN	–	X			POSITIVE	N.A.
189	N.A.	N.A.	CAXIAS DO SUL	N.A.	UNKNOWN	–		X		NEGATIVE	N.A.	S1:111 NEGATIVE
190	N.A.	N.A.	PORTO ALEGRE	N.A.	UNKNOWN	–	X			NEGATIVE	N.A.
191	N.A.	N.A.	PORTO ALEGRE	N.A.	YES	WITHIN RIO GRANDE DO SUL	X			NEGATIVE	N.A.
192	N.A.	N.A.	PORTO ALEGRE	N.A.	YES	WITHIN RIO GRANDE DO SUL	X			NEGATIVE	N.A.
193	N.A.	N.A.	PORTO ALEGRE	N.A.	UNKNOWN	–	X			NEGATIVE	N.A.
194	N.A.	N.A.	PORTO ALEGRE	N.A.	YES	WITHIN RIO GRANDE DO SUL	X			NEGATIVE	N.A.
195	N.A.	N.A.	CÂNDIDO GODÓI	N.A.	UNKNOWN	–	X			NEGATIVE	N.A.
196	N.A.	N.A.	VIAMÃO	N.A.	UNKNOWN	–	X			NEGATIVE	N.A.
197	N.A.	N.A.	TRÊS DE MAIO	N.A.	YES	WITHIN RIO GRANDE DO SUL	X			NEGATIVE	N.A.
198	N.A.	N.A.	GRAVATAÍ	N.A.	UNKNOWN	–	X			NEGATIVE	N.A.
199	N.A.	N.A.	PORTO ALEGRE	N.A.	UNKNOWN	–		X		NEGATIVE	N.A.	S1:134 NEGATIVE
200	26	MALE	PORTO ALEGRE	FEBRUARY	YES	BAHIA	X			POSITIVE	N.A.
201	N.A.	N.A.	PORTO ALEGRE	N.A.	UNKNOWN	–		X		NEGATIVE	N.A.
202	N.A.	N.A.	PORTO ALEGRE	N.A.	YES	ESPIRITO SANTO	X			NEGATIVE	N.A.
203	N.A.	N.A.	PORTO ALEGRE	N.A.	UNKNOWN	–	X			NEGATIVE	N.A.
204	N.A.	N.A.	PORTO ALEGRE	N.A.	UNKNOWN	–	X			NEGATIVE	N.A.
205	N.A.	N.A.	SANTO CRISTO	N.A.	UNKNOWN	–	X			NEGATIVE	N.A.
206	29	MALE	IJUÍ	FEBRUARY	UNKNOWN	–	X			POSITIVE	N.A.
207	N.A.	N.A.	IJUÍ	N.A.	UNKNOWN	–	X			NEGATIVE	N.A.
208	N.A.	N.A.	IJUÍ	N.A.	YES	WITHIN RIO GRANDE DO SUL	X			NEGATIVE	N.A.
209	N.A.	N.A.	IJUÍ	N.A.	UNKNOWN	–	X			NEGATIVE	N.A.
210	N.A.	N.A.	PORTO ALEGRE	N.A.	UNKNOWN	–	X			NEGATIVE	N.A.
211	N.A.	N.A.	CAXIAS DO SUL	N.A.	YES	MATO GROSSO	X			NEGATIVE	N.A.
212	N.A.	N.A.	BENTO GONÇALVES	N.A.	YES	PARANÁ	X			NEGATIVE	N.A.
213	N.A.	N.A.	ESTÂNCIA VELHA	N.A.	YES	WITHIN RIO GRANDE DO SUL	X			NEGATIVE	N.A.
214	N.A.	N.A.	ALPESTRE	N.A.	UNKNOWN	–	X			NEGATIVE	N.A.
215	28	FEMALE	PORTO ALEGRE	FEBRUARY	UNKNOWN	–	X			POSITIVE	N.A.
216	N.A.	N.A.	PORTO ALEGRE	N.A.	NO	–	X			NEGATIVE	N.A.
217	N.A.	N.A.	PORTO ALEGRE	N.A.	UNKNOWN	–	X			NEGATIVE	N.A.
218	N.A.	N.A.	PORTO ALEGRE	N.A.	UNKNOWN	–	X			NEGATIVE	N.A.
219	N.A.	N.A.	PORTO ALEGRE	N.A.	UNKNOWN	–	X			NEGATIVE	N.A.
220	18	MALE	PORTO ALEGRE	FEBRUARY	UNKNOWN	–	X			POSITIVE	DENGUE 2
221	32	MALE	PORTO ALEGRE	FEBRUARY	YES	RIO DE JANEIRO	X			POSITIVE	DENGUE 4
222	30	MALE	PORTO ALEGRE	FEBRUARY	YES	RIO DE JANEIRO	X			POSITIVE	DENGUE 4
223	41	FEMALE	CHAPADA	FEBRUARY	YES	GOIÁS	X			POSITIVE	N.A.
224	N.A.	N.A.	GRAVATAÍ	N.A.	UNKNOWN	–	X			NEGATIVE	N.A.
225	N.A.	N.A.	GRAVATAÍ	N.A.	UNKNOWN	–	X			NEGATIVE	N.A.
226	N.A.	N.A.	PORTO ALEGRE	N.A.	UNKNOWN	–	X			NEGATIVE	N.A.
227	34	FEMALE	LAJEADO	FEBRUARY	YES	BAHIA	X			POSITIVE	DENGUE 4
228	N.A.	N.A.	VIAMÃO	N.A.	UNKNOWN	–	X			NEGATIVE	N.A.
229	N.A.	N.A.	VIAMÃO	N.A.	UNKNOWN	–		X		NEGATIVE	N.A.	S1:70 NEGATIVE
230	N.A.	N.A.	CANOAS	N.A.	UNKNOWN	–	X			NEGATIVE	N.A.
231	N.A.	N.A.	PORTO ALEGRE	N.A.	UNKNOWN	–	X			NEGATIVE	N.A.
232	N.A.	N.A.	VIAMÃO	N.A.	NO	–	X			NEGATIVE	N.A.
233	N.A.	N.A.	PORTO ALEGRE	N.A.	UNKNOWN	–	X			NEGATIVE	N.A.
234	N.A.	N.A.	PORTO ALEGRE	N.A.	UNKNOWN	–	X			NEGATIVE	N.A.
235	N.A.	N.A.	PORTO ALEGRE	N.A.	YES	WITHIN RIO GRANDE DO SUL	X			NEGATIVE	N.A.
236	N.A.	N.A.	PORTO ALEGRE	N.A.	YES	WITHIN RIO GRANDE DO SUL	X			NEGATIVE	N.A.
237	N.A.	N.A.	PORTO ALEGRE	N.A.	NO	–	X			NEGATIVE	N.A.
238	N.A.	N.A.	VIAMÃO	N.A.	NO	–	X			NEGATIVE	N.A.
239	N.A.	N.A.	PORTO ALEGRE	N.A.	NO	–	X			NEGATIVE	N.A.
240	N.A.	N.A.	CAMAQUÃ	N.A.	UNKNOWN	–	X			NEGATIVE	N.A.
241	N.A.	N.A.	SANTIAGO	N.A.	UNKNOWN	–	X			NEGATIVE	N.A.
242	16	MALE	PORTO ALEGRE	FEBRUARY	UNKNOWN	–	X			POSITIVE	N.A.
243	N.A.	N.A.	CACHOEIRINHA	N.A.	UNKNOWN	–	X			NEGATIVE	N.A.
244	50	MALE	CAXIAS DO SUL	FEBRUARY	YES	ESPIRITO SANTO	X			POSITIVE	N.A.
245	N.A.	N.A.	CAXIAS DO SUL	N.A.	NO	–	X			NEGATIVE	N.A.
246	24	MALE	SANTA ROSA	FEBRUARY	NO	–	X			POSITIVE	N.A.
247	55	MALE	SANTA ROSA	FEBRUARY	NO	–	X			POSITIVE	N.A.
248	21	MALE	HORIZONTINA	FEBRUARY	UNKNOWN	–	X			POSITIVE	N.A.
249	27	MALE	SANTA ROSA	FEBRUARY	YES	WITHIN RIO GRANDE DO SUL	X			POSITIVE	N.A.
250	N.A.	N.A.	ESTÂNCIA VELHA	N.A.	YES	WITHIN RIO GRANDE DO SUL	X			UNDETERMINED	N.A.
251	33	MALE	SÃO LEOPOLDO	FEBRUARY	UNKNOWN	–	X			POSITIVE	N.A.
252	N.A.	N.A.	CANOAS	N.A.	YES	BAHIA	X			NEGATIVE	N.A.
253	N.A.	N.A.	PORTO ALEGRE	N.A.	UNKNOWN	–	X			NEGATIVE	N.A.
254	N.A.	N.A.	PORTO ALEGRE	N.A.	UNKNOWN	–	X			NEGATIVE	N.A.
255	51	FEMALE	PORTO ALEGRE	FEBRUARY	NO	–		X		POSITIVE	N.A.	S1:147 NEGATIVE
256	N.A.	N.A.	PORTO ALEGRE	N.A.	NO	–	X			NEGATIVE	N.A.
257	13	MALE	PELOTAS	FEBRUARY	UNKNOWN	–	X			POSITIVE	N.A.
258	N.A.	N.A.	CHAPADA	N.A.	UNKNOWN	–	X			NEGATIVE	N.A.
259	N.A.	N.A.	CHAPADA	N.A.	UNKNOWN	–	X			NEGATIVE	N.A.
260	N.A.	N.A.	CHAPADA	N.A.	UNKNOWN	–	X			NEGATIVE	N.A.
261	N.A.	N.A.	CHAPADA	N.A.	UNKNOWN	–	X			NEGATIVE	N.A.
262	N.A.	N.A.	RIO GRANDE	N.A.	UNKNOWN	–		X		NEGATIVE	N.A.	S1:173 NEGATIVE
263	N.A.	N.A.	GRAVATAÍ	N.A.	UNKNOWN	–	X			NEGATIVE	N.A.
264	N.A.	N.A.	GRAVATAÍ	N.A.	UNKNOWN	–	X			NEGATIVE	N.A.
265	N.A.	N.A.	GRAVATAÍ	N.A.	UNKNOWN	–	X			NEGATIVE	N.A.
266	N.A.	N.A.	GRAVATAÍ	N.A.	UNKNOWN	–	X			NEGATIVE	N.A.
267	N.A.	N.A.	MONTENEGRO	N.A.	UNKNOWN	–	X			NEGATIVE	N.A.
268	N.A.	N.A.	MONTENEGRO	N.A.	UNKNOWN	–	X			NEGATIVE	N.A.
269	48	MALE	PORTÃO	FEBRUARY	UNKNOWN	–	X			POSITIVE	N.A.
270	N.A.	N.A.	PORTO ALEGRE	N.A.	UNKNOWN	–	X			NEGATIVE	N.A.
271	N.A.	N.A.	PORTO ALEGRE	N.A.	YES	RIO DE JANEIRO		X		NEGATIVE	N.A.	S1:222 POSITIVE
272	35	FEMALE	PORTO ALEGRE	FEBRUARY	YES	RIO DE JANEIRO	X			POSITIVE	N.A.
273	N.A.	N.A.	PORTO ALEGRE	N.A.	UNKNOWN	–	X			NEGATIVE	N.A.
274	N.A.	N.A.	PORTO ALEGRE	N.A.	UNKNOWN	–	X			NEGATIVE	N.A.
275	N.A.	N.A.	PORTO ALEGRE	N.A.	UNKNOWN	–	X			NEGATIVE	N.A.
276	N.A.	N.A.	PORTO ALEGRE	N.A.	UNKNOWN	–	X			NEGATIVE	N.A.
277	N.A.	N.A.	PORTO ALEGRE	N.A.	UNKNOWN	–	X			NEGATIVE	N.A.
278	42	MALE	SÃO LUIZ GONZAGA	FEBRUARY	YES	MATO GROSSO	X			POSITIVE	N.A.
279	N.A.	N.A.	PORTO ALEGRE	N.A.	UNKNOWN	–	X			NEGATIVE	N.A.
280	N.A.	N.A.	PORTO ALEGRE	N.A.	UNKNOWN	–	X			NEGATIVE	N.A.
281	50	MALE	PORTO ALEGRE	FEBRUARY	UNKNOWN	–		X		POSITIVE	N.A.	S1:159 NEGATIVE
282	N.A.	N.A.	SANTA ROSA	N.A.	NO	–	X			NEGATIVE	N.A.
283	54	FEMALE	SÃO MIGUEL DAS MISSÕES	FEBRUARY	UNKNOWN	–	X			POSITIVE	N.A.
284	N.A.	N.A.	PARAÍ	N.A.	YES	SANTA CATARINA AND WITHIN RIO GRANDE DO SUL	X			NEGATIVE	N.A.
285	N.A.	N.A.	OSÓRIO	N.A.	UNKNOWN	–	X			NEGATIVE	N.A.
286	N.A.	N.A.	PORTO ALEGRE	N.A.	UNKNOWN	–	X			NEGATIVE	UNDETERMINED
287	N.A.	N.A.	CANOAS	N.A.	UNKNOWN	–	X			NEGATIVE	N.A.
288	24	MALE	PORTO ALEGRE	FEBRUARY	YES	ESPIRITO SANTO	X			POSITIVE	N.A.
289	38	MALE	IJUÍ	FEBRUARY	YES	WITHIN RIO GRANDE DO SUL	X			POSITIVE	N.A.
290	N.A.	N.A.	IJUÍ	N.A.	UNKNOWN	–	X			NEGATIVE	N.A.
291	N.A.	N.A.	PORTO ALEGRE	N.A.	UNKNOWN	–	X			NEGATIVE	N.A.
292	N.A.	N.A.	GRAVATAÍ	N.A.	UNKNOWN	–	X			NEGATIVE	N.A.
293	N.A.	N.A.	GRAVATAÍ	N.A.	UNKNOWN	–	X			NEGATIVE	N.A.
294	N.A.	N.A.	CAPÃO DA CANOA	N.A.	UNKNOWN	–	X			NEGATIVE	N.A.
295	65	MALE	CAXIAS DO SUL	FEBRUARY	UNKNOWN	–	X			POSITIVE	N.A.
296	N.A.	N.A.	VIAMÃO	N.A.	UNKNOWN	–	X			NEGATIVE	N.A.
297	N.A.	N.A.	VIAMÃO	N.A.	UNKNOWN	–	X			NEGATIVE	N.A.
298	N.A.	N.A.	VIAMÃO	N.A.	UNKNOWN	–	X			NEGATIVE	N.A.
299	53	FEMALE	SÃO NICOLAU	FEBRUARY	YES	MATO GROSSO	X			POSITIVE	N.A.
300	N.A.	N.A.	VIAMÃO	N.A.	UNKNOWN	–	X			NEGATIVE	N.A.
301	N.A.	N.A.	PORTO ALEGRE	N.A.	UNKNOWN	–	X			NEGATIVE	N.A.
302	N.A.	N.A.	PORTO ALEGRE	N.A.	NO	–	X			NEGATIVE	N.A.
303	N.A.	N.A.	PORTO ALEGRE	N.A.	UNKNOWN	–		X		NEGATIVE	N.A.
304	N.A.	N.A.	PORTO ALEGRE	N.A.	UNKNOWN	–	X			NEGATIVE	N.A.
305	N.A.	N.A.	PORTO ALEGRE	N.A.	YES	SANTA CATARINA	X			UNDETERMINED	N.A.
306	N.A.	N.A.	PORTO ALEGRE	N.A.	UNKNOWN	–	X			NEGATIVE	N.A.
307	N.A.	N.A.	PORTO ALEGRE	N.A.	YES	SANTA CATARINA AND WITHIN RIO GRANDE DO SUL	X			NEGATIVE	N.A.
308	N.A.	N.A.	PORTO ALEGRE	N.A.	UNKNOWN	–	X			NEGATIVE	N.A.
309	30	MALE	PORTO ALEGRE	FEBRUARY	UNKNOWN	–	X			POSITIVE	DENGUE 4
310	N.A.	N.A.	PORTO ALEGRE	N.A.	UNKNOWN	–	X			NEGATIVE	N.A.
311	N.A.	N.A.	PORTO ALEGRE	N.A.	UNKNOWN	–	X			NEGATIVE	N.A.
312	53	MALE	PORTO ALEGRE	FEBRUARY	UNKNOWN	–	X			POSITIVE	N.A.
313	N.A.	N.A.	PORTO ALEGRE	N.A.	UNKNOWN	–	X			NEGATIVE	N.A.
314	N.A.	N.A.	PORTO ALEGRE	N.A.	UNKNOWN	–	X			NEGATIVE	N.A.
315	N.A.	N.A.	CAMAQUÃ	N.A.	UNKNOWN	–	X			NEGATIVE	N.A.
316	N.A.	N.A.	SANTIAGO	N.A.	UNKNOWN	–	X			NEGATIVE	N.A.
317	N.A.	N.A.	TOROPI	N.A.	UNKNOWN	–	X			NEGATIVE	N.A.
318	N.A.	N.A.	CARAZINHO	N.A.	YES	PARANÁ	X			NEGATIVE	N.A.
319	55	FEMALE	CARAZINHO	FEBRUARY	YES	PARANÁ	X			POSITIVE	N.A.
320	N.A.	N.A.	DOIS IRMÃOS	N.A.	UNKNOWN	–	X			NEGATIVE	N.A.
321	N.A.	N.A.	TRÊS PASSOS	N.A.	YES	MATO GROSSO	X			NEGATIVE	N.A.
322	N.A.	N.A.	PORTO ALEGRE	N.A.	UNKNOWN	–	X			NEGATIVE	N.A.
323	49	MALE	PORTO ALEGRE	FEBRUARY	YES	RIO DE JANEIRO	X			POSITIVE	N.A.
324	N.A.	N.A.	PORTO ALEGRE	N.A.	YES	RIO DE JANEIRO	X			NEGATIVE	N.A.
325	N.A.	N.A.	SENADOR SALGADO FILHO	N.A.	UNKNOWN	–	X			NEGATIVE	N.A.
326	N.A.	N.A.	PORTO ALEGRE	N.A.	UNKNOWN	–	X			NEGATIVE	N.A.
327	9	MALE	PORTO ALEGRE	MARCH	UNKNOWN	–	X			POSITIVE	N.A.
328	N.A.	N.A.	PORTO ALEGRE	N.A.	UNKNOWN	–	X			NEGATIVE	N.A.
329	N.A.	N.A.	MONTENEGRO	N.A.	UNKNOWN	–	X			NEGATIVE	N.A.
330	N.A.	N.A.	ESTÂNCIA VELHA	N.A.	UNKNOWN	–		X		NEGATIVE	N.A.	S1:250 UNDETERMINED
331	N.A.	N.A.	VIAMÃO	N.A.	UNKNOWN	–		X		NEGATIVE	N.A.	S1:194 NEGATIVE
332	N.A.	N.A.	VIAMÃO	N.A.	NO	–	X			NEGATIVE	N.A.
333	N.A.	N.A.	PORTO ALEGRE	N.A.	UNKNOWN	–	X			NEGATIVE	N.A.
334	N.A.	N.A.	PORTO ALEGRE	N.A.	UNKNOWN	–	X			NEGATIVE	N.A.
335	N.A.	N.A.	PORTO ALEGRE	N.A.	UNKNOWN	–	X			NEGATIVE	N.A.
336	N.A.	N.A.	PORTO ALEGRE	N.A.	UNKNOWN	–	X			NEGATIVE	UNDETERMINED
337	N.A.	N.A.	PORTO ALEGRE	N.A.	UNKNOWN	–	X			NEGATIVE	N.A.
338	N.A.	N.A.	PORTO ALEGRE	N.A.	UNKNOWN	–	X			NEGATIVE	N.A.
339	N.A.	N.A.	PORTO ALEGRE	N.A.	UNKNOWN	–	X			NEGATIVE	N.A.
340	N.A.	N.A.	PORTO ALEGRE	N.A.	UNKNOWN	–	X			NEGATIVE	N.A.
341	54	MALE	BARRA DO RIBEIRO	MARCH	UNKNOWN	–	X			POSITIVE	N.A.
342	48	FEMALE	PORTO ALEGRE	FEBRUARY	UNKNOWN	–	X			POSITIVE	DENGUE 2
343	31	FEMALE	PORTO ALEGRE	FEBRUARY	UNKNOWN	–	X			POSITIVE	DENGUE 4
344	69	MALE	PORTO ALEGRE	FEBRUARY	UNKNOWN	–	X			POSITIVE	DENGUE 4
345	29	MALE	PORTO ALEGRE	FEBRUARY	UNKNOWN	–	X			POSITIVE	DENGUE 4
346	20	MALE	PORTO ALEGRE	FEBRUARY	UNKNOWN	–	X			POSITIVE	DENGUE 2
347	29	MALE	PORTO ALEGRE	FEBRUARY	UNKNOWN	–	X			POSITIVE	DENGUE 1
348	56	MALE	PORTO ALEGRE	FEBRUARY	UNKNOWN	–	X			POSITIVE	DENGUE 2
349	N.A.	N.A.	PORTO ALEGRE	N.A.	UNKNOWN	–	X			NEGATIVE	UNDETERMINED
350	N.A.	N.A.	PORTO ALEGRE	N.A.	UNKNOWN	–	X			NEGATIVE	UNDETERMINED
351	N.A.	N.A.	ITAQUI	N.A.	UNKNOWN	–	X			NEGATIVE	N.A.
352	N.A.	N.A.	ITAQUI	N.A.	UNKNOWN	–	X			NEGATIVE	N.A.
353	N.A.	N.A.	GRAVATAÍ	N.A.	UNKNOWN	–	X			NEGATIVE	N.A.
354	N.A.	N.A.	GRAVATAÍ	N.A.	UNKNOWN	–	X			NEGATIVE	N.A.
355	N.A.	N.A.	VIAMÃO	N.A.	UNKNOWN	–	X			NEGATIVE	N.A.
356	61	FEMALE	CAXIAS DO SUL	MARCH	YES	MATO GROSSO	X			POSITIVE	N.A.
357	N.A.	N.A.	PORTO ALEGRE	N.A.	YES	WITHIN RIO GRANDE DO SUL	X			NEGATIVE	N.A.
358	58	MALE	PORTO ALEGRE	MARCH	UNKNOWN	–		X		POSITIVE	N.A.	S1:234 NEGATIVE
359	N.A.	N.A.	CACHOEIRINHA	N.A.	YES	SANTA CATARINA	X			NEGATIVE	N.A.
360	N.A.	N.A.	PORTO ALEGRE	N.A.	UNKNOWN	–	X			NEGATIVE	N.A.
361	N.A.	N.A.	TENENTE PORTELA	N.A.	UNKNOWN	–	X			NEGATIVE	N.A.
362	31	FEMALE	CANOAS	MARCH	UNKNOWN	–	X			POSITIVE	N.A.
363	N.A.	N.A.	PORTO ALEGRE	N.A.	NO	–	X			NEGATIVE	N.A.
364	N.A.	N.A.	PORTO ALEGRE	N.A.	UNKNOWN	–	X			NEGATIVE	N.A.
365	N.A.	N.A.	PORTO ALEGRE	N.A.	UNKNOWN	–		X		NEGATIVE	N.A.	S1:337 NEGATIVE
366	N.A.	N.A.	PORTO ALEGRE	N.A.	NO	–	X			NEGATIVE	N.A.
367	N.A.	N.A.	PORTO ALEGRE	N.A.	NO	–	X			NEGATIVE	N.A.
368	60	MALE	PORTO ALEGRE	MARCH	UNKNOWN	–	X			POSITIVE	N.A.
369	N.A.	N.A.	PORTO ALEGRE	N.A.	UNKNOWN	–	X			NEGATIVE	N.A.
370	N.A.	N.A.	VIAMÃO	N.A.	UNKNOWN	–		X		NEGATIVE	N.A.	S1:298 NEGATIVE
371	N.A.	N.A.	PORTO ALEGRE	N.A.	UNKNOWN	–	X			NEGATIVE	N.A.
372	N.A.	N.A.	PORTO ALEGRE	N.A.	NO	–	X			NEGATIVE	N.A.
373	N.A.	N.A.	PORTO ALEGRE	N.A.	UNKNOWN	–	X			NEGATIVE	N.A.
374	N.A.	N.A.	IJUÍ	N.A.	UNKNOWN	–	X			NEGATIVE	N.A.
375	N.A.	N.A.	IJUÍ	N.A.	UNKNOWN	–	X			NEGATIVE	N.A.
376	N.A.	N.A.	IJUÍ	N.A.	UNKNOWN	–	X			NEGATIVE	N.A.
377	N.A.	N.A.	IJUÍ	N.A.	UNKNOWN	–	X			NEGATIVE	N.A.
378	N.A.	N.A.	BOA VISTA DO INCRA	N.A.	UNKNOWN	–	X			NEGATIVE	N.A.
379	N.A.	N.A.	BOA VISTA DO INCRA	N.A.	UNKNOWN	–	X			NEGATIVE	N.A.
380	51	MALE	SELBACH	FEBRUARY	YES	MATO GROSSO	X			POSITIVE	N.A.
381	N.A.	N.A.	ALVORADA	N.A.	UNKNOWN	–	X			NEGATIVE	N.A.
382	64	MALE	CAXIAS DO SUL	MARCH	YES	MATO GROSSO DO SUL	X			POSITIVE	N.A.
383	N.A.	N.A.	PORTÃO	N.A.	UNKNOWN	–	X			NEGATIVE	N.A.
384	N.A.	N.A.	PORTO ALEGRE	N.A.	YES	WITHIN RIO GRANDE DO SUL	X			NEGATIVE	N.A.
385	N.A.	N.A.	FLORES DA CUNHA	N.A.	UNKNOWN	–	X			NEGATIVE	N.A.
386	N.A.	N.A.	CHAPADA	N.A.	UNKNOWN	–		X		NEGATIVE	N.A.	S1:259 NEGATIVE
387	N.A.	N.A.	CHAPADA	N.A.	UNKNOWN	–		X		NEGATIVE	N.A.	S1:258 NEGATIVE
388	N.A.	N.A.	CHAPADA	N.A.	UNKNOWN	–		X		NEGATIVE	N.A.	S1:260 NEGATIVE
389	N.A.	N.A.	CHAPADA	N.A.	UNKNOWN	–		X		NEGATIVE	N.A.	S1:261 NEGATIVE
390	N.A.	N.A.	SANTANA DO LIVRAMENTO	N.A.	UNKNOWN	–	X			NEGATIVE	N.A.
391	N.A.	N.A.	NOVO HAMBURGO	N.A.	YES	WITHIN RIO GRANDE DO SUL	X			NEGATIVE	N.A.
392	N.A.	N.A.	GARIBALDI	N.A.	UNKNOWN	–	X			NEGATIVE	N.A.
393	N.A.	N.A.	CACHOEIRINHA	N.A.	UNKNOWN	–		X		NEGATIVE	N.A.	S1:243 NEGATIVE
394	N.A.	N.A.	SÃO LEOPOLDO	N.A.	UNKNOWN	–	X			NEGATIVE	N.A.
395	N.A.	N.A.	CACHOEIRINHA	N.A.	UNKNOWN	–	X			NEGATIVE	N.A.
396	N.A.	N.A.	CACHOEIRINHA	N.A.	UNKNOWN	–	X			NEGATIVE	N.A.
397	N.A.	N.A.	PORTO ALEGRE	N.A.	UNKNOWN	–	X			NEGATIVE	N.A.
398	49	FEMALE	PORTO ALEGRE	MARCH	UNKNOWN	–	X			POSITIVE	N.A.
399	N.A.	N.A.	PORTO ALEGRE	N.A.	UNKNOWN	–	X			NEGATIVE	N.A.
400	14	MALE	PORTO ALEGRE	MARCH	UNKNOWN	–		X		POSITIVE	N.A.	S1:254 NEGATIVE
401	N.A.	N.A.	PORTO ALEGRE	N.A.	UNKNOWN	–	X			NEGATIVE	N.A.
402	N.A.	N.A.	PORTO ALEGRE	N.A.	UNKNOWN	–	X			NEGATIVE	N.A.
403	N.A.	N.A.	PORTO ALEGRE	N.A.	YES	RIO DE JANEIRO	X			NEGATIVE	N.A.
404	33	FEMALE	PORTO ALEGRE	MARCH	YES	RIO DE JANEIRO	X			POSITIVE	N.A.
405	38	MALE	PORTO ALEGRE	MARCH	YES	RIO DE JANEIRO	X			POSITIVE	N.A.
406	N.A.	N.A.	SANTO ÂNGELO	N.A.	UNKNOWN	–	X			NEGATIVE	N.A.
407	N.A.	N.A.	PORTO ALEGRE	N.A.	UNKNOWN	–	X			NEGATIVE	N.A.
408	N.A.	N.A.	VIAMÃO	N.A.	UNKNOWN	–			X	NEGATIVE	N.A.	S1:298 NEGATIVE S2:370 NEGATIVE
409	N.A.	N.A.	SANTA ROSA	N.A.	UNKNOWN	–	X			NEGATIVE	N.A.
410	N.A.	N.A.	SANTA ROSA	N.A.	NO	–	X			NEGATIVE	N.A.
411	N.A.	N.A.	SANTA ROSA	N.A.	YES	WITHIN RIO GRANDE DO SUL	X			NEGATIVE	N.A.
412	66	MALE	SANTA ROSA	MARCH	YES	WITHIN RIO GRANDE DO SUL	X			POSITIVE	N.A.
413	N.A.	N.A.	PORTO ALEGRE	N.A.	UNKNOWN	–	X			NEGATIVE	UNDETERMINED
414	N.A.	N.A.	PORTO ALEGRE	N.A.	UNKNOWN	–	X			NEGATIVE	UNDETERMINED
415	38	MALE	PORTO ALEGRE	MARCH	UNKNOWN	–	X			POSITIVE	DENGUE 2
416	18	FEMALE	PORTO ALEGRE	MARCH	UNKNOWN	–	X			POSITIVE	DENGUE 2
417	N.A.	N.A.	PORTO ALEGRE	N.A.	UNKNOWN	–	X			NEGATIVE	N.A.
418	N.A.	N.A.	PORTO ALEGRE	N.A.	UNKNOWN	–	X			NEGATIVE	N.A.
419	N.A.	N.A.	PORTO ALEGRE	N.A.	UNKNOWN	–		X		NEGATIVE	N.A.	S1:334 NEGATIVE
420	N.A.	N.A.	PORTO ALEGRE	N.A.	NO	–	X			NEGATIVE	N.A.
421	N.A.	N.A.	PORTO ALEGRE	N.A.	YES	RIO DE JANEIRO	X			NEGATIVE	N.A.
422	N.A.	N.A.	GETÚLIO VARGAS	N.A.	YES	ARGENTINA	X			NEGATIVE	N.A.
423	N.A.	N.A.	GRAVATAÍ	N.A.	UNKNOWN	–	X			NEGATIVE	N.A.
424	N.A.	N.A.	GRAVATAÍ	N.A.	UNKNOWN	–	X			NEGATIVE	N.A.
425	N.A.	N.A.	GRAVATAÍ	N.A.	UNKNOWN	–	X			NEGATIVE	N.A.
426	N.A.	N.A.	CACHOEIRINHA	N.A.	UNKNOWN	–	X			NEGATIVE	N.A.
427	16	FEMALE	SANTA ROSA	MARCH	YES	WITHIN RIO GRANDE DO SUL	X			POSITIVE	N.A.
428	N.A.	N.A.	HORIZONTINA	N.A.	YES	WITHIN RIO GRANDE DO SUL	X			NEGATIVE	N.A.
429	42	MALE	SANTA ROSA	MARCH	NO	–	X			POSITIVE	N.A.
430	N.A.	N.A.	SANTA ROSA	N.A.	UNKNOWN	–	X			NEGATIVE	N.A.
431	10	FEMALE	SANTA ROSA	MARCH	NO	–	X			POSITIVE	N.A.
432	46	FEMALE	SANTA ROSA	MARCH	NO	–	X			POSITIVE	N.A.
433	N.A.	N.A.	SANTA ROSA	N.A.	NO	–	X			NEGATIVE	N.A.
434	N.A.	N.A.	SANTA ROSA	N.A.	NO	–	X			NEGATIVE	N.A.
435	N.A.	N.A.	SANTA ROSA	N.A.	NO	–	X			NEGATIVE	N.A.
436	N.A.	N.A.	PORTO ALEGRE	N.A.	NO	–	X			NEGATIVE	N.A.
437	N.A.	N.A.	VIAMÃO	N.A.	UNKNOWN	–	X			UNDETERMINED	N.A.
438	N.A.	N.A.	VIAMÃO	N.A.	UNKNOWN	–	X			NEGATIVE	N.A.
439	N.A.	N.A.	VIAMÃO	N.A.	UNKNOWN	–	X			NEGATIVE	N.A.
440	N.A.	N.A.	VIAMÃO	N.A.	UNKNOWN	–	X			NEGATIVE	N.A.
441	N.A.	N.A.	VIAMÃO	N.A.	UNKNOWN	–	X			NEGATIVE	N.A.
442	N.A.	N.A.	VIAMÃO	N.A.	UNKNOWN	–	X			NEGATIVE	N.A.
443	N.A.	N.A.	PORTO ALEGRE	N.A.	NO	–	X			NEGATIVE	N.A.
444	N.A.	N.A.	PORTO ALEGRE	N.A.	NO	–	X			NEGATIVE	N.A.
445	N.A.	N.A.	PORTO ALEGRE	N.A.	UNKNOWN	–	X			NEGATIVE	N.A.
446	N.A.	N.A.	PORTO ALEGRE	N.A.	UNKNOWN	–	X			NEGATIVE	N.A.
447	N.A.	N.A.	PORTO ALEGRE	N.A.	UNKNOWN	–	X			NEGATIVE	N.A.
448	N.A.	N.A.	PORTO ALEGRE	N.A.	UNKNOWN	–	X			NEGATIVE	N.A.
449	N.A.	N.A.	PORTO ALEGRE	N.A.	UNKNOWN	–	X			NEGATIVE	N.A.
450	N.A.	N.A.	PORTO ALEGRE	N.A.	UNKNOWN	–	X			NEGATIVE	N.A.
451	N.A.	N.A.	PORTO ALEGRE	N.A.	UNKNOWN	–	X			NEGATIVE	N.A.
452	N.A.	N.A.	PORTO ALEGRE	N.A.	UNKNOWN	–	X			NEGATIVE	N.A.
453	N.A.	N.A.	PORTO ALEGRE	N.A.	UNKNOWN	–	X			NEGATIVE	N.A.
454	N.A.	N.A.	PORTO ALEGRE	N.A.	UNKNOWN	–	X			NEGATIVE	N.A.
455	N.A.	N.A.	PORTO ALEGRE	N.A.	UNKNOWN	–	X			NEGATIVE	N.A.
456	N.A.	N.A.	PORTO ALEGRE	N.A.	UNKNOWN	–	X			NEGATIVE	N.A.
457	N.A.	N.A.	FREDERICO WESTPHALEN	N.A.	UNKNOWN	–	X			NEGATIVE	N.A.
458	N.A.	N.A.	HORIZONTINA	N.A.	YES	WITHIN RIO GRANDE DO SUL	X			NEGATIVE	N.A.
459	56	FEMALE	TRÊS DE MAIO	MARCH	YES	MATO GROSSO DO SUL	X			POSITIVE	N.A.
460	35	FEMALE	SANTA ROSA	MARCH	NO	–	X			POSITIVE	N.A.
461	15	FEMALE	SANTA ROSA	MARCH	NO	–	X			POSITIVE	N.A.
462	N.A.	N.A.	CAMPO BOM	N.A.	NO	–	X			NEGATIVE	N.A.
463	N.A.	N.A.	ALVORADA	N.A.	NO	–	X			NEGATIVE	N.A.
464	N.A.	N.A.	SENADOR SALGADO FILHO	N.A.	NO	–	X			NEGATIVE	N.A.
465	N.A.	N.A.	HORIZONTINA	N.A.	NO	–	X			NEGATIVE	N.A.
466	35	FEMALE	HORIZONTINA	MARCH	YES	MATO GROSSO DO SUL	X			POSITIVE	N.A.
467	N.A.	N.A.	NOVA PRATA	N.A.	NO	–	X			NEGATIVE	N.A.
468	N.A.	N.A.	SAPUCAIA DO SUL	N.A.	NO	–	X			NEGATIVE	N.A.
469	N.A.	N.A.	SAPUCAIA DO SUL	N.A.	NO	–	X			NEGATIVE	N.A.
470	N.A.	N.A.	SÃO LEOPOLDO	N.A.	YES	GOIÁS	X			NEGATIVE	N.A.
471	N.A.	N.A.	PORTO ALEGRE	N.A.	NO	–	X			NEGATIVE	N.A.
472	N.A.	N.A.	PORTO ALEGRE	N.A.	YES	WITHIN RIO GRANDE DO SUL	X			NEGATIVE	N.A.
473	N.A.	N.A.	PORTO ALEGRE	N.A.	NO	–	X			NEGATIVE	N.A.
474	N.A.	N.A.	PORTO ALEGRE	N.A.	NO	–	X			NEGATIVE	N.A.
475	N.A.	N.A.	GRAVATAÍ	N.A.	NO	–	X			NEGATIVE	N.A.
476	18	MALE	PORTO ALEGRE	MARCH	NO	–		X		POSITIVE	N.A.	S1:336 NEGATIVE
477	N.A.	N.A.	PORTO ALEGRE	N.A.	NO	–	X			NEGATIVE	N.A.
478	N.A.	N.A.	PORTO ALEGRE	N.A.	NO	–	X			NEGATIVE	N.A.
479	N.A.	N.A.	PORTO ALEGRE	N.A.	NO	–	X			NEGATIVE	N.A.
480	N.A.	N.A.	PORTO ALEGRE	N.A.	YES	BAHIA, RIO DE JANEIRO AND SÃO PAULO	X			NEGATIVE	N.A.
481	N.A.	N.A.	PORTO ALEGRE	N.A.	NO	–	X			NEGATIVE	N.A.
482	N.A.	N.A.	IGREJINHA	N.A.	NO	–	X			NEGATIVE	N.A.
483	N.A.	N.A.	PORTO ALEGRE	N.A.	NO	–	X			NEGATIVE	N.A.
484	N.A.	N.A.	PORTO ALEGRE	N.A.	NO	–	X			NEGATIVE	N.A.
485	N.A.	N.A.	PORTO ALEGRE	N.A.	NO	–	X			NEGATIVE	N.A.
486	N.A.	N.A.	PORTÃO	N.A.	NO	–	X			NEGATIVE	N.A.
487	N.A.	N.A.	PORTO ALEGRE	N.A.	NO	–	X			NEGATIVE	N.A.
488	54	FEMALE	PORTO ALEGRE	MARCH	NO	–	X			POSITIVE	N.A.
489	N.A.	N.A.	VIAMÃO	N.A.	NO	–	X			NEGATIVE	N.A.
490	N.A.	N.A.	PORTO ALEGRE	N.A.	NO	–		X		NEGATIVE	N.A.	S1:333 NEGATIVE
491	N.A.	N.A.	PORTO ALEGRE	N.A.	NO	–	X			NEGATIVE	N.A.
492	N.A.	N.A.	PORTO ALEGRE	N.A.	NO	–	X			NEGATIVE	N.A.
493	51	FEMALE	RIO GRANDE	MARCH	UNKNOWN	–	X			POSITIVE	N.A.
494	N.A.	N.A.	TENENTE PORTELA	N.A.	UNKNOWN	–	X			NEGATIVE	N.A.
495	N.A.	N.A.	TENENTE PORTELA	N.A.	NO	–		X		NEGATIVE	N.A.	S1:47 NEGATIVE
496	N.A.	N.A.	CACHOEIRA DO SUL	N.A.	UNKNOWN	–	X			NEGATIVE	N.A.
497	57	MALE	BENTO GONÇALVES	MARCH	YES	TOCANTINS	X			POSITIVE	N.A.
498	N.A.	N.A.	PELOTAS	N.A.	NO	–	X			NEGATIVE	N.A.
499	N.A.	N.A.	PELOTAS	N.A.	NO	–	X			NEGATIVE	N.A.
500	N.A.	N.A.	PELOTAS	N.A.	NO	–	X			NEGATIVE	N.A.
501	N.A.	N.A.	MARAU	N.A.	YES	MINAS GERAIS	X			NEGATIVE	N.A.
502	55	FEMALE	MARAU	MARCH	NO	–	X			POSITIVE	N.A.
503	N.A.	N.A.	PORTO ALEGRE	N.A.	NO	–	X			NEGATIVE	N.A.
504	N.A.	N.A.	PORTO ALEGRE	N.A.	NO	–	X			NEGATIVE	N.A.
505	N.A.	N.A.	PORTO ALEGRE	N.A.	NO	–	X			NEGATIVE	N.A.
506	N.A.	N.A.	PORTO ALEGRE	N.A.	NO	–	X			NEGATIVE	N.A.
507	N.A.	N.A.	PORTO ALEGRE	N.A.	NO	–	X			NEGATIVE	N.A.
508	N.A.	N.A.	PORTO ALEGRE	N.A.	NO	–	X			NEGATIVE	N.A.
509	N.A.	N.A.	PORTO ALEGRE	N.A.	NO	–	X			NEGATIVE	N.A.
510	N.A.	N.A.	PORTO ALEGRE	N.A.	NO	–	X			NEGATIVE	N.A.
511	N.A.	N.A.	PORTO ALEGRE	N.A.	NO	–	X			NEGATIVE	N.A.
512	N.A.	N.A.	PORTO ALEGRE	N.A.	YES	PARAGUAY AND PARANÁ	X			NEGATIVE	N.A.
513	N.A.	N.A.	PORTO ALEGRE	N.A.	NO	–	X			NEGATIVE	N.A.
514	N.A.	N.A.	ALVORADA	N.A.	NO	–	X			NEGATIVE	N.A.
515	N.A.	N.A.	PORTO ALEGRE	N.A.	NO	–	X			NEGATIVE	N.A.
516	N.A.	N.A.	PORTO ALEGRE	N.A.	NO	–	X			NEGATIVE	N.A.
517	N.A.	N.A.	PORTO ALEGRE	N.A.	NO	–	X			NEGATIVE	N.A.
518	N.A.	N.A.	PORTO ALEGRE	N.A.	YES	RIO DE JANEIRO	X			NEGATIVE	N.A.
519	49	MALE	PORTO ALEGRE	MARCH	NO	–	X			POSITIVE	N.A.
520	N.A.	N.A.	PORTO ALEGRE	N.A.	NO	–	X			NEGATIVE	N.A.
521	N.A.	N.A.	PORTO ALEGRE	N.A.	NO	–		X		NEGATIVE	N.A.	S1:521 NEGATIVE
522	N.A.	N.A.	PORTO ALEGRE	N.A.	NO	–	X			NEGATIVE	N.A.
523	N.A.	N.A.	CANOAS	N.A.	NO	–	X			NEGATIVE	N.A.
524	N.A.	N.A.	PORTO ALEGRE	N.A.	NO	–	X			NEGATIVE	N.A.
525	N.A.	N.A.	PORTO ALEGRE	N.A.	NO	–	X			NEGATIVE	N.A.
526	33	FEMALE	PORTO ALEGRE	MARCH	NO	–	X			POSITIVE	DENGUE 2
527	N.A.	N.A.	PORTO ALEGRE	N.A.	NO	–	X			NEGATIVE	N.A.
528	N.A.	N.A.	PORTO ALEGRE	N.A.	NO	–	X			NEGATIVE	N.A.
529	N.A.	N.A.	PORTO ALEGRE	N.A.	NO	–	X			NEGATIVE	N.A.
530	29	FEMALE	PORTO ALEGRE	MARCH	NO	–	X			POSITIVE	DENGUE 1
531	N.A.	N.A.	PORTO ALEGRE	N.A.	NO	–	X			NEGATIVE	N.A.
532	N.A.	N.A.	PORTO ALEGRE	N.A.	NO	–	X			NEGATIVE	N.A.
533	N.A.	N.A.	PORTO ALEGRE	N.A.	NO	–	X			NEGATIVE	N.A.
534	N.A.	N.A.	PORTO ALEGRE	N.A.	NO	–	X			NEGATIVE	N.A.
535	47	FEMALE	PORTO ALEGRE	MARCH	YES	BAHIA	X			POSITIVE	N.A.
536	N.A.	N.A.	PORTO ALEGRE	N.A.	NO	–	X			NEGATIVE	N.A.
537	N.A.	N.A.	PORTO ALEGRE	N.A.	NO	–		X		NEGATIVE	N.A.	S1:335 NEGATIVE
538	N.A.	N.A.	PORTO ALEGRE	N.A.	YES	SANTA CATARINA		X		NEGATIVE	N.A.	S1:308 NEGATIVE
539	N.A.	N.A.	PORTO ALEGRE	N.A.	NO	–	X			NEGATIVE	N.A.
540	N.A.	N.A.	BAGÉ	N.A.	NO	–	X			NEGATIVE	N.A.
541	N.A.	N.A.	GRAVATAÍ	N.A.	NO	–	X			NEGATIVE	N.A.
542	N.A.	N.A.	GRAVATAÍ	N.A.	NO	–	X			NEGATIVE	N.A.
543	N.A.	N.A.	PORTO ALEGRE	N.A.	YES	RIO DE JANEIRO	X			NEGATIVE	N.A.
544	71	FEMALE	PORTO ALEGRE	MARCH	NO	–	X			POSITIVE	N.A.
545	N.A.	N.A.	PORTO ALEGRE	N.A.	NO	–	X			NEGATIVE	N.A.
546	59	MALE	PORTO ALEGRE	MARCH	YES	SANTA CATARINA	X			POSITIVE	N.A.
547	N.A.	N.A.	PORTO ALEGRE	N.A.	NO	–	X			UNDETERMINED	N.A.
548	N.A.	N.A.	PORTO ALEGRE	N.A.	NO	–	X			NEGATIVE	N.A.
549	30	FEMALE	PORTO ALEGRE	MARCH	NO	–	X			POSITIVE	N.A.
550	17	FEMALE	CAXIAS DO SUL	MARCH	YES	MATO GROSSO	X			POSITIVE	N.A.
551	N.A.	N.A.	PORTO ALEGRE	N.A.	NO	–	X			NEGATIVE	N.A.
552	N.A.	N.A.	IJUÍ	N.A.	NO	–	X			NEGATIVE	N.A.
553	N.A.	N.A.	IJUÍ	N.A.	NO	–	X			NEGATIVE	N.A.
554	65	MALE	IJUÍ	MARCH	YES	MATO GROSSO	X			POSITIVE	N.A.
555	N.A.	N.A.	IJUÍ	N.A.	NO	–	X			NEGATIVE	N.A.
556	48	MALE	IJUÍ	MARCH	NO	–	X			POSITIVE	N.A.
557	N.A.	N.A.	GARIBALDI	N.A.	YES	MINAS GERAIS	X			NEGATIVE	N.A.
558	N.A.	N.A.	PORTO ALEGRE	N.A.	NO	–	X			NEGATIVE	N.A.
559	N.A.	N.A.	PORTO ALEGRE	N.A.	NO	–		X		NEGATIVE	N.A.	S1:402 NEGATIVE
560	N.A.	N.A.	PORTO ALEGRE	N.A.	NO	–	X			NEGATIVE	N.A.
561	N.A.	N.A.	PORTO ALEGRE	N.A.	NO	–	X			NEGATIVE	N.A.
562	N.A.	N.A.	PORTO ALEGRE	N.A.	NO	–	X			NEGATIVE	N.A.
563	N.A.	N.A.	PORTO ALEGRE	N.A.	NO	–	X			NEGATIVE	N.A.
564	N.A.	N.A.	PORTO ALEGRE	N.A.	NO	–	X			NEGATIVE	N.A.
565	N.A.	N.A.	PORTO ALEGRE	N.A.	NO	–	X			NEGATIVE	N.A.
566	N.A.	N.A.	PORTO ALEGRE	N.A.	NO	–		X		NEGATIVE	N.A.	S1:450 NEGATIVE
567	N.A.	N.A.	PORTO ALEGRE	N.A.	NO	–	X			NEGATIVE	N.A.
568	17	FEMALE	PORTO ALEGRE	MARCH	NO	–	X			POSITIVE	DENGUE 2
569	N.A.	N.A.	PORTO ALEGRE	N.A.	NO	–		X		POSITIVE	N.A.	S1:309 POSITIVE
570	N.A.	N.A.	PORTO ALEGRE	N.A.	NO	–	X			NEGATIVE	N.A.
571	N.A.	N.A.	PORTO ALEGRE	N.A.	NO	–	X			NEGATIVE	N.A.
572	N.A.	N.A.	PORTO ALEGRE	N.A.	NO	–	X			NEGATIVE	N.A.
573	N.A.	N.A.	PORTO ALEGRE	N.A.	NO	–	X			NEGATIVE	N.A.
574	N.A.	N.A.	PORTO ALEGRE	N.A.	NO	–	X			NEGATIVE	N.A.
575	N.A.	N.A.	PORTO ALEGRE	N.A.	NO	–	X			NEGATIVE	N.A.
576	N.A.	N.A.	PORTO ALEGRE	N.A.	NO	–		X		POSITIVE	N.A.	S1:657 POSITIVE
577	N.A.	N.A.	PORTO ALEGRE	N.A.	NO	–	X			NEGATIVE	N.A.
578	N.A.	N.A.	PORTO ALEGRE	N.A.	NO	–	X			NEGATIVE	N.A.
579	71	FEMALE	PORTO ALEGRE	MARCH	NO	–	X			POSITIVE	N.A.
580	28	MALE	PORTO ALEGRE	MARCH	UNKNOWN	–	X			POSITIVE	DENGUE 2
581	23	FEMALE	PORTO ALEGRE	MARCH	NO	–	X			POSITIVE	DENGUE 2
582	N.A.	N.A.	PORTO ALEGRE	N.A.	UNKNOWN	–	X			NEGATIVE	N.A.
583	8	MALE	PORTO ALEGRE	MARCH	UNKNOWN	–	X			POSITIVE	DENGUE 2
584	N.A.	N.A.	PORTO ALEGRE	N.A.	UNKNOWN	–	X			NEGATIVE	N.A.
585	N.A.	N.A.	SANTA ROSA	N.A.	NO	–	X			NEGATIVE	N.A.
586	31	FEMALE	SANTA ROSA	MARCH	NO	–	X			POSITIVE	N.A.
587	16	FEMALE	SANTA ROSA	MARCH	NO	–	X			POSITIVE	N.A.
588	N.A.	N.A.	SANTA ROSA	N.A.	NO	–	X			NEGATIVE	N.A.
589	18	MALE	SANTA ROSA	MARCH	NO	–	X			POSITIVE	DENGUE 4
590	N.A.	N.A.	SANTA ROSA	N.A.	NO	–	X			NEGATIVE	N.A.
591	45	MALE	ESTEIO	MARCH	NO	–	X			POSITIVE	N.A.
592	N.A.	N.A.	CANOAS	N.A.	NO	–		X		NEGATIVE	N.A.	S1:523 NEGATIVE
593	N.A.	N.A.	SANTO ÂNGELO	N.A.	NO	–		X		NEGATIVE	N.A.	S1:406 NEGATIVE
594	N.A.	N.A.	TUPARENDI	N.A.	YES	WITHIN RIO GRANDE DO SUL	X			NEGATIVE	N.A.
595	N.A.	N.A.	PORTO ALEGRE	N.A.	NO	–	X			NEGATIVE	N.A.
596	67	MALE	PORTO ALEGRE	MARCH	NO	–	X			POSITIVE	N.A.
597	N.A.	N.A.	PORTO ALEGRE	N.A.	NO	–	X			NEGATIVE	N.A.
598	N.A.	N.A.	ALVORADA	N.A.	NO	–	X			NEGATIVE	N.A.
599	N.A.	N.A.	PORTO ALEGRE	N.A.	NO	–	X			NEGATIVE	N.A.
600	N.A.	N.A.	PORTO ALEGRE	N.A.	NO	–	X			NEGATIVE	N.A.
601	N.A.	N.A.	ALEGRETE	N.A.	YES	RIO DE JANEIRO	X			NEGATIVE	N.A.
602	N.A.	N.A.	CANOAS	N.A.	YES	WITHIN RIO GRANDE DO SUL	X			NEGATIVE	N.A.
603	N.A.	N.A.	CANOAS	N.A.	UNKNOWN	–	X			NEGATIVE	N.A.
604	N.A.	N.A.	DOIS IRMÃOS	N.A.	YES	PARANÁ, RIO DE JANEIRO, SÃO PAULO AND SANTA CATARINA	X			NEGATIVE	N.A.
605	N.A.	N.A.	NOVO HAMBURGO	N.A.	YES	WITHIN RIO GRANDE DO SUL	X			NEGATIVE	N.A.
606	N.A.	N.A.	SÃO JOSÉ DO HORTÊNCIO	N.A.	UNKNOWN	–	X			NEGATIVE	N.A.
607	N.A.	N.A.	GRAVATAÍ	N.A.	UNKNOWN	–	X			NEGATIVE	N.A.
608	N.A.	N.A.	PORTO ALEGRE	N.A.	UNKNOWN	–		X		NEGATIVE	N.A.	S1:532 NEGATIVE
609	17	FEMALE	PORTO ALEGRE	MARCH	UNKNOWN	–	X			POSITIVE	DENGUE 2
610	N.A.	N.A.	PORTO ALEGRE	N.A.	UNKNOWN	–	X			NEGATIVE	N.A.
611	N.A.	N.A.	PORTO ALEGRE	N.A.	UNKNOWN	–	X			NEGATIVE	N.A.
612	N.A.	N.A.	CAMAQUÃ	N.A.	UNKNOWN	–		X		NEGATIVE	N.A.	S1:315 NEGATIVE
613	N.A.	N.A.	SAPUCAIA DO SUL	N.A.	UNKNOWN	–	X			NEGATIVE	N.A.
614	N.A.	N.A.	IGREJINHA	N.A.	UNKNOWN	–	X			UNDETERMINED	N.A.
615	N.A.	N.A.	PELOTAS	N.A.	UNKNOWN	–	X			NEGATIVE	N.A.
616	N.A.	N.A.	PELOTAS	N.A.	YES	WITHIN RIO GRANDE DO SUL	X			NEGATIVE	N.A.
617	N.A.	N.A.	CACHOEIRINHA	N.A.	UNKNOWN	–		X		NEGATIVE	N.A.	S1:426 NEGATIVE
618	N.A.	N.A.	CAXIAS DO SUL	N.A.	UNKNOWN	–	X			NEGATIVE	N.A.
619	N.A.	N.A.	CAXIAS DO SUL	N.A.	YES	PARANÁ	X			NEGATIVE	N.A.
620	N.A.	N.A.	PORTO ALEGRE	N.A.	NO	–		X		NEGATIVE	N.A.	S1:311 NEGATIVE
621	N.A.	N.A.	ELDORADO DO SUL	N.A.	UNKNOWN	–	X			NEGATIVE	N.A.
622	N.A.	N.A.	PORTO ALEGRE	N.A.	UNKNOWN	–	X			NEGATIVE	N.A.
623	N.A.	N.A.	PORTO ALEGRE	N.A.	UNKNOWN	–		X		NEGATIVE	N.A.	S1:529 NEGATIVE
624	N.A.	N.A.	PORTO ALEGRE	N.A.	UNKNOWN	–	X			NEGATIVE	N.A.
625	N.A.	N.A.	PORTO ALEGRE	N.A.	UNKNOWN	–	X			NEGATIVE	UNDETERMINED
626	N.A.	N.A.	PORTO ALEGRE	N.A.	UNKNOWN	–	X			NEGATIVE	N.A.
627	N.A.	N.A.	PORTO ALEGRE	N.A.	UNKNOWN	–	X			NEGATIVE	N.A.
628	N.A.	N.A.	PORTO ALEGRE	N.A.	UNKNOWN	–	X			NEGATIVE	N.A.
629	N.A.	N.A.	PORTO ALEGRE	N.A.	UNKNOWN	–	X			NEGATIVE	N.A.
630	64	MALE	PORTO ALEGRE	MARCH	UNKNOWN	–	X			POSITIVE	DENGUE 4
631	N.A.	N.A.	PORTO ALEGRE	N.A.	UNKNOWN	–	X			NEGATIVE	N.A.
632	N.A.	N.A.	PORTO ALEGRE	N.A.	NO	–	X			NEGATIVE	N.A.
633	N.A.	N.A.	PORTO ALEGRE	N.A.	UNKNOWN	–	X			NEGATIVE	N.A.
634	N.A.	N.A.	PORTO ALEGRE	N.A.	UNKNOWN	–	X			NEGATIVE	N.A.
635	N.A.	N.A.	CRUZ ALTA	N.A.	UNKNOWN	–	X			NEGATIVE	N.A.
636	N.A.	N.A.	NOVA HARTZ	N.A.	UNKNOWN	–	X			NEGATIVE	N.A.
637	N.A.	N.A.	GUAPORÉ	N.A.	YES	PARÁ	X			NEGATIVE	N.A.
638	N.A.	N.A.	PELOTAS	N.A.	UNKNOWN	–	X			NEGATIVE	N.A.
639	34	FEMALE	CACHOEIRA DO SUL	MARCH	UNKNOWN	–	X			POSITIVE	DENGUE 4
640	16	MALE	TAPEJARA	MARCH	UNKNOWN	–	X			POSITIVE	N.A.
641	N.A.	N.A.	SANTA ROSA	N.A.	UNKNOWN	–		X		NEGATIVE	N.A.	S1:410 NEGATIVE
642	57	FEMALE	SANTA ROSA	MARCH	YES	GOIÁS	X			POSITIVE	N.A.
643	19	FEMALE	SANTA ROSA	MARCH	UNKNOWN	–	X			POSITIVE	N.A.
644	67	FEMALE	SANTA ROSA	MARCH	NO	–	X			POSITIVE	N.A.
645	22	MALE	SANTA ROSA	MARCH	NO	–	X			POSITIVE	N.A.
646	N.A.	N.A.	SANTA ROSA	N.A.	UNKNOWN	–		X		POSITIVE	N.A.	S1:447 POSITIVE
647	34	MALE	SANTA ROSA	MARCH	NO	–	X			POSITIVE	DENGUE 1
648	49	FEMALE	SANTA ROSA	MARCH	NO	–	X			POSITIVE	N.A.
649	N.A.	N.A.	SANTA ROSA	N.A.	NO	–	X			NEGATIVE	N.A.
650	N.A.	N.A.	SAPUCAIA DO SUL	N.A.	UNKNOWN	–		X		NEGATIVE	N.A.	S1:401 NEGATIVE
651	33	MALE	SAPUCAIA DO SUL	MARCH	YES	SÃO PAULO	X			POSITIVE	N.A.
652	N.A.	N.A.	ALVORADA	N.A.	UNKNOWN	–	X			NEGATIVE	N.A.
653	N.A.	N.A.	ALVORADA	N.A.	UNKNOWN	–	X			NEGATIVE	N.A.
654	N.A.	N.A.	ALVORADA	N.A.	UNKNOWN	–	X			NEGATIVE	N.A.
655	N.A.	N.A.	ALVORADA	N.A.	UNKNOWN	–		X		NEGATIVE	N.A.	S1:514 NEGATIVE
656	N.A.	N.A.	ALVORADA	N.A.	UNKNOWN	–		X		NEGATIVE	N.A.	S1:463 NEGATIVE
657	24	FEMALE	PORTO ALEGRE	MARCH	UNKNOWN	–	X			POSITIVE	DENGUE 1
658	N.A.	N.A.	PORTO ALEGRE	N.A.	UNKNOWN	–	X			NEGATIVE	UNDETERMINED
659	34	FEMALE	PORTO ALEGRE	MARCH	UNKNOWN	–	X			POSITIVE	DENGUE 2
660	82	MALE	PORTO ALEGRE	MARCH	UNKNOWN	–	X			POSITIVE	DENGUE 2
661	38	FEMALE	PORTO ALEGRE	MARCH	UNKNOWN	–	X			POSITIVE	DENGUE 1
662	73	MALE	PORTO ALEGRE	MARCH	UNKNOWN	–	X			POSITIVE	DENGUE 2
663	24	FEMALE	PORTO ALEGRE	MARCH	UNKNOWN	–	X			POSITIVE	DENGUE 2
664	7	MALE	PORTO ALEGRE	MARCH	UNKNOWN	–	X			POSITIVE	DENGUE 2
665	28	FEMALE	PORTO ALEGRE	MARCH	UNKNOWN	–	X			POSITIVE	DENGUE 2
666	29	MALE	PORTO ALEGRE	MARCH	UNKNOWN	–	X			POSITIVE	DENGUE 4
668	N.A.	N.A.	PORTO ALEGRE	N.A.	UNKNOWN	–	X			NEGATIVE	UNDETERMINED
669	59	FEMALE	PORTO ALEGRE	MARCH	UNKNOWN	–	X			POSITIVE	DENGUE 4
670	44	MALE	PORTO ALEGRE	MARCH	UNKNOWN	–	X			POSITIVE	DENGUE 4
671	N.A.	N.A.	PORTO ALEGRE	N.A.	UNKNOWN	–	X			NEGATIVE	UNDETERMINED
672	35	MALE	PORTO ALEGRE	MARCH	UNKNOWN	–	X			POSITIVE	DENGUE 2
673	N.A.	N.A.	PORTO ALEGRE	N.A.	UNKNOWN	–	X			NEGATIVE	N.A.
674	N.A.	N.A.	PORTO ALEGRE	N.A.	UNKNOWN	–	X			UNDETERMINED	N.A.	S1:483 NEGATIVE
675	N.A.	N.A.	PORTO ALEGRE	N.A.	UNKNOWN	–		X		NEGATIVE	N.A.	S1:675 NEGATIVE
676	30	FEMALE	PORTO ALEGRE	MARCH	UNKNOWN	–	X			POSITIVE	N.A.
677	N.A.	N.A.	PORTO ALEGRE	N.A.	UNKNOWN	–	X			NEGATIVE	N.A.
678	49	FEMALE	PORTO ALEGRE	MARCH	UNKNOWN	–		X		POSITIVE	N.A.	S1:678 NEGATIVE
679	N.A.	N.A.	PORTO ALEGRE	N.A.	NO	–	X			NEGATIVE	N.A.
680	N.A.	N.A.	PORTO ALEGRE	N.A.	UNKNOWN	–	X			NEGATIVE	N.A.
681	N.A.	N.A.	PORTO ALEGRE	N.A.	UNKNOWN	–		X		NEGATIVE	N.A.	S1:534 NEGATIVE
682	N.A.	N.A.	PORTO ALEGRE	N.A.	UNKNOWN	–	X			NEGATIVE	N.A.
683	N.A.	N.A.	PORTO ALEGRE	N.A.	UNKNOWN	–	X			NEGATIVE	N.A.
684	N.A.	N.A.	PORTO ALEGRE	N.A.	UNKNOWN	–	X			NEGATIVE	UNDETERMINED
685	N.A.	N.A.	PORTO ALEGRE	N.A.	UNKNOWN	–	X			NEGATIVE	N.A.
686	N.A.	N.A.	PORTO ALEGRE	N.A.	UNKNOWN	–		X		NEGATIVE	N.A.	S1:574 NEGATIVE
687	N.A.	N.A.	PORTO ALEGRE	N.A.	UNKNOWN	–	X			NEGATIVE	N.A.
688	N.A.	N.A.	PORTO ALEGRE	N.A.	UNKNOWN	–	X			NEGATIVE	N.A.
689	N.A.	N.A.	PORTO ALEGRE	N.A.	UNKNOWN	–		X		NEGATIVE	N.A.	S1:527 NEGATIVE
690	N.A.	N.A.	TIO HUGO	N.A.	UNKNOWN	–	X			NEGATIVE	N.A.
691	N.A.	N.A.	BAGÉ	N.A.	UNKNOWN	–	X			NEGATIVE	N.A.
692	N.A.	N.A.	PORTO ALEGRE	N.A.	UNKNOWN	–	X			NEGATIVE	N.A.
693	N.A.	N.A.	SANTA ROSA	N.A.	UNKNOWN	–		X		POSITIVE	N.A.	S1:589 POSITIVE
694	N.A.	N.A.	SANTA ROSA	N.A.	UNKNOWN	–	X			NEGATIVE	N.A.
695	20	MALE	SANTA ROSA	MARCH	YES	WITHIN RIO GRANDE DO SUL	X			POSITIVE	N.A.
696	17	FEMALE	SANTA ROSA	MARCH	NO	–	X			POSITIVE	DENGUE 4
697	N.A.	N.A.	SANTA ROSA	N.A.	YES	SANTA CATARINA	X			NEGATIVE	N.A.
698	N.A.	N.A.	LAJEADO	N.A.	UNKNOWN	–	X			NEGATIVE	N.A.
699	N.A.	N.A.	LAJEADO	N.A.	UNKNOWN	–	X			NEGATIVE	N.A.
700	N.A.	N.A.	SAPIRANGA	N.A.	UNKNOWN	–	X			NEGATIVE	N.A.
701	N.A.	N.A.	NOVO HAMBURGO	N.A.	UNKNOWN	–	X			NEGATIVE	N.A.
702	N.A.	N.A.	PORTO ALEGRE	N.A.	UNKNOWN	–		X		NEGATIVE	N.A.	S1:563 NEGATIVE
703	N.A.	N.A.	PORTO ALEGRE	N.A.	UNKNOWN	–	X			NEGATIVE	N.A.
704	N.A.	N.A.	PORTO ALEGRE	N.A.	NO	–		X		NEGATIVE	N.A.	S1:487 NEGATIVE
705	N.A.	N.A.	PORTO ALEGRE	N.A.	NO	–	X			NEGATIVE	N.A.
706	N.A.	N.A.	PORTO ALEGRE	N.A.	YES	RIO DE JANEIRO	X			NEGATIVE	N.A.
707	N.A.	N.A.	PORTO ALEGRE	N.A.	NO	–	X			NEGATIVE	N.A.
708	N.A.	N.A.	PORTO ALEGRE	N.A.	UNKNOWN	–	X			NEGATIVE	N.A.
709	N.A.	N.A.	PORTO ALEGRE	N.A.	UNKNOWN	–	X			NEGATIVE	N.A.
710	N.A.	N.A.	PORTO ALEGRE	N.A.	UNKNOWN	–	X			NEGATIVE	N.A.
711	N.A.	N.A.	VIAMÃO	N.A.	UNKNOWN	–	X			NEGATIVE	N.A.
712	N.A.	N.A.	PORTO ALEGRE	N.A.	UNKNOWN	–	X			NEGATIVE	N.A.
713	N.A.	N.A.	PORTO ALEGRE	N.A.	UNKNOWN	–	X			NEGATIVE	N.A.
714	N.A.	N.A.	PORTO ALEGRE	N.A.	UNKNOWN	–	X			NEGATIVE	N.A.
715	N.A.	N.A.	PORTO ALEGRE	N.A.	NO	–	X			NEGATIVE	N.A.
716	N.A.	N.A.	PORTO ALEGRE	N.A.	UNKNOWN	–	X			NEGATIVE	UNDETERMINED
717	N.A.	N.A.	PORTO ALEGRE	N.A.	UNKNOWN	–	X			NEGATIVE	N.A.
718	N.A.	N.A.	PORTO ALEGRE	N.A.	UNKNOWN	–	X			NEGATIVE	N.A.
719	N.A.	N.A.	PORTO ALEGRE	N.A.	UNKNOWN	–		X		NEGATIVE	N.A.	S1:513 NEGATIVE
720	N.A.	N.A.	PORTO ALEGRE	N.A.	UNKNOWN	–	X			NEGATIVE	N.A.
721	N.A.	N.A.	PORTO ALEGRE	N.A.	YES	RIO DE JANEIRO	X			NEGATIVE	N.A.
722	N.A.	N.A.	PORTO ALEGRE	N.A.	NO	–	X			NEGATIVE	N.A.
723	N.A.	N.A.	PORTO ALEGRE	N.A.	UNKNOWN	–		X		NEGATIVE	N.A.	S1:539 NEGATIVE
724	N.A.	N.A.	PORTO ALEGRE	N.A.	UNKNOWN	–	X			NEGATIVE	N.A.
725	N.A.	N.A.	PORTO ALEGRE	N.A.	UNKNOWN	–	X			NEGATIVE	N.A.
726	N.A.	N.A.	GRAVATAÍ	N.A.	YES	WITHIN RIO GRANDE DO SUL		X		NEGATIVE	N.A.	S1:475 NEGATIVE
727	N.A.	N.A.	GRAVATAÍ	N.A.	UNKNOWN	–	X			NEGATIVE	N.A.
728	N.A.	N.A.	GRAVATAÍ	N.A.	UNKNOWN	–	X			NEGATIVE	N.A.
729	N.A.	N.A.	NOVA PETRÓPOLIS	N.A.	UNKNOWN	–	X			NEGATIVE	N.A.
730	N.A.	N.A.	IJUÍ	N.A.	NO	–	X			NEGATIVE	N.A.
731	N.A.	N.A.	LINDOLFO COLLOR	N.A.	UNKNOWN	–	X			NEGATIVE	N.A.
732	N.A.	N.A.	DOIS IRMÃOS	N.A.	UNKNOWN	–	X			NEGATIVE	N.A.
733	N.A.	N.A.	DOIS IRMÃOS	N.A.	YES	BAHIA	X			NEGATIVE	N.A.
734	N.A.	N.A.	NOVO HAMBURGO	N.A.	UNKNOWN	–	X			NEGATIVE	N.A.
735	N.A.	N.A.	ESTEIO	N.A.	UNKNOWN	–	X			NEGATIVE	N.A.
736	N.A.	N.A.	PORTO ALEGRE	N.A.	UNKNOWN	–		X		NEGATIVE	N.A.	S1:510 NEGATIVE
737	N.A.	N.A.	PORTO ALEGRE	N.A.	UNKNOWN	–		X		NEGATIVE	N.A.	S1:533 NEGATIVE
738	N.A.	N.A.	ALVORADA	N.A.	UNKNOWN	–	X			NEGATIVE	N.A.
739	19	FEMALE	PORTO ALEGRE	MARCH	UNKNOWN	–	X			POSITIVE	DENGUE 2
740	N.A.	N.A.	ALVORADA	N.A.	UNKNOWN	–		X		NEGATIVE	N.A.	S1:565 NEGATIVE
741	N.A.	N.A.	PORTO ALEGRE	N.A.	UNKNOWN	–	X			NEGATIVE	N.A.
742	N.A.	N.A.	ALVORADA	N.A.	UNKNOWN	–	X			NEGATIVE	N.A.
743	N.A.	N.A.	PORTO ALEGRE	N.A.	UNKNOWN	–	X			NEGATIVE	N.A.
744	N.A.	N.A.	PORTO ALEGRE	N.A.	UNKNOWN	–		X		UNDETERMINED	N.A.	S1:547 UNDETERMINED
745	12	MALE	PORTO ALEGRE	MARCH	UNKNOWN	–	X			POSITIVE	N.A.
746	N.A.	N.A.	PORTO ALEGRE	N.A.	UNKNOWN	–	X			NEGATIVE	N.A.
747	N.A.	N.A.	PORTO ALEGRE	N.A.	UNKNOWN	–		X		NEGATIVE	N.A.	S1:505 NEGATIVE
748	N.A.	N.A.	PORTO ALEGRE	N.A.	UNKNOWN	–	X			NEGATIVE	N.A.
749	N.A.	N.A.	VIAMÃO	N.A.	YES	SÃO PAULO	X			NEGATIVE	N.A.
750	N.A.	N.A.	GRAVATAÍ	N.A.	NO	–	X			NEGATIVE	N.A.
751	N.A.	N.A.	PORTO ALEGRE	N.A.	UNKNOWN	–	X			NEGATIVE	N.A.
752	44	FEMALE	PORTO ALEGRE	MARCH	UNKNOWN	–	X			POSITIVE	N.A.
753	N.A.	N.A.	PORTO ALEGRE	N.A.	UNKNOWN	–	X			NEGATIVE	N.A.
754	N.A.	N.A.	PORTO ALEGRE	N.A.	UNKNOWN	–	X			NEGATIVE	N.A.
755	N.A.	N.A.	PORTO ALEGRE	N.A.	UNKNOWN	–	X			NEGATIVE	N.A.
756	N.A.	N.A.	VIAMÃO	N.A.	UNKNOWN	–	X			NEGATIVE	N.A.
757	N.A.	N.A.	PORTO ALEGRE	N.A.	UNKNOWN	–	X			NEGATIVE	N.A.
758	N.A.	N.A.	PORTO ALEGRE	N.A.	UNKNOWN	–	X			NEGATIVE	N.A.
759	N.A.	N.A.	PORTO ALEGRE	N.A.	UNKNOWN	–	X			NEGATIVE	N.A.
760	N.A.	N.A.	PORTO ALEGRE	N.A.	UNKNOWN	–	X			NEGATIVE	N.A.
761	37	FEMALE	PORTO ALEGRE	MARCH	UNKNOWN	–	X			POSITIVE	DENGUE 2
762	N.A.	N.A.	PORTO ALEGRE	N.A.	UNKNOWN	–	X			NEGATIVE	N.A.
763	N.A.	N.A.	ALVORADA	N.A.	UNKNOWN	–	X			NEGATIVE	N.A.
764	N.A.	N.A.	ALVORADA	N.A.	UNKNOWN	–	X			NEGATIVE	N.A.
765	N.A.	N.A.	CACHOEIRA DO SUL	N.A.	UNKNOWN	–	X			NEGATIVE	N.A.
766	N.A.	N.A.	PORTO ALEGRE	N.A.	NO	–		X		UNDETERMINED	N.A.	S1:453 NEGATIVE
767	N.A.	N.A.	PORTO ALEGRE	N.A.	NO	–	X			NEGATIVE	N.A.
768	N.A.	N.A.	SANTA ROSA	N.A.	NO	–	X			NEGATIVE	N.A.
769	45	MALE	SANTA ROSA	MARCH	YES	WITHIN RIO GRANDE DO SUL	X			POSITIVE	N.A.
770	46	MALE	SANTA ROSA	MARCH	NO	–	X			POSITIVE	N.A.
771	N.A.	N.A.	SANTA ROSA	N.A.	NO	–	X			NEGATIVE	N.A.
772	N.A.	N.A.	SANTA ROSA	N.A.	NO	–	X			NEGATIVE	N.A.
773	N.A.	N.A.	CAXIAS DO SUL	N.A.	YES	WITHIN RIO GRANDE DO SUL	X			NEGATIVE	N.A.
774	N.A.	N.A.	PORTO ALEGRE	N.A.	UNKNOWN	–	X			NEGATIVE	N.A.
775	N.A.	N.A.	SELBACH	N.A.	UNKNOWN	–	X			NEGATIVE	N.A.
776	N.A.	N.A.	ESTÂNCIA VELHA	N.A.	UNKNOWN	–	X			NEGATIVE	N.A.
777	N.A.	N.A.	ESTÂNCIA VELHA	N.A.	YES	PARANÁ	X			NEGATIVE	N.A.
778	N.A.	N.A.	BAGÉ	N.A.	UNKNOWN	–		X		NEGATIVE	N.A.	S1:540 NEGATIVE
779	N.A.	N.A.	PORTO ALEGRE	N.A.	NO	–	X			NEGATIVE	N.A.
780	37	FEMALE	PORTO ALEGRE	MARCH	YES	RIO DE JANEIRO	X			POSITIVE	N.A.
781	48	FEMALE	PORTO ALEGRE	MARCH	YES	RODÔNIA	X			POSITIVE	N.A.
782	N.A.	N.A.	SANTO ÂNGELO	N.A.	UNKNOWN	–	X			NEGATIVE	N.A.
783	52	FEMALE	GRAVATAÍ	MARCH	YES	BAHIA	X			POSITIVE	N.A.
784	N.A.	N.A.	PORTO ALEGRE	N.A.	NO	–	X			NEGATIVE	N.A.
785	N.A.	N.A.	CANOAS	N.A.	YES	WITHIN RIO GRANDE DO SUL	X			NEGATIVE	N.A.
786	32	FEMALE	PORTO ALEGRE	MARCH	UNKNOWN	–	X			POSITIVE	DENGUE 2
787	N.A.	N.A.	PORTO ALEGRE	N.A.	UNKNOWN	–	X			NEGATIVE	N.A.
788	N.A.	N.A.	PORTO ALEGRE	N.A.	UNKNOWN	–		X		NEGATIVE	N.A.	S1:628 NEGATIVE
789	N.A.	N.A.	PORTO ALEGRE	N.A.	UNKNOWN	–	X			NEGATIVE	N.A.
790	N.A.	N.A.	PORTO ALEGRE	N.A.	UNKNOWN	–	X			NEGATIVE	N.A.
791	N.A.	N.A.	PORTO ALEGRE	N.A.	UNKNOWN	–	X			NEGATIVE	N.A.
792	N.A.	N.A.	SÃO LEOPOLDO	N.A.	UNKNOWN	–	X			NEGATIVE	N.A.
793	N.A.	N.A.	PORTO ALEGRE	N.A.	UNKNOWN	–	X			NEGATIVE	N.A.
794	45	FEMALE	PORTO ALEGRE	MARCH	UNKNOWN	–	X			POSITIVE	DENGUE 2
795	N.A.	N.A.	PORTO ALEGRE	N.A.	UNKNOWN	–	X			NEGATIVE	N.A.
796	N.A.	N.A.	PORTO ALEGRE	N.A.	UNKNOWN	–	X			NEGATIVE	N.A.
797	N.A.	N.A.	VIAMÃO	N.A.	UNKNOWN	–	X			NEGATIVE	N.A.
798	N.A.	N.A.	ALVORADA	N.A.	UNKNOWN	–	X			NEGATIVE	N.A.
799	N.A.	N.A.	PORTO ALEGRE	N.A.	UNKNOWN	–	X			NEGATIVE	N.A.
800	N.A.	N.A.	PORTO ALEGRE	N.A.	UNKNOWN	–	X			NEGATIVE	N.A.
801	N.A.	N.A.	IJUÍ	N.A.	UNKNOWN	–	X			NEGATIVE	N.A.
802	56	MALE	CARAZINHO	MARCH	UNKNOWN	–		X		POSITIVE	N.A.	S1:318 NEGATIVE
803	N.A.	N.A.	BENTO GONÇALVES	N.A.	NO	–	X			NEGATIVE	N.A.
804	N.A.	N.A.	FREDERICO WESTPHALEN	N.A.	UNKNOWN	–	X			NEGATIVE	N.A.
805	N.A.	N.A.	CACHOEIRINHA	N.A.	UNKNOWN	–	X			NEGATIVE	N.A.
806	N.A.	N.A.	GRAVATAÍ	N.A.	UNKNOWN	–		X		NEGATIVE	N.A.	S1:607 NEGATIVE
807	N.A.	N.A.	PORTO ALEGRE	N.A.	UNKNOWN	–	X			NEGATIVE	N.A.
808	N.A.	N.A.	PORTO ALEGRE	N.A.	UNKNOWN	–		X		NEGATIVE	N.A.	S1:631 NEGATIVE
809	N.A.	N.A.	PORTO ALEGRE	N.A.	UNKNOWN	–	X			NEGATIVE	N.A.
810	N.A.	N.A.	PORTO ALEGRE	N.A.	UNKNOWN	–	X			NEGATIVE	N.A.
811	N.A.	N.A.	ESPUMOSO	N.A.	YES	MATO GROSSO	X			NEGATIVE	N.A.
812	51	FEMALE	ALEGRETE	MARCH	YES	RIO DE JANEIRO		X		POSITIVE	N.A.	S1:601 NEGATIVE
813	N.A.	N.A.	DOM PEDRITO	N.A.	YES	RIO DE JANEIRO	X			NEGATIVE	UNDETERMINED
814	N.A.	N.A.	PORTO ALEGRE	N.A.	UNKNOWN	–	X			NEGATIVE	N.A.
815	N.A.	N.A.	SAPUCAIA DO SUL	N.A.	UNKNOWN	–	X			NEGATIVE	N.A.
816	N.A.	N.A.	SANTA ROSA	N.A.	YES	WITHIN RIO GRANDE DO SUL	X			NEGATIVE	N.A.
817	21	MALE	SANTA ROSA	MARCH	NO	–	X			POSITIVE	N.A.
818	45	FEMALE	SANTA ROSA	MARCH	NO	–	X			POSITIVE	N.A.
819	53	FEMALE	SANTA ROSA	MARCH	NO	–	X			POSITIVE	N.A.
820	23	MALE	SANTA ROSA	MARCH	UNKNOWN	–	X			POSITIVE	N.A.
821	N.A.	N.A.	PORTO ALEGRE	N.A.	UNKNOWN	–	X			NEGATIVE	N.A.
822	N.A.	N.A.	VIAMÃO	N.A.	UNKNOWN	–	X			NEGATIVE	N.A.
823	27	FEMALE	PORTO ALEGRE	MARCH	UNKNOWN	–	X			POSITIVE	DENGUE 2
824	17	MALE	PORTO ALEGRE	MARCH	UNKNOWN	–	X			POSITIVE	DENGUE 2
825	N.A.	N.A.	PORTO ALEGRE	N.A.	UNKNOWN	–	X			NEGATIVE	N.A.
826	N.A.	N.A.	PORTO ALEGRE	N.A.	UNKNOWN	–	X			NEGATIVE	N.A.
827	N.A.	N.A.	VIAMÃO	N.A.	UNKNOWN	–	X			NEGATIVE	N.A.
828	N.A.	N.A.	PORTO ALEGRE	N.A.	UNKNOWN	–		X		NEGATIVE	N.A.	S1:531 NEGATIVE
829	N.A.	N.A.	PORTO ALEGRE	N.A.	UNKNOWN	–	X			NEGATIVE	N.A.
830	N.A.	N.A.	PORTO ALEGRE	N.A.	UNKNOWN	–	X			NEGATIVE	N.A.
831	N.A.	N.A.	PORTO ALEGRE	N.A.	UNKNOWN	–	X			NEGATIVE	N.A.
832	N.A.	N.A.	PORTO ALEGRE	N.A.	UNKNOWN	–	X			NEGATIVE	N.A.
833	19	FEMALE	PORTO ALEGRE	MARCH	UNKNOWN	–	X			POSITIVE	DENGUE 2
834	N.A.	N.A.	PORTO ALEGRE	N.A.	UNKNOWN	–	X			NEGATIVE	N.A.
835	N.A.	N.A.	URUGUAYANA	N.A.	UNKNOWN	–	X			NEGATIVE	N.A.
836	N.A.	N.A.	CRUZ ALTA	N.A.	UNKNOWN	–	X			NEGATIVE	N.A.
837	N.A.	N.A.	RIO GRANDE	N.A.	UNKNOWN	–	X			NEGATIVE	N.A.
838	N.A.	N.A.	PORTO ALEGRE	N.A.	UNKNOWN	–	X			NEGATIVE	N.A.
839	N.A.	N.A.	PORTO ALEGRE	N.A.	UNKNOWN	–	X			NEGATIVE	N.A.
840	N.A.	N.A.	PORTO ALEGRE	N.A.	UNKNOWN	–	X			NEGATIVE	N.A.
841	N.A.	N.A.	PORTO ALEGRE	N.A.	UNKNOWN	–	X			NEGATIVE	N.A.
842	N.A.	N.A.	PORTO ALEGRE	N.A.	UNKNOWN	–	X			NEGATIVE	N.A.
843	57	FEMALE	SÃO NICOLAU	MARCH	UNKNOWN	–	X			POSITIVE	N.A.
844	N.A.	N.A.	SÃO NICOLAU	N.A.	UNKNOWN	–	X			NEGATIVE	N.A.
845	47	MALE	SÃO NICOLAU	MARCH	UNKNOWN	–	X			POSITIVE	N.A.
846	N.A.	N.A.	IJUÍ	N.A.	UNKNOWN	–		X		NEGATIVE	N.A.	S1:730 N.A.
847	N.A.	N.A.	IJUÍ	N.A.	UNKNOWN	–	X			NEGATIVE	N.A.
848	N.A.	N.A.	IJUÍ	N.A.	NO	–	X			NEGATIVE	N.A.
849	N.A.	N.A.	IJUÍ	N.A.	NO	–	X			NEGATIVE	N.A.
850	N.A.	N.A.	IJUÍ	N.A.	NO	–		X		NEGATIVE	N.A.	S1:850 NEGATIVE
851	N.A.	N.A.	IJUÍ	N.A.	NO	–	X			NEGATIVE	N.A.
852	N.A.	N.A.	IJUÍ	N.A.	NO	–	X			NEGATIVE	N.A.
853	N.A.	N.A.	IJUÍ	N.A.	UNKNOWN	–	X			NEGATIVE	N.A.
854	N.A.	N.A.	IJUÍ	N.A.	NO	–	X			NEGATIVE	N.A.
855	N.A.	N.A.	IJUÍ	N.A.	NO	–	X			NEGATIVE	N.A.
856	N.A.	N.A.	PORTO ALEGRE	N.A.	UNKNOWN	–	X			NEGATIVE	N.A.
857	19	FEMALE	PORTO ALEGRE	MARCH	UNKNOWN	–	X			POSITIVE	N.A.
858	N.A.	N.A.	VIAMÃO	N.A.	UNKNOWN	–		X		NEGATIVE	N.A.	S1:756 NEGATIVE
859	N.A.	N.A.	PORTO ALEGRE	N.A.	UNKNOWN	–	X			NEGATIVE	N.A.
860	34	FEMALE	PORTO ALEGRE	MARCH	UNKNOWN	–	X			POSITIVE	DENGUE 2
861	N.A.	N.A.	PORTO ALEGRE	N.A.	UNKNOWN	–	X			NEGATIVE	N.A.
862	N.A.	N.A.	PORTO ALEGRE	N.A.	UNKNOWN	–	X			NEGATIVE	N.A.
863	N.A.	N.A.	PORTO ALEGRE	N.A.	NO	–	X			NEGATIVE	N.A.
864	N.A.	N.A.	PORTO ALEGRE	N.A.	NO	–	X			NEGATIVE	N.A.
865	N.A.	N.A.	SANTO ANTÔNIO DA PATRULHA	N.A.	NO	–	X			NEGATIVE	N.A.
866	N.A.	N.A.	PORTO ALEGRE	N.A.	UNKNOWN	–	X			NEGATIVE	N.A.
867	N.A.	N.A.	PORTO ALEGRE	N.A.	UNKNOWN	–	X			NEGATIVE	N.A.
868	N.A.	N.A.	PORTO ALEGRE	N.A.	UNKNOWN	–	X			NEGATIVE	N.A.
869	N.A.	N.A.	VIAMÃO	N.A.	UNKNOWN	–	X			NEGATIVE	N.A.
870	N.A.	N.A.	ARROIO DOS RATOS	N.A.	UNKNOWN	–	X			NEGATIVE	N.A.
871	18	MALE	GRAVATAÍ	MARCH	UNKNOWN	–	X			POSITIVE	N.A.
872	N.A.	N.A.	VIAMÃO	N.A.	UNKNOWN	–	X			NEGATIVE	N.A.
873	N.A.	N.A.	VIAMÃO	N.A.	UNKNOWN	–	X			NEGATIVE	N.A.
874	N.A.	N.A.	VIAMÃO	N.A.	UNKNOWN	–	X			NEGATIVE	N.A.
875	N.A.	N.A.	VIAMÃO	N.A.	UNKNOWN	–	X			NEGATIVE	N.A.
876	N.A.	N.A.	PORTO ALEGRE	N.A.	UNKNOWN	–	X			NEGATIVE	N.A.
877	N.A.	N.A.	PORTO ALEGRE	N.A.	UNKNOWN	–	X			NEGATIVE	N.A.
878	N.A.	N.A.	PORTO ALEGRE	N.A.	UNKNOWN	–	X			NEGATIVE	N.A.
879	27	MALE	PORTO ALEGRE	MARCH	UNKNOWN	–	X			POSITIVE	DENGUE 4
880	N.A.	N.A.	PORTO ALEGRE	N.A.	UNKNOWN	–	X			NEGATIVE	N.A.
881	N.A.	N.A.	GETÚLIO VARGAS	N.A.	UNKNOWN	–	X			NEGATIVE	N.A.
882	N.A.	N.A.	PORTO ALEGRE	N.A.	UNKNOWN	–	X			NEGATIVE	N.A.
883	70	FEMALE	PORTO ALEGRE	MARCH	NO	–	X			POSITIVE	N.A.
884	N.A.	N.A.	PORTO ALEGRE	N.A.	UNKNOWN	–		X		NEGATIVE	N.A.	S1:517 NEGATIVE
885	N.A.	N.A.	PORTO ALEGRE	N.A.	UNKNOWN	–		X		NEGATIVE	N.A.	S1:796 NEGATIVE
886	N.A.	N.A.	PORTO ALEGRE	N.A.	UNKNOWN	–	X			NEGATIVE	N.A.
887	N.A.	N.A.	CRUZ ALTA	N.A.	UNKNOWN	–	X			NEGATIVE	N.A.
888	N.A.	N.A.	SANTA ROSA	N.A.	UNKNOWN	–	X			NEGATIVE	N.A.
889	N.A.	N.A.	SANTA ROSA	N.A.	UNKNOWN	–	X			NEGATIVE	N.A.
890	N.A.	N.A.	SANTA ROSA	N.A.	NO	–		X		NEGATIVE	N.A.	S1:649 NEGATIVE
891	51	FEMALE	SANTA ROSA	MARCH	NO	–	X			POSITIVE	N.A.
892	N.A.	N.A.	SANTA ROSA	N.A.	NO	–	X			NEGATIVE	N.A.
893	N.A.	N.A.	PORTO ALEGRE	N.A.	UNKNOWN	–	X			NEGATIVE	N.A.
894	N.A.	N.A.	PORTO ALEGRE	N.A.	UNKNOWN	–	X			NEGATIVE	N.A.
895	N.A.	N.A.	PORTO ALEGRE	N.A.	UNKNOWN	–	X			NEGATIVE	N.A.
896	N.A.	N.A.	PORTO ALEGRE	N.A.	NO	–	X			NEGATIVE	N.A.
897	N.A.	N.A.	PORTO ALEGRE	N.A.	UNKNOWN	–	X			NEGATIVE	N.A.
898	N.A.	N.A.	PORTO ALEGRE	N.A.	UNKNOWN	–	X			NEGATIVE	N.A.
899	N.A.	N.A.	PORTO ALEGRE	N.A.	UNKNOWN	–	X			NEGATIVE	N.A.
900	N.A.	N.A.	PORTO ALEGRE	N.A.	UNKNOWN	–	X			NEGATIVE	N.A.
901	N.A.	N.A.	PORTO ALEGRE	N.A.	UNKNOWN	–		X		NEGATIVE	N.A.	S1:369 NEGATIVE
902	N.A.	N.A.	PORTO ALEGRE	N.A.	UNKNOWN	–		X		NEGATIVE	N.A.	S1:418 NEGATIVE
903	N.A.	N.A.	CANOAS	N.A.	NO	–	X			NEGATIVE	N.A.
904	N.A.	N.A.	PORTO ALEGRE	N.A.	UNKNOWN	–	X			NEGATIVE	N.A.
905	N.A.	N.A.	PORTO ALEGRE	N.A.	NO	–	X			NEGATIVE	N.A.
906	N.A.	N.A.	PORTO ALEGRE	N.A.	UNKNOWN	–		X		NEGATIVE	N.A.	S1:789 NEGATIVE
907	59	FEMALE	PORTO ALEGRE	MARCH	UNKNOWN	–	X			POSITIVE	N.A.
908	N.A.	N.A.	PORTO ALEGRE	N.A.	UNKNOWN	–		X		NEGATIVE	N.A.	S1:724 NEGATIVE
909	N.A.	N.A.	PORTO ALEGRE	N.A.	UNKNOWN	–	X			NEGATIVE	N.A.
910	N.A.	N.A.	PORTO ALEGRE	N.A.	UNKNOWN	–	X			NEGATIVE	N.A.
911	N.A.	N.A.	PORTO ALEGRE	N.A.	UNKNOWN	–		X		NEGATIVE	N.A.	S1:492 NEGATIVE
912	N.A.	N.A.	PORTO ALEGRE	N.A.	UNKNOWN	–		X		NEGATIVE	N.A.	S1:512 NEGATIVE
913	48	FEMALE	PORTO ALEGRE	MARCH	UNKNOWN	–	X			POSITIVE	N.A.
914	N.A.	N.A.	PORTO ALEGRE	N.A.	UNKNOWN	–	X			NEGATIVE	N.A.
915	N.A.	N.A.	PORTO ALEGRE	N.A.	UNKNOWN	–	X			NEGATIVE	N.A.
916	N.A.	N.A.	VIAMÃO	N.A.	UNKNOWN	–	X			NEGATIVE	N.A.
917	N.A.	N.A.	PORTO ALEGRE	N.A.	UNKNOWN	–	X			NEGATIVE	N.A.
918	N.A.	N.A.	PORTO ALEGRE	N.A.	UNKNOWN	–	X			NEGATIVE	N.A.
919	N.A.	N.A.	PORTO ALEGRE	N.A.	UNKNOWN	–	X			NEGATIVE	N.A.
920	N.A.	N.A.	SAPUCAIA DO SUL	N.A.	UNKNOWN	–	X			NEGATIVE	N.A.
921	N.A.	N.A.	GRAVATAÍ	N.A.	UNKNOWN	–	X			NEGATIVE	N.A.
922	N.A.	N.A.	GRAVATAÍ	N.A.	UNKNOWN	–	X			NEGATIVE	N.A.
923	N.A.	N.A.	PORTO ALEGRE	N.A.	UNKNOWN	–	X			NEGATIVE	N.A.
924	N.A.	N.A.	PORTO ALEGRE	N.A.	UNKNOWN	–		X		NEGATIVE	N.A.	S1:787 NEGATIVE
925	N.A.	N.A.	PORTO ALEGRE	N.A.	UNKNOWN	–	X			NEGATIVE	N.A.
926	N.A.	N.A.	PORTO ALEGRE	N.A.	UNKNOWN	–	X			NEGATIVE	N.A.
927	N.A.	N.A.	PORTO ALEGRE	N.A.	UNKNOWN	–	X			NEGATIVE	N.A.
928	N.A.	N.A.	PORTO ALEGRE	N.A.	UNKNOWN	–	X			NEGATIVE	N.A.
929	N.A.	N.A.	PORTO ALEGRE	N.A.	UNKNOWN	–	X			NEGATIVE	N.A.
930	N.A.	N.A.	PORTO ALEGRE	N.A.	UNKNOWN	–		X		NEGATIVE	N.A.	S1:751 NEGATIVE
931	N.A.	N.A.	PORTO ALEGRE	N.A.	UNKNOWN	–	X			NEGATIVE	N.A.
932	N.A.	N.A.	ALVORADA	N.A.	UNKNOWN	–	X			NEGATIVE	N.A.
933	N.A.	N.A.	PORTO ALEGRE	N.A.	UNKNOWN	–	X			NEGATIVE	N.A.
934	N.A.	N.A.	PORTO ALEGRE	N.A.	UNKNOWN	–	X			NEGATIVE	N.A.
935	N.A.	N.A.	ALVORADA	N.A.	UNKNOWN	–		X		NEGATIVE	N.A.	S1:798 NEGATIVE
936	N.A.	N.A.	PORTO ALEGRE	N.A.	UNKNOWN	–	X			NEGATIVE	N.A.
937	N.A.	N.A.	SÃO LEOPOLDO	N.A.	UNKNOWN	–	X			NEGATIVE	N.A.
938	N.A.	N.A.	VIAMÃO	N.A.	UNKNOWN	–	X			NEGATIVE	N.A.
939	14	MALE	VIAMÃO	MARCH	UNKNOWN	–		X		POSITIVE	N.A.	S1:762 NEGATIVE
940	N.A.	N.A.	VIAMÃO	N.A.	UNKNOWN	–	X			NEGATIVE	N.A.
941	N.A.	N.A.	PORTO ALEGRE	N.A.	UNKNOWN	–	X			NEGATIVE	N.A.
942	N.A.	N.A.	PORTO ALEGRE	N.A.	UNKNOWN	–	X			NEGATIVE	N.A.
943	N.A.	N.A.	PORTO ALEGRE	N.A.	UNKNOWN	–	X			NEGATIVE	N.A.
944	N.A.	N.A.	PORTO ALEGRE	N.A.	UNKNOWN	–	X			NEGATIVE	N.A.
945	N.A.	N.A.	PORTO ALEGRE	N.A.	UNKNOWN	–	X			NEGATIVE	N.A.
946	50	FEMALE	PORTO ALEGRE	MARCH	UNKNOWN	–	X			POSITIVE	N.A.
947	N.A.	N.A.	PORTO ALEGRE	N.A.	UNKNOWN	–	X			NEGATIVE	N.A.
948	N.A.	N.A.	VIAMÃO	N.A.	UNKNOWN	–	X			NEGATIVE	N.A.
949	12	MALE	PORTO ALEGRE	MARCH	UNKNOWN	–	X			POSITIVE	N.A.
950	N.A.	N.A.	PORTO ALEGRE	N.A.	UNKNOWN	–	X			NEGATIVE	N.A.
951	N.A.	N.A.	PORTO ALEGRE	N.A.	UNKNOWN	–	X			NEGATIVE	N.A.
952	N.A.	N.A.	PORTO ALEGRE	N.A.	UNKNOWN	–	X			NEGATIVE	N.A.
953	N.A.	N.A.	PORTO ALEGRE	N.A.	UNKNOWN	–	X			NEGATIVE	N.A.
954	N.A.	N.A.	VIAMÃO	N.A.	UNKNOWN	–	X			UNDETERMINED	N.A.
955	N.A.	N.A.	PORTO ALEGRE	N.A.	UNKNOWN	–	X			NEGATIVE	N.A.
956	N.A.	N.A.	PORTO ALEGRE	N.A.	UNKNOWN	–	X			NEGATIVE	N.A.
957	N.A.	N.A.	SANTA ROSA	N.A.	NO	–	X			NEGATIVE	N.A.
958	N.A.	N.A.	SANTA ROSA	N.A.	NO	–		X		POSITIVE	N.A.	S1:696 POSITIVE
959	N.A.	N.A.	SANTA ROSA	N.A.	NO	–	X			NEGATIVE	N.A.
960	20	FEMALE	SANTA ROSA	MARCH	NO	–	X			POSITIVE	N.A.
961	30	FEMALE	SANTA ROSA	MARCH	NO	–	X			POSITIVE	N.A.
962	41	MALE	SANTA ROSA	MARCH	NO	–	X			POSITIVE	DENGUE 4
963	N.A.	N.A.	SANTA ROSA	N.A.	NO	–	X			NEGATIVE	N.A.
964	38	MALE	SANTA ROSA	MARCH	YES	WITHIN RIO GRANDE DO SUL	X			POSITIVE	DENGUE 4
965	35	FEMALE	CAXIAS DO SUL	MARCH	YES	SÃO PAULO	X			POSITIVE	N.A.
966	N.A.	N.A.	PORTO ALEGRE	N.A.	UNKNOWN	–	X			NEGATIVE	N.A.
967	28	MALE	PORTO ALEGRE	MARCH	UNKNOWN	–	X			POSITIVE	N.A.
968	N.A.	N.A.	PORTO ALEGRE	N.A.	NO	–	X			NEGATIVE	N.A.
969	52	MALE	PORTO ALEGRE	MARCH	YES	ESPIRITO SANTO	X			POSITIVE	N.A.
970	21	FEMALE	REDENTORA	MARCH	YES	MATO GROSSO DO SUL	X			POSITIVE	N.A.
971	N.A.	N.A.	ALVORADA	N.A.	UNKNOWN	–	X			NEGATIVE	N.A.
972	N.A.	N.A.	VIAMÃO	N.A.	UNKNOWN	–	X			NEGATIVE	N.A.
973	N.A.	N.A.	VIAMÃO	N.A.	UNKNOWN	–	X			NEGATIVE	N.A.
974	N.A.	N.A.	BENTO GONÇALVES	N.A.	NO	–		X		NEGATIVE	N.A.	S1:803 NEGATIVE
975	N.A.	N.A.	XANGRI	N.A.	UNKNOWN	–	X			NEGATIVE	N.A.
976	N.A.	N.A.	CRUZ ALTA	N.A.	UNKNOWN	–	X			NEGATIVE	N.A.
977	N.A.	N.A.	ARROIO DOS RATOS	N.A.	UNKNOWN	–		X		NEGATIVE	N.A.	S1:870 NEGATIVE
978	N.A.	N.A.	PORTÃO	N.A.	UNKNOWN	–		X		NEGATIVE	N.A.	S1:383 NEGATIVE
979	N.A.	N.A.	PORTO ALEGRE	N.A.	UNKNOWN	–	X			NEGATIVE	N.A.
980	N.A.	N.A.	SANTA ROSA	N.A.	UNKNOWN	–		X		POSITIVE	N.A.	S1:860 POSITIVE
981	N.A.	N.A.	CERRO GRANDE DO SUL	N.A.	UNKNOWN	–	X			NEGATIVE	N.A.
982	N.A.	N.A.	CANOAS	N.A.	UNKNOWN	–	X			NEGATIVE	N.A.
983	N.A.	N.A.	PORTO ALEGRE	N.A.	UNKNOWN	–	X			NEGATIVE	N.A.
984	N.A.	N.A.	VIAMÃO	N.A.	UNKNOWN	–	X			NEGATIVE	N.A.
985	N.A.	N.A.	PORTO ALEGRE	N.A.	NO	–	X			NEGATIVE	N.A.
986	N.A.	N.A.	NOVO HAMBURGO	N.A.	UNKNOWN	–	X			NEGATIVE	N.A.
987	N.A.	N.A.	NOVO HAMBURGO	N.A.	UNKNOWN	–	X			NEGATIVE	N.A.
988	55	FEMALE	SANTA ROSA	MARCH	UNKNOWN	–	X			POSITIVE	N.A.
989	N.A.	N.A.	SANTA ROSA	N.A.	NO	–	X			NEGATIVE	N.A.
990	N.A.	N.A.	SANTA ROSA	N.A.	UNKNOWN	–		X		NEGATIVE	N.A.	S1:585 NEGATIVE
991	28	FEMALE	SANTA ROSA	MARCH	UNKNOWN	–	X			POSITIVE	N.A.
992	N.A.	N.A.	PORTO ALEGRE	N.A.	UNKNOWN	–	X			NEGATIVE	N.A.
993	N.A.	N.A.	PORTO ALEGRE	N.A.	UNKNOWN	–		X		NEGATIVE	N.A.	S1:868 NEGATIVE
994	N.A.	N.A.	PORTO ALEGRE	N.A.	UNKNOWN	–		X		NEGATIVE	N.A.	S1:682 NEGATIVE
995	N.A.	N.A.	PORTO ALEGRE	N.A.	UNKNOWN	–	X			NEGATIVE	N.A.
996	31	MALE	PORTO ALEGRE	MARCH	NO	–	X			POSITIVE	N.A.
997	N.A.	N.A.	PORTO ALEGRE	N.A.	UNKNOWN	–		X		NEGATIVE	N.A.	S1:681 NEGATIVE
998	N.A.	N.A.	PORTO ALEGRE	N.A.	UNKNOWN	–	X			NEGATIVE	N.A.
999	N.A.	N.A.	PORTO ALEGRE	N.A.	UNKNOWN	–		X		NEGATIVE	N.A.	S1:933 NEGATIVE
1000	N.A.	N.A.	PORTO ALEGRE	N.A.	UNKNOWN	–	X			NEGATIVE	N.A.
1001	N.A.	N.A.	PORTO ALEGRE	N.A.	UNKNOWN	–	X			NEGATIVE	N.A.
1002	N.A.	N.A.	PORTO ALEGRE	N.A.	NO	–	X			NEGATIVE	N.A.
1003	N.A.	N.A.	PORTO ALEGRE	N.A.	UNKNOWN	–		X		NEGATIVE	N.A.	S1:799 NEGATIVE
1004	26	FEMALE	PORTO ALEGRE	MARCH	UNKNOWN	–	X			POSITIVE	N.A.
1005	N.A.	N.A.	ALVORADA	N.A.	UNKNOWN	–	X			NEGATIVE	N.A.
1006	N.A.	N.A.	ALVORADA	N.A.	UNKNOWN	–	X			NEGATIVE	N.A.
1007	N.A.	N.A.	ERECHIM	N.A.	UNKNOWN	–	X			NEGATIVE	N.A.
1008	N.A.	N.A.	GUAÍBA	N.A.	NO	–	X			NEGATIVE	N.A.
1009	N.A.	N.A.	GUAÍBA	N.A.	NO	–	X			NEGATIVE	N.A.
1010	N.A.	N.A.	SÃO LEOPOLDO	N.A.	UNKNOWN	–		X		NEGATIVE	N.A.	S1:792 NEGATIVE
1011	N.A.	N.A.	PORTO ALEGRE	N.A.	UNKNOWN	–		X		NEGATIVE	N.A.	S1:753 NEGATIVE
1012	N.A.	N.A.	PORTO ALEGRE	N.A.	UNKNOWN	–	X			NEGATIVE	N.A.
1013	N.A.	N.A.	FARROUPILHA	N.A.	UNKNOWN	–	X			NEGATIVE	N.A.
1014	19	MALE	CATUÍPE	MARCH	UNKNOWN	–	X			POSITIVE	N.A.
1015	32	MALE	CATUÍPE	MARCH	UNKNOWN	–	X			POSITIVE	N.A.
1016	N.A.	N.A.	CATUÍPE	N.A.	UNKNOWN	–	X			NEGATIVE	N.A.
1017	N.A.	N.A.	SANTO AUGUSTO	N.A.	UNKNOWN	–	X			NEGATIVE	N.A.
1018	N.A.	N.A.	IJUÍ	N.A.	NO	–	X			NEGATIVE	N.A.
1019	64	FEMALE	IJUÍ	MARCH	NO	–	X			POSITIVE	N.A.
1020	49	MALE	IJUÍ	MARCH	YES	SÃO PAULO AND PARANÁ	X			POSITIVE	N.A.
1021	N.A.	N.A.	IJUÍ	N.A.	UNKNOWN	–	X			NEGATIVE	N.A.
1022	N.A.	N.A.	IJUÍ	N.A.	UNKNOWN	–	X			NEGATIVE	N.A.
1023	N.A.	N.A.	IJUÍ	N.A.	UNKNOWN	–	X			NEGATIVE	N.A.
1024	N.A.	N.A.	NOVO HAMBURGO	N.A.	UNKNOWN	–	X			NEGATIVE	N.A.
1025	N.A.	N.A.	ESTEIO	N.A.	UNKNOWN	–	X			NEGATIVE	N.A.
1026	N.A.	N.A.	PORTO ALEGRE	N.A.	UNKNOWN	–	X			NEGATIVE	N.A.
1027	N.A.	N.A.	VIAMÃO	N.A.	UNKNOWN	–	X			NEGATIVE	N.A.
1028	24	MALE	PORTO ALEGRE	MARCH	UNKNOWN	–	X			POSITIVE	DENGUE 2
1029	N.A.	N.A.	PORTO ALEGRE	N.A.	UNKNOWN	–	X			NEGATIVE	N.A.
1030	N.A.	N.A.	PORTO ALEGRE	N.A.	UNKNOWN	–	X			NEGATIVE	N.A.
1031	N.A.	N.A.	VIAMÃO	N.A.	UNKNOWN	–	X			NEGATIVE	N.A.
1032	N.A.	N.A.	PORTO ALEGRE	N.A.	UNKNOWN	–	X			NEGATIVE	N.A.
1033	N.A.	N.A.	PORTO ALEGRE	N.A.	UNKNOWN	–	X			NEGATIVE	N.A.
1034	N.A.	N.A.	PORTO ALEGRE	N.A.	UNKNOWN	–	X			NEGATIVE	N.A.
1035	N.A.	N.A.	PORTO ALEGRE	N.A.	UNKNOWN	–	X			NEGATIVE	N.A.
1036	N.A.	N.A.	PORTO ALEGRE	N.A.	UNKNOWN	–	X			NEGATIVE	N.A.
1037	N.A.	N.A.	CANOAS	N.A.	UNKNOWN	–	X			NEGATIVE	N.A.
1038	N.A.	N.A.	CANOAS	N.A.	UNKNOWN	–	X			NEGATIVE	N.A.
1039	N.A.	N.A.	GRAVATAÍ	N.A.	UNKNOWN	–		X		NEGATIVE	N.A.	S1:750 NEGATIVE
1040	N.A.	N.A.	SÃO NICOLAU	N.A.	UNKNOWN	–	X			NEGATIVE	N.A.
1041	N.A.	N.A.	ESTÂNCIA VELHA	N.A.	UNKNOWN	–	X			NEGATIVE	N.A.
1042	N.A.	N.A.	PORTO ALEGRE	N.A.	UNKNOWN	–	X			NEGATIVE	N.A.
1043	N.A.	N.A.	ALVORADA	N.A.	UNKNOWN	–	X			NEGATIVE	N.A.
1044	N.A.	N.A.	PORTO ALEGRE	N.A.	UNKNOWN	–	X			NEGATIVE	N.A.
1045	N.A.	N.A.	PORTO ALEGRE	N.A.	UNKNOWN	–	X			NEGATIVE	N.A.
1046	N.A.	N.A.	PORTO ALEGRE	N.A.	UNKNOWN	–	X			NEGATIVE	N.A.
1047	N.A.	N.A.	PORTO ALEGRE	N.A.	UNKNOWN	–	X			NEGATIVE	N.A.
1048	N.A.	N.A.	PORTO ALEGRE	N.A.	UNKNOWN	–	X			NEGATIVE	N.A.
1049	N.A.	N.A.	PELOTAS	N.A.	NO	–	X			NEGATIVE	N.A.
1050	N.A.	N.A.	PELOTAS	N.A.	UNKNOWN	–	X			NEGATIVE	N.A.
1051	N.A.	N.A.	PORTO ALEGRE	N.A.	UNKNOWN	–	X			NEGATIVE	N.A.
1052	N.A.	N.A.	PORTO ALEGRE	N.A.	UNKNOWN	–		X		NEGATIVE	N.A.	S1:754 NEGATIVE
1053	N.A.	N.A.	PORTO ALEGRE	N.A.	UNKNOWN	–	X			NEGATIVE	N.A.
1054	N.A.	N.A.	PORTO ALEGRE	N.A.	UNKNOWN	–		X		NEGATIVE	N.A.	S1:627 NEGATIVE
1055	N.A.	N.A.	PORTO ALEGRE	N.A.	UNKNOWN	–	X			NEGATIVE	N.A.
1056	N.A.	N.A.	PORTO ALEGRE	N.A.	UNKNOWN	–	X			NEGATIVE	N.A.
1057	N.A.	N.A.	PORTO ALEGRE	N.A.	UNKNOWN	–	X			NEGATIVE	N.A.
1058	N.A.	N.A.	PORTO ALEGRE	N.A.	UNKNOWN	–	X			NEGATIVE	N.A.
1059	N.A.	N.A.	PORTO ALEGRE	N.A.	UNKNOWN	–		X		NEGATIVE	N.A.	S1:905 NEGATIVE
1060	N.A.	N.A.	PORTO ALEGRE	N.A.	UNKNOWN	–	X			NEGATIVE	N.A.
1061	N.A.	N.A.	PORTO ALEGRE	N.A.	UNKNOWN	–	X			NEGATIVE	N.A.
1062	N.A.	N.A.	PORTO ALEGRE	N.A.	UNKNOWN	–	X			NEGATIVE	N.A.
1063	N.A.	N.A.	PORTO ALEGRE	N.A.	UNKNOWN	–	X			NEGATIVE	N.A.
1064	N.A.	N.A.	PORTO ALEGRE	N.A.	UNKNOWN	–	X			NEGATIVE	N.A.
1065	N.A.	N.A.	PORTO ALEGRE	N.A.	UNKNOWN	–	X			NEGATIVE	N.A.
1066	N.A.	N.A.	PORTO ALEGRE	N.A.	UNKNOWN	–	X			NEGATIVE	N.A.
1067	N.A.	N.A.	PORTO ALEGRE	N.A.	UNKNOWN	–		X		NEGATIVE	N.A.	S1:880 NEGATIVE
1068	N.A.	N.A.	PORTO ALEGRE	N.A.	UNKNOWN	–	X			NEGATIVE	N.A.
1069	N.A.	N.A.	PORTO ALEGRE	N.A.	UNKNOWN	–	X			NEGATIVE	N.A.
1070	N.A.	N.A.	PORTO ALEGRE	N.A.	UNKNOWN	–	X			NEGATIVE	N.A.
1071	N.A.	N.A.	PORTO ALEGRE	N.A.	UNKNOWN	–	X			NEGATIVE	N.A.
1072	N.A.	N.A.	BAGÉ	N.A.	UNKNOWN	–	X			NEGATIVE	N.A.
1073	N.A.	N.A.	ALVORADA	N.A.	UNKNOWN	–	X			NEGATIVE	N.A.
1074	N.A.	N.A.	PORTO ALEGRE	N.A.	UNKNOWN	–	X			NEGATIVE	UNDETERMINED
1075	N.A.	N.A.	PORTO ALEGRE	N.A.	UNKNOWN	–		X		UNDETERMINED	N.A.	S1:830 NEGATIVE
1076	7	MALE	PORTO ALEGRE	MARCH	UNKNOWN	–	X			POSITIVE	N.A.
1077	N.A.	N.A.	PORTO ALEGRE	N.A.	UNKNOWN	–	X			NEGATIVE	N.A.
1078	N.A.	N.A.	PORTO ALEGRE	N.A.	UNKNOWN	–	X			NEGATIVE	N.A.
1079	N.A.	N.A.	TRÊS DE MAIO	N.A.	UNKNOWN	–	X			NEGATIVE	N.A.
1080	N.A.	N.A.	SANTA ROSA	N.A.	UNKNOWN	–	X			NEGATIVE	N.A.
1081	N.A.	N.A.	SANTA ROSA	N.A.	UNKNOWN	–	X			NEGATIVE	N.A.
1082	N.A.	N.A.	SANTA ROSA	N.A.	UNKNOWN	–		X		NEGATIVE	N.A.	S1:963 NEGATIVE
1083	N.A.	N.A.	ALVORADA	N.A.	UNKNOWN	–	X			NEGATIVE	N.A.
1084	N.A.	N.A.	BENTO GONÇALVES	N.A.	UNKNOWN	–	X			NEGATIVE	N.A.
1085	N.A.	N.A.	DOIS IRMÃOS	N.A.	UNKNOWN	–	X			NEGATIVE	N.A.
1086	N.A.	N.A.	BARRA DO GUARITA	N.A.	UNKNOWN	–	X			NEGATIVE	N.A.
1087	N.A.	N.A.	TENENTE PORTELA	N.A.	UNKNOWN	–		X		NEGATIVE	N.A.	S1:84 NEGATIVE
1088	N.A.	N.A.	PORTO ALEGRE	N.A.	NO	–		X		NEGATIVE	N.A.	S1:834 NEGATIVE
1089	N.A.	N.A.	VIAMÃO	N.A.	UNKNOWN	–	X			NEGATIVE	N.A.
1090	74	FEMALE	PORTO ALEGRE	APRIL	NO	–		X		POSITIVE	N.A.	S1:918 NEGATIVE
1091	61	MALE	PORTO ALEGRE	APRIL	NO	–	X			POSITIVE	N.A.
1092	42	FEMALE	PORTO ALEGRE	APRIL	NO	–	X			POSITIVE	N.A.
1093	63	FEMALE	PORTO ALEGRE	APRIL	UNKNOWN	–	X			POSITIVE	N.A.
1094	N.A.	N.A.	PORTO ALEGRE	N.A.	UNKNOWN	–	X			NEGATIVE	N.A.
1095	N.A.	N.A.	PORTO ALEGRE	N.A.	UNKNOWN	–	X			NEGATIVE	N.A.
1096	48	FEMALE	PORTO ALEGRE	APRIL	UNKNOWN	–	X			POSITIVE	N.A.
1097	N.A.	N.A.	PORTO ALEGRE	N.A.	UNKNOWN	–	X			NEGATIVE	N.A.
1098	N.A.	N.A.	PORTO ALEGRE	N.A.	NO	–	X			NEGATIVE	N.A.
1099	N.A.	N.A.	PORTO ALEGRE	N.A.	UNKNOWN	–	X			NEGATIVE	N.A.
1100	N.A.	N.A.	PORTO ALEGRE	N.A.	UNKNOWN	–	X			NEGATIVE	N.A.
1101	N.A.	N.A.	PORTO ALEGRE	N.A.	UNKNOWN	–	X			NEGATIVE	N.A.
1102	N.A.	N.A.	PORTO ALEGRE	N.A.	UNKNOWN	–	X			NEGATIVE	N.A.
1103	N.A.	N.A.	VIAMÃO	N.A.	UNKNOWN	–		X		NEGATIVE	N.A.	S1:822 NEGATIVE
1104	N.A.	N.A.	VIAMÃO	N.A.	UNKNOWN	–		X		NEGATIVE	N.A.	S1:749 NEGATIVE
1105	N.A.	N.A.	VIAMÃO	N.A.	UNKNOWN	–	X			NEGATIVE	N.A.
1106	N.A.	N.A.	VIAMÃO	N.A.	UNKNOWN	–	X			NEGATIVE	N.A.
1107	N.A.	N.A.	VIAMÃO	N.A.	UNKNOWN	–	X			NEGATIVE	N.A.
1108	N.A.	N.A.	VIAMÃO	N.A.	UNKNOWN	–	X			NEGATIVE	N.A.
1109	N.A.	N.A.	VIAMÃO	N.A.	UNKNOWN	–	X			NEGATIVE	N.A.
1110	N.A.	N.A.	LAJEADO	N.A.	UNKNOWN	–	X			NEGATIVE	N.A.
1111	N.A.	N.A.	LAJEADO	N.A.	UNKNOWN	–	X			NEGATIVE	N.A.
1112	33	FEMALE	CAPÃO DA CANOA	MARCH	YES	MINAS GERAIS	X			POSITIVE	N.A.
1113	N.A.	N.A.	SAPUCAIA DO SUL	N.A.	UNKNOWN	–	X			NEGATIVE	N.A.
1114	N.A.	N.A.	SAPUCAIA DO SUL	N.A.	YES	PARANÁ	X			NEGATIVE	N.A.
1115	N.A.	N.A.	CANOAS	N.A.	UNKNOWN	–		X		NEGATIVE	N.A.	S1:1038 NEGATIVE
1116	N.A.	N.A.	PORTO ALEGRE	N.A.	UNKNOWN	–	X			NEGATIVE	N.A.
1117	N.A.	N.A.	CANOAS	N.A.	UNKNOWN	–	X			NEGATIVE	N.A.
1118	46	MALE	PORTO ALEGRE	MARCH	UNKNOWN	–	X			POSITIVE	N.A.
1119	N.A.	N.A.	PORTO ALEGRE	N.A.	UNKNOWN	–	X			NEGATIVE	N.A.
1120	N.A.	N.A.	PORTO ALEGRE	N.A.	UNKNOWN	–	X			NEGATIVE	N.A.
1121	N.A.	N.A.	PORTO ALEGRE	N.A.	UNKNOWN	–	X			NEGATIVE	N.A.
1122	N.A.	N.A.	VIAMÃO	N.A.	UNKNOWN	–	X			NEGATIVE	N.A.
1123	N.A.	N.A.	PORTO ALEGRE	N.A.	UNKNOWN	–	X			NEGATIVE	N.A.
1124	N.A.	N.A.	PORTO ALEGRE	N.A.	UNKNOWN	–	X			NEGATIVE	N.A.
1125	N.A.	N.A.	PORTO ALEGRE	N.A.	UNKNOWN	–	X			NEGATIVE	N.A.
1126	N.A.	N.A.	PORTO ALEGRE	N.A.	UNKNOWN	–	X			NEGATIVE	N.A.
1127	24	MALE	PORTO ALEGRE	APRIL	UNKNOWN	–	X			POSITIVE	DENGUE 1
1128	N.A.	N.A.	SÃO LEOPOLDO	N.A.	UNKNOWN	–	X			NEGATIVE	N.A.
1129	40	MALE	PORTO ALEGRE	MARCH	UNKNOWN	–	X			POSITIVE	DENGUE 2
1130	N.A.	N.A.	PORTO ALEGRE	N.A.	UNKNOWN	–	X			NEGATIVE	N.A.
1131	N.A.	N.A.	PORTO ALEGRE	N.A.	UNKNOWN	–	X			NEGATIVE	N.A.
1132	N.A.	N.A.	PORTO ALEGRE	N.A.	UNKNOWN	–	X			NEGATIVE	N.A.
1133	N.A.	N.A.	PORTO ALEGRE	N.A.	UNKNOWN	–	X			NEGATIVE	N.A.
1134	N.A.	N.A.	PORTO ALEGRE	N.A.	UNKNOWN	–	X			NEGATIVE	N.A.
1135	N.A.	N.A.	PORTO ALEGRE	N.A.	UNKNOWN	–	X			NEGATIVE	N.A.
1136	N.A.	N.A.	PORTO ALEGRE	N.A.	UNKNOWN	–	X			NEGATIVE	N.A.
1137	N.A.	N.A.	PORTO ALEGRE	N.A.	UNKNOWN	–		X		NEGATIVE	N.A.	S1:859 NEGATIVE
1138	N.A.	N.A.	PORTO ALEGRE	N.A.	UNKNOWN	–	X			NEGATIVE	N.A.
1139	N.A.	N.A.	PORTO ALEGRE	N.A.	UNKNOWN	–	X			NEGATIVE	N.A.
1140	N.A.	N.A.	PORTO ALEGRE	N.A.	UNKNOWN	–	X			NEGATIVE	N.A.
1141	N.A.	N.A.	PORTO ALEGRE	N.A.	UNKNOWN	–	X			NEGATIVE	N.A.
1142	N.A.	N.A.	PORTO ALEGRE	N.A.	UNKNOWN	–	X			NEGATIVE	N.A.
1143	N.A.	N.A.	PORTO ALEGRE	N.A.	UNKNOWN	–	X			NEGATIVE	N.A.
1144	N.A.	N.A.	PORTO ALEGRE	N.A.	UNKNOWN	–		X		NEGATIVE	N.A.	S1:936 NEGATIVE
1145	N.A.	N.A.	PORTO ALEGRE	N.A.	UNKNOWN	–	X			NEGATIVE	N.A.
1146	N.A.	N.A.	ALVORADA	N.A.	UNKNOWN	–	X			NEGATIVE	N.A.
1147	N.A.	N.A.	PORTO ALEGRE	N.A.	UNKNOWN	–	X			NEGATIVE	N.A.
1148	N.A.	N.A.	PELOTAS	N.A.	UNKNOWN	–	X			NEGATIVE	N.A.
1149	N.A.	N.A.	VIAMÃO	N.A.	UNKNOWN	–	X			NEGATIVE	N.A.
1150	N.A.	N.A.	PORTO ALEGRE	N.A.	UNKNOWN	–		X		NEGATIVE	N.A.	S1:877 NEGATIVE
1151	N.A.	N.A.	PORTO ALEGRE	N.A.	NO	–	X			NEGATIVE	N.A.
1152	N.A.	N.A.	PORTO ALEGRE	N.A.	NO	–		X		NEGATIVE	N.A.	S1:567 NEGATIVE
1153	N.A.	N.A.	VIAMÃO	N.A.	UNKNOWN	–		X		NEGATIVE	N.A.	S1:984 NEGATIVE
1154	N.A.	N.A.	CAIÇARA	N.A.	UNKNOWN	–	X			NEGATIVE	N.A.
1155	N.A.	N.A.	CERRO GRANDE DO SUL	N.A.	UNKNOWN	–	X			NEGATIVE	N.A.
1156	N.A.	N.A.	NOVA PRATA	N.A.	UNKNOWN	–	X			NEGATIVE	N.A.
1157	N.A.	N.A.	SÃO LEOPOLDO	N.A.	UNKNOWN	–	X			NEGATIVE	N.A.
1158	N.A.	N.A.	SÃO LEOPOLDO	N.A.	UNKNOWN	–	X			NEGATIVE	N.A.
1159	N.A.	N.A.	CRUZ ALTA	N.A.	UNKNOWN	–	X			NEGATIVE	N.A.
1160	N.A.	N.A.	PORTO ALEGRE	N.A.	UNKNOWN	–	X			NEGATIVE	N.A.
1161	N.A.	N.A.	PORTO ALEGRE	N.A.	UNKNOWN	–	X			NEGATIVE	N.A.
1162	N.A.	N.A.	PORTO ALEGRE	N.A.	UNKNOWN	–	X			NEGATIVE	N.A.
1163	N.A.	N.A.	ALVORADA	N.A.	UNKNOWN	–	X			NEGATIVE	N.A.
1164	N.A.	N.A.	ALVORADA	N.A.	UNKNOWN	–	X			NEGATIVE	N.A.
1165	N.A.	N.A.	PORTO ALEGRE	N.A.	UNKNOWN	–	X			NEGATIVE	N.A.
1166	N.A.	N.A.	PORTO ALEGRE	N.A.	UNKNOWN	–	X			NEGATIVE	N.A.
1167	N.A.	N.A.	PORTO ALEGRE	N.A.	UNKNOWN	–	X			NEGATIVE	N.A.
1168	46	MALE	PORTO ALEGRE	APRIL	UNKNOWN	–	X			POSITIVE	N.A.
1169	N.A.	N.A.	PORTO ALEGRE	N.A.	UNKNOWN	–	X			NEGATIVE	N.A.
1170	N.A.	N.A.	PORTO ALEGRE	N.A.	UNKNOWN	–	X			NEGATIVE	N.A.
1171	N.A.	N.A.	PORTO ALEGRE	N.A.	UNKNOWN	–	X			NEGATIVE	N.A.
1172	N.A.	N.A.	PORTO ALEGRE	N.A.	UNKNOWN	–	X			NEGATIVE	N.A.
1173	N.A.	N.A.	PORTO ALEGRE	N.A.	UNKNOWN	–	X			NEGATIVE	N.A.
1174	N.A.	N.A.	PORTO ALEGRE	N.A.	UNKNOWN	–	X			NEGATIVE	N.A.
1175	N.A.	N.A.	PORTO ALEGRE	N.A.	UNKNOWN	–	X			NEGATIVE	N.A.
1176	N.A.	N.A.	PORTO ALEGRE	N.A.	UNKNOWN	–	X			NEGATIVE	N.A.
1177	N.A.	N.A.	PORTO ALEGRE	N.A.	UNKNOWN	–		X		NEGATIVE	N.A.	S1:1161 NEGATIVE
1178	N.A.	N.A.	PORTO ALEGRE	N.A.	UNKNOWN	–	X			NEGATIVE	N.A.
1179	N.A.	N.A.	SAPUCAIA DO SUL	N.A.	UNKNOWN	–		X		NEGATIVE	N.A.	S1:1114 NEGATIVE
1180	N.A.	N.A.	PORTO ALEGRE	N.A.	UNKNOWN	–	X			NEGATIVE	N.A.
1181	N.A.	N.A.	CANELA	N.A.	UNKNOWN	–	X			NEGATIVE	N.A.
1182	24	MALE	PORTO ALEGRE	APRIL	UNKNOWN	–	X			POSITIVE	N.A.
1183	N.A.	N.A.	PORTO ALEGRE	N.A.	UNKNOWN	–	X			NEGATIVE	N.A.
1184	N.A.	N.A.	PORTO ALEGRE	N.A.	UNKNOWN	–		X		NEGATIVE	N.A.	S1:1030 NEGATIVE
1185	N.A.	N.A.	PORTO ALEGRE	N.A.	UNKNOWN	–		X		NEGATIVE	N.A.	S1:673 NEGATIVE
1186	N.A.	N.A.	PORTO ALEGRE	N.A.	UNKNOWN	–	X			NEGATIVE	N.A.
1187	N.A.	N.A.	PORTO ALEGRE	N.A.	UNKNOWN	–	X			NEGATIVE	N.A.
1188	N.A.	N.A.	PORTO ALEGRE	N.A.	UNKNOWN	–	X			NEGATIVE	N.A.
1189	N.A.	N.A.	PORTO ALEGRE	N.A.	UNKNOWN	–	X			NEGATIVE	N.A.
1190	N.A.	N.A.	PORTO ALEGRE	N.A.	UNKNOWN	–	X			NEGATIVE	N.A.
1191	N.A.	N.A.	PORTO ALEGRE	N.A.	UNKNOWN	–	X			NEGATIVE	N.A.
1192	N.A.	N.A.	PORTO ALEGRE	N.A.	UNKNOWN	–	X			NEGATIVE	N.A.
1193	N.A.	N.A.	PORTO ALEGRE	N.A.	UNKNOWN	–	X			NEGATIVE	N.A.
1194	N.A.	N.A.	PORTO ALEGRE	N.A.	YES	RIO DE JANEIRO	X			NEGATIVE	N.A.
1195	N.A.	N.A.	PORTO ALEGRE	N.A.	UNKNOWN	–	X			NEGATIVE	N.A.
1196	N.A.	N.A.	TAPEJARA	N.A.	UNKNOWN	–	X			NEGATIVE	N.A.
1197	N.A.	N.A.	TAPEJARA	N.A.	UNKNOWN	–	X			NEGATIVE	N.A.
1198	N.A.	N.A.	SÃO LUIZ GONZAGA	N.A.	UNKNOWN	–	X			NEGATIVE	N.A.
1199	N.A.	N.A.	PIRAPÓ	N.A.	UNKNOWN	–	X			NEGATIVE	N.A.
1200	N.A.	N.A.	GRAVATAÍ	N.A.	UNKNOWN	–	X			NEGATIVE	N.A.
1201	N.A.	N.A.	PORTO ALEGRE	N.A.	NO	–		X		NEGATIVE	N.A.	S1:947 NEGATIVE
1202	N.A.	N.A.	PORTO ALEGRE	N.A.	UNKNOWN	–	X			NEGATIVE	N.A.
1203	N.A.	N.A.	PORTO ALEGRE	N.A.	UNKNOWN	–	X			NEGATIVE	N.A.
1204	N.A.	N.A.	PORTO ALEGRE	N.A.	NO	–	X			NEGATIVE	N.A.
1205	N.A.	N.A.	SANTA MARIA	N.A.	YES	PARAGUAY	X			NEGATIVE	N.A.
1206	N.A.	N.A.	VIAMÃO	N.A.	UNKNOWN	–	X			NEGATIVE	N.A.
1207	N.A.	N.A.	VIAMÃO	N.A.	UNKNOWN	–	X			NEGATIVE	N.A.
1208	43	FEMALE	ALVORADA	APRIL	UNKNOWN	–	X			POSITIVE	DENGUE 4
1209	N.A.	N.A.	ALVORADA	N.A.	UNKNOWN	–	X			NEGATIVE	N.A.
1210	N.A.	N.A.	ALVORADA	N.A.	UNKNOWN	–	X			NEGATIVE	N.A.
1211	N.A.	N.A.	CAXIAS DO SUL	N.A.	NO	–	X			NEGATIVE	N.A.
1212	N.A.	N.A.	GUAÍBA	N.A.	NO	–	X			NEGATIVE	N.A.
1213	N.A.	N.A.	SANTO ÂNGELO	N.A.	UNKNOWN	–	X			NEGATIVE	N.A.
1214	33	FEMALE	CANOAS	APRIL	YES	MATO GROSSO	X			POSITIVE	DENGUE 4
1215	N.A.	N.A.	CANOAS	N.A.	YES	WITHIN RIO GRANDE DO SUL	X			NEGATIVE	N.A.
1216	N.A.	N.A.	CANOAS	N.A.	UNKNOWN	–	X			NEGATIVE	N.A.
1217	N.A.	N.A.	XANGRI	N.A.	UNKNOWN	–	X			NEGATIVE	N.A.
1218	N.A.	N.A.	ALVORADA	N.A.	UNKNOWN	–	X			NEGATIVE	N.A.
1219	N.A.	N.A.	PORTO ALEGRE	N.A.	UNKNOWN	–	X			NEGATIVE	N.A.
1220	N.A.	N.A.	PORTO ALEGRE	N.A.	UNKNOWN	–	X			NEGATIVE	N.A.
1221	N.A.	N.A.	PORTO ALEGRE	N.A.	UNKNOWN	–	X			NEGATIVE	N.A.
1222	N.A.	N.A.	PORTO ALEGRE	N.A.	UNKNOWN	–	X			NEGATIVE	N.A.
1223	N.A.	N.A.	PORTO ALEGRE	N.A.	UNKNOWN	–	X			NEGATIVE	N.A.
1224	N.A.	N.A.	PORTO ALEGRE	N.A.	UNKNOWN	–	X			NEGATIVE	N.A.
1225	N.A.	N.A.	CACHOEIRINHA	N.A.	UNKNOWN	–	X			NEGATIVE	N.A.
1226	N.A.	N.A.	PORTO ALEGRE	N.A.	UNKNOWN	–	X			NEGATIVE	N.A.
1227	N.A.	N.A.	PORTO ALEGRE	N.A.	NO	–	X			UNDETERMINED	N.A.
1228	N.A.	N.A.	PORTO ALEGRE	N.A.	UNKNOWN	–	X			NEGATIVE	N.A.
1229	N.A.	N.A.	PORTO ALEGRE	N.A.	UNKNOWN	–	X			NEGATIVE	N.A.
1230	N.A.	N.A.	PORTO ALEGRE	N.A.	NO	–	X			NEGATIVE	N.A.
1231	N.A.	N.A.	PORTO ALEGRE	N.A.	UNKNOWN	–	X			NEGATIVE	N.A.
1232	N.A.	N.A.	PORTO ALEGRE	N.A.	YES	MATO GROSSO		X		NEGATIVE	N.A.	S1:1102 NEGATIVE
1233	N.A.	N.A.	PORTO ALEGRE	N.A.	NO	–		X		NEGATIVE	N.A.	S1:1045 NEGATIVE
1234	N.A.	N.A.	PORTO ALEGRE	N.A.	NO	–	X			NEGATIVE	N.A.
1235	N.A.	N.A.	PORTO ALEGRE	N.A.	UNKNOWN	–	X			NEGATIVE	N.A.
1236	N.A.	N.A.	PORTO ALEGRE	N.A.	UNKNOWN	–	X			NEGATIVE	N.A.
1237	N.A.	N.A.	PORTO ALEGRE	N.A.	UNKNOWN	–	X			NEGATIVE	N.A.
1238	N.A.	N.A.	PORTO ALEGRE	N.A.	UNKNOWN	–	X			NEGATIVE	N.A.
1239	N.A.	N.A.	PORTO ALEGRE	N.A.	UNKNOWN	–	X			NEGATIVE	N.A.
1240	N.A.	N.A.	PORTO ALEGRE	N.A.	UNKNOWN	–	X			NEGATIVE	N.A.
1241	N.A.	N.A.	PORTO ALEGRE	N.A.	UNKNOWN	–	X			NEGATIVE	N.A.
1242	N.A.	N.A.	PORTO ALEGRE	N.A.	UNKNOWN	–	X			NEGATIVE	N.A.
1243	N.A.	N.A.	PORTO ALEGRE	N.A.	UNKNOWN	–	X			NEGATIVE	N.A.
1244	N.A.	N.A.	SANTA ROSA	N.A.	NO	–	X			NEGATIVE	N.A.
1245	N.A.	N.A.	SANTA ROSA	N.A.	UNKNOWN	–	X			NEGATIVE	N.A.
1246	N.A.	N.A.	SANTA ROSA	N.A.	NO	–	X			NEGATIVE	N.A.
1247	N.A.	N.A.	SANTA ROSA	N.A.	NO	–	X			NEGATIVE	N.A.
1248	N.A.	N.A.	SANTA ROSA	N.A.	NO	–	X			NEGATIVE	N.A.
1249	N.A.	N.A.	SANTA ROSA	N.A.	UNKNOWN	–	X			NEGATIVE	N.A.
1250	N.A.	N.A.	TRÊS DE MAIO	N.A.	UNKNOWN	–	X			NEGATIVE	N.A.
1251	N.A.	N.A.	TRÊS DE MAIO	N.A.	YES	WITHIN RIO GRANDE DO SUL	X			NEGATIVE	N.A.
1252	N.A.	N.A.	TRÊS DE MAIO	N.A.	NO	–	X			NEGATIVE	N.A.
1253	N.A.	N.A.	SANTA ROSA	N.A.	UNKNOWN	–	X			NEGATIVE	N.A.
1254	N.A.	N.A.	SANTA ROSA	N.A.	YES	WITHIN RIO GRANDE DO SUL	X			NEGATIVE	N.A.
1255	N.A.	N.A.	SANTA ROSA	N.A.	NO	–	X			NEGATIVE	N.A.
1256	N.A.	N.A.	SANTA ROSA	N.A.	NO	–	X			NEGATIVE	N.A.
1257	N.A.	N.A.	SANTA ROSA	N.A.	NO	–	X			NEGATIVE	N.A.
1258	N.A.	N.A.	SANTA ROSA	N.A.	NO	–	X			NEGATIVE	N.A.
1259	52	MALE	SANTA ROSA	MARCH	NO	–	X			POSITIVE	N.A.
1260	N.A.	N.A.	IJUÍ	N.A.	UNKNOWN	–	X			NEGATIVE	N.A.
1261	28	FEMALE	IJUÍ	MARCH	UNKNOWN	–	X			POSITIVE	N.A.
1262	24	FEMALE	IJUÍ	MARCH	YES	GOIÁS	X			POSITIVE	N.A.
1263	60	FEMALE	IJUÍ	APRIL	UNKNOWN	–	X			POSITIVE	N.A.
1264	44	FEMALE	IJUÍ	APRIL	YES	WITHIN RIO GRANDE DO SUL	X			POSITIVE	N.A.
1265	27	FEMALE	IJUÍ	APRIL	YES	WITHIN RIO GRANDE DO SUL	X			POSITIVE	N.A.
1266	N.A.	N.A.	IJUÍ	N.A.	NO	–	X			NEGATIVE	N.A.
1267	N.A.	N.A.	IJUÍ	N.A.	UNKNOWN	–	X			NEGATIVE	N.A.
1268	N.A.	N.A.	IJUÍ	N.A.	UNKNOWN	–	X			NEGATIVE	N.A.
1269	N.A.	N.A.	SANTA CRUZ DO SUL	N.A.	UNKNOWN	–	X			NEGATIVE	N.A.
1270	N.A.	N.A.	SARANDI	N.A.	UNKNOWN	–	X			NEGATIVE	N.A.
1271	N.A.	N.A.	URUGUAYANA	N.A.	UNKNOWN	–	X			NEGATIVE	N.A.
1272	N.A.	N.A.	NOVO HAMBURGO	N.A.	YES	MATO GROSSO DO SUL	X			NEGATIVE	N.A.
1273	N.A.	N.A.	ESTEIO	N.A.	UNKNOWN	–	X			NEGATIVE	N.A.
1274	N.A.	N.A.	PORTO ALEGRE	N.A.	UNKNOWN	–	X			NEGATIVE	N.A.
1275	10	MALE	PORTO ALEGRE	APRIL	UNKNOWN	–	X			POSITIVE	DENGUE 2
1276	N.A.	N.A.	CACHOEIRINHA	N.A.	UNKNOWN	–	X			NEGATIVE	N.A.
1277	N.A.	N.A.	PORTO ALEGRE	N.A.	UNKNOWN	–	X			NEGATIVE	N.A.
1278	N.A.	N.A.	PORTO ALEGRE	N.A.	UNKNOWN	–	X			NEGATIVE	N.A.
1279	N.A.	N.A.	PORTO ALEGRE	N.A.	UNKNOWN	–	X			NEGATIVE	N.A.
1280	N.A.	N.A.	PORTO ALEGRE	N.A.	NO	–	X			NEGATIVE	N.A.
1281	N.A.	N.A.	ALVORADA	N.A.	UNKNOWN	–	X			NEGATIVE	N.A.
1282	N.A.	N.A.	PORTO ALEGRE	N.A.	NO	–	X			NEGATIVE	N.A.
1283	N.A.	N.A.	PORTO ALEGRE	N.A.	UNKNOWN	–	X			NEGATIVE	N.A.
1284	N.A.	N.A.	PORTO ALEGRE	N.A.	UNKNOWN	–	X			NEGATIVE	N.A.
1285	N.A.	N.A.	SÃO LEOPOLDO	N.A.	UNKNOWN	–	X			NEGATIVE	N.A.
1286	27	MALE	RIO GRANDE	APRIL	YES	RIO DE JANEIRO	X			POSITIVE	N.A.
1287	46	MALE	RIO GRANDE	APRIL	YES	RIO DE JANEIRO	X			POSITIVE	N.A.
1288	N.A.	N.A.	RIO GRANDE	N.A.	UNKNOWN	–	X			NEGATIVE	N.A.
1289	N.A.	N.A.	ALVORADA	N.A.	UNKNOWN	–	X			NEGATIVE	N.A.
1290	N.A.	N.A.	ALVORADA	N.A.	UNKNOWN	–	X			NEGATIVE	N.A.
1291	N.A.	N.A.	VIAMÃO	N.A.	UNKNOWN	–	X			NEGATIVE	N.A.
1292	N.A.	N.A.	VIAMÃO	N.A.	UNKNOWN	–		X		UNDETERMINED	N.A.	S1:827 NEGATIVE
1293	N.A.	N.A.	VIAMÃO	N.A.	UNKNOWN	–	X			NEGATIVE	N.A.
1294	N.A.	N.A.	VIAMÃO	N.A.	UNKNOWN	–	X			NEGATIVE	N.A.
1295	N.A.	N.A.	VIAMÃO	N.A.	UNKNOWN	–		X		NEGATIVE	N.A.	S1:1149 NEGATIVE
1296	N.A.	N.A.	VIAMÃO	N.A.	UNKNOWN	–		X		NEGATIVE	N.A.	S1:1089 NEGATIVE
1297	N.A.	N.A.	VIAMÃO	N.A.	UNKNOWN	–	X			NEGATIVE	N.A.
1298	N.A.	N.A.	VIAMÃO	N.A.	UNKNOWN	–	X			NEGATIVE	N.A.
1299	N.A.	N.A.	VIAMÃO	N.A.	UNKNOWN	–	X			NEGATIVE	N.A.
1300	N.A.	N.A.	PORTO ALEGRE	N.A.	UNKNOWN	–	X			NEGATIVE	N.A.
1301	38	MALE	PORTO ALEGRE	APRIL	UNKNOWN	–	X			POSITIVE	DENGUE 2
1302	N.A.	N.A.	PORTO ALEGRE	N.A.	NO	–	X			NEGATIVE	N.A.
1303	32	FEMALE	PORTO ALEGRE	APRIL	NO	–	X			POSITIVE	DENGUE 2
1304	N.A.	N.A.	FLORES DA CUNHA	N.A.	YES	RIO DE JANEIRO	X			NEGATIVE	N.A.
1305	N.A.	N.A.	LAJEADO	N.A.	UNKNOWN	–	X			NEGATIVE	N.A.
1306	N.A.	N.A.	LAJEADO	N.A.	UNKNOWN	–	X			NEGATIVE	N.A.
1307	N.A.	N.A.	PELOTAS	N.A.	UNKNOWN	–	X			NEGATIVE	N.A.
1308	N.A.	N.A.	PELOTAS	N.A.	UNKNOWN	–	X			NEGATIVE	N.A.
1309	N.A.	N.A.	PORTO ALEGRE	N.A.	NO	–	X			NEGATIVE	N.A.
1310	N.A.	N.A.	PORTO ALEGRE	N.A.	UNKNOWN	–		X		NEGATIVE	N.A.	S1:825 NEGATIVE
1311	N.A.	N.A.	PORTO ALEGRE	N.A.	UNKNOWN	–	X			NEGATIVE	N.A.
1312	N.A.	N.A.	PORTO ALEGRE	N.A.	UNKNOWN	–	X			NEGATIVE	N.A.
1313	N.A.	N.A.	PORTO ALEGRE	N.A.	UNKNOWN	–	X			NEGATIVE	N.A.
1314	N.A.	N.A.	PORTO ALEGRE	N.A.	UNKNOWN	–	X			NEGATIVE	N.A.
1315	N.A.	N.A.	PORTO ALEGRE	N.A.	NO	–	X			NEGATIVE	N.A.
1316	N.A.	N.A.	PORTO ALEGRE	N.A.	UNKNOWN	–		X		NEGATIVE	N.A.	S1:926 NEGATIVE
1317	N.A.	N.A.	PORTO ALEGRE	N.A.	UNKNOWN	–	X			NEGATIVE	N.A.
1318	N.A.	N.A.	PORTO ALEGRE	N.A.	UNKNOWN	–	X			NEGATIVE	N.A.
1319	N.A.	N.A.	PORTO ALEGRE	N.A.	UNKNOWN	–	X			NEGATIVE	N.A.
1320	N.A.	N.A.	PORTO ALEGRE	N.A.	UNKNOWN	–	X			NEGATIVE	N.A.
1321	N.A.	N.A.	ALVORADA	N.A.	UNKNOWN	–		X		NEGATIVE	N.A.	S1:932 NEGATIVE
1322	N.A.	N.A.	PORTO ALEGRE	N.A.	UNKNOWN	–	X			NEGATIVE	N.A.
1323	N.A.	N.A.	PORTO ALEGRE	N.A.	NO	–	X			NEGATIVE	N.A.
1324	N.A.	N.A.	CANOAS	N.A.	UNKNOWN	–	X			NEGATIVE	N.A.
1325	N.A.	N.A.	CANOAS	N.A.	UNKNOWN	–	X			NEGATIVE	N.A.
1326	N.A.	N.A.	CANOAS	N.A.	UNKNOWN	–	X			NEGATIVE	N.A.
1327	N.A.	N.A.	CANOAS	N.A.	UNKNOWN	–	X			NEGATIVE	N.A.
1328	44	MALE	PORTO ALEGRE	APRIL	YES	MINAS GERAIS	X			POSITIVE	DENGUE 4
1329	N.A.	N.A.	PORTO ALEGRE	N.A.	UNKNOWN	–	X			NEGATIVE	UNDETERMINED
1330	45	MALE	PORTO ALEGRE	MARCH	UNKNOWN	–	X			POSITIVE	DENGUE 2
1331	39	FEMALE	PORTO ALEGRE	MARCH	UNKNOWN	–	X			POSITIVE	DENGUE 4
1332	N.A.	N.A.	PORTO ALEGRE	N.A.	UNKNOWN	–	X			NEGATIVE	UNDETERMINED
1333	N.A.	N.A.	GRAVATAÍ	N.A.	UNKNOWN	–	X			NEGATIVE	N.A.
1334	N.A.	N.A.	SÃO LEOPOLDO	N.A.	YES	PERU AND BRAZIL	X			NEGATIVE	N.A.
1335	N.A.	N.A.	MAQUINÉ	N.A.	UNKNOWN	–	X			NEGATIVE	N.A.
1336	N.A.	N.A.	PORTÃO	N.A.	UNKNOWN	–	X			NEGATIVE	N.A.
1337	N.A.	N.A.	SANTA ROSA	N.A.	UNKNOWN	–	X			NEGATIVE	N.A.
1338	N.A.	N.A.	SANTA ROSA	N.A.	NO	–	X			NEGATIVE	N.A.
1339	N.A.	N.A.	SANTA ROSA	N.A.	NO	–	X			NEGATIVE	N.A.
1340	N.A.	N.A.	PORTO ALEGRE	N.A.	UNKNOWN	–	X			NEGATIVE	N.A.
1341	N.A.	N.A.	SANTA ROSA	N.A.	UNKNOWN	–		X		POSITIVE	N.A.	S1:664 POSITIVE
1342	N.A.	N.A.	VIAMÃO	N.A.	UNKNOWN	–	X			NEGATIVE	N.A.
1343	N.A.	N.A.	PORTO ALEGRE	N.A.	NO	–	X			NEGATIVE	N.A.
1344	55	MALE	MARAU	APRIL	UNKNOWN	–	X			POSITIVE	N.A.
1345	N.A.	N.A.	PORTO ALEGRE	N.A.	UNKNOWN	–	X			NEGATIVE	N.A.
1346	N.A.	N.A.	PORTO ALEGRE	N.A.	NO	–	X			NEGATIVE	N.A.
1347	N.A.	N.A.	PORTO ALEGRE	N.A.	NO	–	X			NEGATIVE	N.A.
1348	58	MALE	PORTO ALEGRE	APRIL	NO	–	X			POSITIVE	N.A.
1349	N.A.	N.A.	PORTO ALEGRE	N.A.	NO	–	X			NEGATIVE	N.A.
1350	N.A.	N.A.	PORTO ALEGRE	N.A.	YES	WITHIN RIO GRANDE DO SUL	X			NEGATIVE	N.A.
1351	25	FEMALE	PORTO ALEGRE	APRIL	YES	SANTA CATARINA	X			POSITIVE	N.A.
1352	N.A.	N.A.	PORTO ALEGRE	N.A.	UNKNOWN	–	X			NEGATIVE	N.A.
1353	26	MALE	PORTO ALEGRE	APRIL	UNKNOWN	–	X			POSITIVE	DENGUE 2
1354	N.A.	N.A.	PORTO ALEGRE	N.A.	UNKNOWN	–	X			NEGATIVE	N.A.
1355	N.A.	N.A.	PORTO ALEGRE	N.A.	NO	–	X			NEGATIVE	N.A.
1356	59	FEMALE	PORTO ALEGRE	APRIL	UNKNOWN	–	X			POSITIVE	N.A.
1357	N.A.	N.A.	GUAÍBA	N.A.	UNKNOWN	–	X			NEGATIVE	N.A.
1358	N.A.	N.A.	PORTO ALEGRE	N.A.	UNKNOWN	–	X			NEGATIVE	N.A.
1359	N.A.	N.A.	PORTO ALEGRE	N.A.	UNKNOWN	–		X		NEGATIVE	N.A.	S1:953 NEGATIVE
1360	N.A.	N.A.	PORTO ALEGRE	N.A.	UNKNOWN	–		X		NEGATIVE	N.A.	S1:900 NEGATIVE
1361	N.A.	N.A.	PORTO ALEGRE	N.A.	UNKNOWN	–	X			NEGATIVE	N.A.
1362	N.A.	N.A.	PORTO ALEGRE	N.A.	UNKNOWN	–	X			NEGATIVE	N.A.
1363	N.A.	N.A.	ALVORADA	N.A.	UNKNOWN	–	X			NEGATIVE	N.A.
1364	N.A.	N.A.	ALVORADA	N.A.	UNKNOWN	–		X		NEGATIVE	N.A.	S1:1164 NEGATIVE
1365	N.A.	N.A.	CACHOEIRINHA	N.A.	UNKNOWN	–		X		NEGATIVE	N.A.	S1:1225 NEGATIVE
1366	N.A.	N.A.	PORTO ALEGRE	N.A.	UNKNOWN	–		X		NEGATIVE	N.A.	S1:1166 NEGATIVE
1367	N.A.	N.A.	PORTO ALEGRE	N.A.	UNKNOWN	–	X			NEGATIVE	N.A.
1368	N.A.	N.A.	PORTO ALEGRE	N.A.	UNKNOWN	–		X		NEGATIVE	N.A.	S1:983 NEGATIVE
1369	N.A.	N.A.	PORTO ALEGRE	N.A.	UNKNOWN	–	X			NEGATIVE	N.A.
1370	17	FEMALE	PORTO ALEGRE	APRIL	UNKNOWN	–	X			POSITIVE	N.A.
1371	N.A.	N.A.	SANTA MARIA	N.A.	UNKNOWN	–	X			NEGATIVE	N.A.
1372	N.A.	N.A.	CAPÃO DA CANOA	N.A.	UNKNOWN	–	X			NEGATIVE	N.A.
1373	N.A.	N.A.	CAPÃO DA CANOA	N.A.	YES	MINAS GERAIS	X			NEGATIVE	N.A.
1374	N.A.	N.A.	CAMPO BOM	N.A.	UNKNOWN	–	X			NEGATIVE	N.A.
1375	N.A.	N.A.	CAMPO BOM	N.A.	UNKNOWN	–	X			NEGATIVE	N.A.
1376	N.A.	N.A.	VIAMÃO	N.A.	UNKNOWN	–	X			NEGATIVE	N.A.
1377	N.A.	N.A.	VIAMÃO	N.A.	UNKNOWN	–	X			NEGATIVE	N.A.
1378	N.A.	N.A.	VIAMÃO	N.A.	UNKNOWN	–	X			NEGATIVE	N.A.
1379	N.A.	N.A.	VIAMÃO	N.A.	UNKNOWN	–	X			NEGATIVE	N.A.
1380	N.A.	N.A.	VIAMÃO	N.A.	UNKNOWN	–	X			NEGATIVE	N.A.
1381	N.A.	N.A.	FARROUPILHA	N.A.	UNKNOWN	–	X			NEGATIVE	N.A.
1382	N.A.	N.A.	VIAMÃO	N.A.	YES	AMAZONAS	X			NEGATIVE	N.A.
1383	N.A.	N.A.	VIAMÃO	N.A.	UNKNOWN	–	X			NEGATIVE	N.A.
1384	N.A.	N.A.	PORTO ALEGRE	N.A.	UNKNOWN	–	X			NEGATIVE	N.A.
1385	N.A.	N.A.	VIAMÃO	N.A.	UNKNOWN	–	X			NEGATIVE	N.A.
1386	26	MALE	VIAMÃO	APRIL	UNKNOWN	–	X			POSITIVE	N.A.
1387	48	FEMALE	GRAVATAÍ	APRIL	UNKNOWN	–	X			POSITIVE	N.A.
1388	N.A.	N.A.	SANTO ÂNGELO	N.A.	YES	MATO GROSSO	X			NEGATIVE	N.A.
1389	N.A.	N.A.	DOIS IRMÃOS	N.A.	UNKNOWN	–	X			NEGATIVE	N.A.
1390	28	MALE	BARÃO	APRIL	YES	RIO DE JANEIRO	X			POSITIVE	N.A.
1391	N.A.	N.A.	PORTO ALEGRE	N.A.	UNKNOWN	–	X			NEGATIVE	N.A.
1392	N.A.	N.A.	VIAMÃO	N.A.	UNKNOWN	–	X			NEGATIVE	N.A.
1393	N.A.	N.A.	PORTO ALEGRE	N.A.	UNKNOWN	–	X			NEGATIVE	N.A.
1394	N.A.	N.A.	PORTO ALEGRE	N.A.	UNKNOWN	–	X			NEGATIVE	N.A.
1395	N.A.	N.A.	SANTA ROSA	N.A.	UNKNOWN	–		X		POSITIVE	N.A.	S1:1303 POSITIVE
1396	42	FEMALE	PORTO ALEGRE	APRIL	NO	–	X			POSITIVE	DENGUE 2
1397	N.A.	N.A.	PORTO ALEGRE	N.A.	UNKNOWN	–	X			NEGATIVE	N.A.
1398	N.A.	N.A.	PORTO ALEGRE	N.A.	UNKNOWN	–		X		NEGATIVE	N.A.	S1:866 NEGATIVE
1399	N.A.	N.A.	PORTO ALEGRE	N.A.	UNKNOWN	–	X			NEGATIVE	N.A.
1400	N.A.	N.A.	PORTO ALEGRE	N.A.	UNKNOWN	–		X		NEGATIVE	N.A.	S1:1101 NEGATIVE
1401	N.A.	N.A.	PORTO ALEGRE	N.A.	UNKNOWN	–	X			NEGATIVE	N.A.
1402	N.A.	N.A.	PORTO ALEGRE	N.A.	UNKNOWN	–		X		NEGATIVE	N.A.	S1:1046 NEGATIVE
1403	N.A.	N.A.	PORTO ALEGRE	N.A.	UNKNOWN	–	X			NEGATIVE	N.A.
1404	N.A.	N.A.	PORTO ALEGRE	N.A.	UNKNOWN	–	X			NEGATIVE	N.A.
1405	N.A.	N.A.	PORTO ALEGRE	N.A.	UNKNOWN	–	X			NEGATIVE	N.A.
1406	N.A.	N.A.	PORTO ALEGRE	N.A.	UNKNOWN	–	X			NEGATIVE	N.A.
1407	N.A.	N.A.	PORTO ALEGRE	N.A.	UNKNOWN	–	X			NEGATIVE	N.A.
1408	N.A.	N.A.	PORTO ALEGRE	N.A.	NO	–	X			NEGATIVE	N.A.
1409	N.A.	N.A.	PORTO ALEGRE	N.A.	UNKNOWN	–	X			NEGATIVE	N.A.
1410	N.A.	N.A.	PORTO ALEGRE	N.A.	UNKNOWN	–	X			NEGATIVE	N.A.
1411	N.A.	N.A.	PORTO ALEGRE	N.A.	UNKNOWN	–	X			NEGATIVE	N.A.
1412	N.A.	N.A.	PORTO ALEGRE	N.A.	UNKNOWN	–			X	NEGATIVE	N.A.	S1:1166 NEGATIVE S2:1366 NEGATIVE
1413	N.A.	N.A.	PORTO ALEGRE	N.A.	UNKNOWN	–		X		NEGATIVE	N.A.	S1:1029 NEGATIVE
1414	N.A.	N.A.	BARRA DO RIBEIRO	N.A.	UNKNOWN	–	X			NEGATIVE	N.A.
1415	N.A.	N.A.	PORTO ALEGRE	N.A.	UNKNOWN	–	X			NEGATIVE	N.A.
1416	N.A.	N.A.	PORTO ALEGRE	N.A.	UNKNOWN	–	X			NEGATIVE	N.A.
1417	N.A.	N.A.	PORTO ALEGRE	N.A.	UNKNOWN	–	X			NEGATIVE	N.A.
1418	N.A.	N.A.	PORTO ALEGRE	N.A.	UNKNOWN	–	X			NEGATIVE	UNDETERMINED
1419	26	FEMALE	PORTO ALEGRE	APRIL	UNKNOWN	–	X			POSITIVE	DENGUE 4
1420	N.A.	N.A.	PORTO ALEGRE	N.A.	UNKNOWN	–	X			NEGATIVE	N.A.
1421	59	FEMALE	PORTO ALEGRE	APRIL	UNKNOWN	–	X			POSITIVE	DENGUE 4
1422	56	FEMALE	PORTO ALEGRE	APRIL	YES	RIO DE JANEIRO	X			POSITIVE	DENGUE 4
1423	N.A.	N.A.	PORTO ALEGRE	N.A.	UNKNOWN	–	X			NEGATIVE	N.A.
1424	N.A.	N.A.	NOVA SANTA RITA	N.A.	UNKNOWN	–	X			NEGATIVE	N.A.
1425	N.A.	N.A.	CANOAS	N.A.	UNKNOWN	–		X		NEGATIVE	N.A.	S1:1324 NEGATIVE
1426	34	FEMALE	PELOTAS	APRIL	UNKNOWN	–	X			POSITIVE	N.A.
1427	N.A.	N.A.	CAMAQUÃ	N.A.	UNKNOWN	–	X			NEGATIVE	UNDETERMINED
1428	N.A.	N.A.	TRÊS PASSOS	N.A.	UNKNOWN	–	X			NEGATIVE	N.A.
1429	N.A.	N.A.	TRÊS PASSOS	N.A.	UNKNOWN	–	X			NEGATIVE	N.A.
1430	N.A.	N.A.	SÃO MIGUEL DAS MISSÕES	N.A.	UNKNOWN	–	X			NEGATIVE	N.A.
1431	N.A.	N.A.	GUAÍBA	N.A.	NO	–	X			NEGATIVE	N.A.
1432	N.A.	N.A.	BRAGA	N.A.	UNKNOWN	–	X			NEGATIVE	N.A.
1433	18	FEMALE	MARAU	APRIL	YES	MATO GROSSO	X			POSITIVE	N.A.
1434	N.A.	N.A.	CHARQUEADAS	N.A.	UNKNOWN	–	X			NEGATIVE	N.A.
1435	N.A.	N.A.	GRAVATAÍ	N.A.	UNKNOWN	–	X			NEGATIVE	N.A.
1436	N.A.	N.A.	SANTO ANTÔNIO DA PATRULHA	N.A.	UNKNOWN	–	X			NEGATIVE	N.A.
1437	N.A.	N.A.	PORTO ALEGRE	N.A.	UNKNOWN	–	X			NEGATIVE	N.A.
1438	N.A.	N.A.	PORTO ALEGRE	N.A.	UNKNOWN	–	X			NEGATIVE	N.A.
1439	N.A.	N.A.	PORTO ALEGRE	N.A.	UNKNOWN	–	X			NEGATIVE	N.A.
1440	N.A.	N.A.	PORTO ALEGRE	N.A.	UNKNOWN	–		X		NEGATIVE	N.A.	S1:1167 NEGATIVE
1441	N.A.	N.A.	PORTO ALEGRE	N.A.	UNKNOWN	–	X			NEGATIVE	N.A.
1442	N.A.	N.A.	PORTO ALEGRE	N.A.	UNKNOWN	–	X			NEGATIVE	N.A.
1443	N.A.	N.A.	PORTO ALEGRE	N.A.	UNKNOWN	–	X			NEGATIVE	N.A.
1444	N.A.	N.A.	PORTO ALEGRE	N.A.	UNKNOWN	–	X			NEGATIVE	N.A.
1445	N.A.	N.A.	PORTO ALEGRE	N.A.	UNKNOWN	–	X			NEGATIVE	N.A.
1446	N.A.	N.A.	PORTO ALEGRE	N.A.	UNKNOWN	–	X			NEGATIVE	N.A.
1447	N.A.	N.A.	PORTO ALEGRE	N.A.	UNKNOWN	–	X			NEGATIVE	N.A.
1448	N.A.	N.A.	PORTO ALEGRE	N.A.	UNKNOWN	–	X			NEGATIVE	N.A.
1449	N.A.	N.A.	NOVO HAMBURGO	N.A.	UNKNOWN	–	X			NEGATIVE	N.A.
1450	N.A.	N.A.	PORTO ALEGRE	N.A.	UNKNOWN	–	X			NEGATIVE	N.A.
1451	7	FEMALE	PORTO ALEGRE	APRIL	UNKNOWN	–	X			POSITIVE	DENGUE 4
1452	N.A.	N.A.	PORTO ALEGRE	N.A.	UNKNOWN	–	X			NEGATIVE	N.A.
1453	N.A.	N.A.	PORTO ALEGRE	N.A.	UNKNOWN	–	X			NEGATIVE	N.A.
1454	N.A.	N.A.	VIAMÃO	N.A.	UNKNOWN	–	X			NEGATIVE	N.A.
1455	9	MALE	PORTO ALEGRE	APRIL	UNKNOWN	–	X			POSITIVE	DENGUE 2
1456	N.A.	N.A.	PORTO ALEGRE	N.A.	YES	DISTRITO FEDERAL	X			NEGATIVE	N.A.
1457	N.A.	N.A.	ESTEIO	N.A.	YES	WITHIN RIO GRANDE DO SUL	X			NEGATIVE	N.A.
1458	N.A.	N.A.	RIO GRANDE	N.A.	UNKNOWN	–	X			NEGATIVE	N.A.
1459	N.A.	N.A.	RIO GRANDE	N.A.	UNKNOWN	–	X			NEGATIVE	N.A.
1460	N.A.	N.A.	CAPÃO DA CANOA	N.A.	YES	WITHIN RIO GRANDE DO SUL	X			NEGATIVE	N.A.
1461	N.A.	N.A.	VIAMÃO	N.A.	UNKNOWN	–	X			NEGATIVE	N.A.
1462	N.A.	N.A.	VIAMÃO	N.A.	UNKNOWN	–	X			NEGATIVE	N.A.
1463	N.A.	N.A.	VIAMÃO	N.A.	UNKNOWN	–	X			NEGATIVE	N.A.
1464	N.A.	N.A.	PORTO ALEGRE	N.A.	UNKNOWN	–		X		NEGATIVE	N.A.	S1:979 NEGATIVE
1465	N.A.	N.A.	PORTO ALEGRE	N.A.	UNKNOWN	–	X			NEGATIVE	N.A.
1466	N.A.	N.A.	PORTO ALEGRE	N.A.	UNKNOWN	–	X			NEGATIVE	N.A.
1467	N.A.	N.A.	PORTO ALEGRE	N.A.	UNKNOWN	–	X			NEGATIVE	N.A.
1468	N.A.	N.A.	PORTO ALEGRE	N.A.	NO	–	X			NEGATIVE	N.A.
1469	19	MALE	PORTO ALEGRE	APRIL	UNKNOWN	–	X			POSITIVE	N.A.
1470	N.A.	N.A.	PORTO ALEGRE	N.A.	UNKNOWN	–	X			NEGATIVE	N.A.
1471	N.A.	N.A.	CAXIAS DO SUL	N.A.	YES	WITHIN RIO GRANDE DO SUL	X			NEGATIVE	N.A.
1472	N.A.	N.A.	PORTO ALEGRE	N.A.	UNKNOWN	–		X		NEGATIVE	N.A.	S1:743 NEGATIVE
1473	N.A.	N.A.	PORTO ALEGRE	N.A.	UNKNOWN	–	X			NEGATIVE	N.A.
1474	N.A.	N.A.	PORTO ALEGRE	N.A.	UNKNOWN	–	X			NEGATIVE	N.A.
1475	N.A.	N.A.	PORTO ALEGRE	N.A.	UNKNOWN	–	X			NEGATIVE	N.A.
1476	N.A.	N.A.	PORTO ALEGRE	N.A.	UNKNOWN	–	X			NEGATIVE	N.A.
1477	N.A.	N.A.	CATUÍPE	N.A.	UNKNOWN	–	X			NEGATIVE	N.A.
1478	N.A.	N.A.	CATUÍPE	N.A.	UNKNOWN	–	X			NEGATIVE	N.A.
1479	33	FEMALE	CATUÍPE	APRIL	UNKNOWN	–	X			POSITIVE	N.A.
1480	67	FEMALE	IJUÍ	APRIL	UNKNOWN	–	X			POSITIVE	N.A.
1481	N.A.	N.A.	IJUÍ	N.A.	UNKNOWN	–	X			NEGATIVE	N.A.
1482	N.A.	N.A.	IJUÍ	N.A.	UNKNOWN	–	X			NEGATIVE	N.A.
1483	N.A.	N.A.	IJUÍ	N.A.	UNKNOWN	–	X			NEGATIVE	N.A.
1484	N.A.	N.A.	IJUÍ	N.A.	UNKNOWN	–	X			NEGATIVE	N.A.
1485	N.A.	N.A.	IJUÍ	N.A.	UNKNOWN	–	X			NEGATIVE	N.A.
1486	61	MALE	IJUÍ	APRIL	UNKNOWN	–	X			POSITIVE	N.A.
1487	N.A.	N.A.	IJUÍ	N.A.	UNKNOWN	–	X			NEGATIVE	N.A.
1488	N.A.	N.A.	IJUÍ	N.A.	UNKNOWN	–	X			NEGATIVE	N.A.
1489	N.A.	N.A.	SANTA ROSA	N.A.	NO	–	X			NEGATIVE	N.A.
1490	N.A.	N.A.	SANTA ROSA	N.A.	YES	WITHIN RIO GRANDE DO SUL	X			NEGATIVE	N.A.
1491	N.A.	N.A.	SANTA ROSA	N.A.	UNKNOWN	–	X			NEGATIVE	N.A.
1492	N.A.	N.A.	SANTA ROSA	N.A.	YES	WITHIN RIO GRANDE DO SUL	X			NEGATIVE	N.A.
1493	24	FEMALE	SANTA ROSA	APRIL	NO	–	X			POSITIVE	N.A.
1494	24	FEMALE	SANTA ROSA	APRIL	UNKNOWN	–	X			POSITIVE	N.A.
1495	N.A.	N.A.	SANTA ROSA	N.A.	NO	–	X			NEGATIVE	N.A.
1496	52	FEMALE	SANTA ROSA	APRIL	NO	–	X			POSITIVE	N.A.
1497	N.A.	N.A.	SANTA ROSA	N.A.	NO	–	X			NEGATIVE	N.A.
1498	26	FEMALE	CÂNDIDO GODÓI	APRIL	YES	MINAS GERAIS	X			POSITIVE	DENGUE 1
1499	N.A.	N.A.	PLANALTO	N.A.	UNKNOWN	–	X			NEGATIVE	N.A.
1500	33	MALE	CÂNDIDO GODÓI	APRIL	YES	MINAS GERAIS	X			POSITIVE	DENGUE 1
1501	N.A.	N.A.	SANTA ROSA	N.A.	UNKNOWN	–	X			NEGATIVE	N.A.
1502	N.A.	N.A.	SANTA ROSA	N.A.	NO	–	X			NEGATIVE	N.A.
1503	19	FEMALE	SANTA ROSA	APRIL	NO	–	X			POSITIVE	N.A.
1504	N.A.	N.A.	SANTA ROSA	N.A.	UNKNOWN	–	X			NEGATIVE	N.A.
1505	N.A.	N.A.	SANTO CRISTO	N.A.	YES	WITHIN RIO GRANDE DO SUL	X			NEGATIVE	N.A.
1506	54	MALE	HORIZONTINA	APRIL	YES	PARANÁ	X			POSITIVE	N.A.
1507	37	MALE	TRÊS DE MAIO	APRIL	YES	ARGENTINA, PARAGUAY AND PARANÁ	X			POSITIVE	N.A.
1508	37	MALE	GUAÍBA	APRIL	YES	RIO DE JANEIRO	X			POSITIVE	N.A.
1509	N.A.	N.A.	SÃO NICOLAU	N.A.	UNKNOWN	–	X			NEGATIVE	N.A.
1510	N.A.	N.A.	SÃO JOSÉ DO OURO	N.A.	UNKNOWN	–	X			NEGATIVE	N.A.
1511	36	MALE	SÃO JOSÉ DO OURO	APRIL	UNKNOWN	–		X		POSITIVE	N.A.	S1:1510 NEGATIVE
1512	N.A.	N.A.	TAQUARA	N.A.	UNKNOWN	–	X			NEGATIVE	N.A.
1513	54	MALE	RIO GRANDE	APRIL	UNKNOWN	–	X			POSITIVE	N.A.
1514	N.A.	N.A.	CANOAS	N.A.	YES	RIO DE JANEIRO AND BAHIA	X			NEGATIVE	N.A.
1515	N.A.	N.A.	PORTO ALEGRE	N.A.	UNKNOWN	–		X		NEGATIVE	N.A.	S1:1138 NEGATIVE
1516	N.A.	N.A.	PORTO ALEGRE	N.A.	NO	–	X			NEGATIVE	N.A.
1517	N.A.	N.A.	PORTO ALEGRE	N.A.	UNKNOWN	–	X			NEGATIVE	N.A.
1518	N.A.	N.A.	PORTO ALEGRE	N.A.	UNKNOWN	–		X		NEGATIVE	N.A.	S1:1125 NEGATIVE
1519	N.A.	N.A.	PORTO ALEGRE	N.A.	NO	–	X			NEGATIVE	N.A.
1520	N.A.	N.A.	PORTO ALEGRE	N.A.	UNKNOWN	–		X		NEGATIVE	N.A.	S1:1221 NEGATIVE
1521	N.A.	N.A.	PORTO ALEGRE	N.A.	UNKNOWN	–	X			NEGATIVE	N.A.
1522	N.A.	N.A.	PORTO ALEGRE	N.A.	UNKNOWN	–		X		NEGATIVE	N.A.	S1:1135 NEGATIVE
1523	N.A.	N.A.	PELOTAS	N.A.	YES	WITHIN RIO GRANDE DO SUL	X			NEGATIVE	N.A.
1524	N.A.	N.A.	PELOTAS	N.A.	UNKNOWN	–	X			NEGATIVE	N.A.
1525	55	FEMALE	PORTO ALEGRE	APRIL	UNKNOWN	–	X			POSITIVE	DENGUE 2
1526	N.A.	N.A.	PORTO ALEGRE	N.A.	UNKNOWN	–	X			NEGATIVE	N.A.
1527	N.A.	N.A.	PORTO ALEGRE	N.A.	UNKNOWN	–		X		NEGATIVE	N.A.	S1:1124 NEGATIVE
1528	N.A.	N.A.	PORTO ALEGRE	N.A.	UNKNOWN	–	X			NEGATIVE	N.A.
1529	N.A.	N.A.	PORTO ALEGRE	N.A.	UNKNOWN	–	X			NEGATIVE	N.A.
1530	N.A.	N.A.	PORTO ALEGRE	N.A.	UNKNOWN	–		X		NEGATIVE	N.A.	S1:1165 NEGATIVE
1531	N.A.	N.A.	PORTO ALEGRE	N.A.	UNKNOWN	–	X			NEGATIVE	N.A.
1532	N.A.	N.A.	PORTO ALEGRE	N.A.	NO	–		X		NEGATIVE	N.A.
1533	N.A.	N.A.	PORTO ALEGRE	N.A.	UNKNOWN	–	X			NEGATIVE	N.A.
1534	N.A.	N.A.	PORTO ALEGRE	N.A.	UNKNOWN	–	X			NEGATIVE	N.A.
1535	N.A.	N.A.	PORTO ALEGRE	N.A.	UNKNOWN	–	X			NEGATIVE	N.A.
1536	N.A.	N.A.	VIAMÃO	N.A.	UNKNOWN	–		X		NEGATIVE	N.A.	S1:1383 NEGATIVE
1537	N.A.	N.A.	VIAMÃO	N.A.	UNKNOWN	–	X			NEGATIVE	N.A.
1538	N.A.	N.A.	LAJEADO	N.A.	UNKNOWN	–	X			NEGATIVE	N.A.
1539	N.A.	N.A.	FREDERICO WESTPHALEN	N.A.	UNKNOWN	–	X			NEGATIVE	N.A.
1540	N.A.	N.A.	SANTO ANTÔNIO DA PATRULHA	N.A.	YES	WITHIN RIO GRANDE DO SUL	X			NEGATIVE	N.A.
1541	N.A.	N.A.	ESTEIO	N.A.	UNKNOWN	–	X			NEGATIVE	N.A.
1542	N.A.	N.A.	ALVORADA	N.A.	UNKNOWN	–	X			NEGATIVE	N.A.
1543	N.A.	N.A.	ALVORADA	N.A.	UNKNOWN	–	X			NEGATIVE	N.A.
1544	N.A.	N.A.	ALVORADA	N.A.	UNKNOWN	–	X			NEGATIVE	N.A.
1545	N.A.	N.A.	ALVORADA	N.A.	UNKNOWN	–	X			NEGATIVE	UNDETERMINED
1546	N.A.	N.A.	PORTO ALEGRE	N.A.	UNKNOWN	–		X		NEGATIVE	N.A.	S1:1441 NEGATIVE
1547	N.A.	N.A.	PORTO ALEGRE	N.A.	UNKNOWN	–	X			NEGATIVE	N.A.
1548	N.A.	N.A.	PORTO ALEGRE	N.A.	UNKNOWN	–		X		NEGATIVE	N.A.	S1:1384 NEGATIVE
1549	N.A.	N.A.	PORTO ALEGRE	N.A.	UNKNOWN	–	X			NEGATIVE	UNDETERMINED
1550	N.A.	N.A.	PORTO ALEGRE	N.A.	UNKNOWN	–	X			NEGATIVE	N.A.
1551	N.A.	N.A.	PORTO ALEGRE	N.A.	YES	WITHIN RIO GRANDE DO SUL		X		NEGATIVE	N.A.
1552	N.A.	N.A.	PORTO ALEGRE	N.A.	UNKNOWN	–	X			NEGATIVE	N.A.
1553	N.A.	N.A.	PORTO ALEGRE	N.A.	UNKNOWN	–	X			NEGATIVE	N.A.
1554	N.A.	N.A.	PORTO ALEGRE	N.A.	UNKNOWN	–	X			NEGATIVE	N.A.
1555	N.A.	N.A.	PORTO ALEGRE	N.A.	UNKNOWN	–	X			NEGATIVE	N.A.
1556	N.A.	N.A.	PORTO ALEGRE	N.A.	UNKNOWN	–	X			NEGATIVE	N.A.
1557	N.A.	N.A.	PORTO ALEGRE	N.A.	UNKNOWN	–	X			NEGATIVE	N.A.
1558	N.A.	N.A.	PORTO ALEGRE	N.A.	UNKNOWN	–	X			NEGATIVE	N.A.
1559	48	MALE	PORTO ALEGRE	APRIL	UNKNOWN	–	X			POSITIVE	N.A.
1560	41	MALE	PORTO ALEGRE	APRIL	UNKNOWN	–	X			POSITIVE	N.A.
1561	N.A.	N.A.	PORTO ALEGRE	N.A.	UNKNOWN	–		X		NEGATIVE	N.A.	S1:755 NEGATIVE
1562	N.A.	N.A.	PORTO ALEGRE	N.A.	UNKNOWN	–		X		NEGATIVE	N.A.	S1:1317 NEGATIVE
1563	N.A.	N.A.	PORTO ALEGRE	N.A.	UNKNOWN	–	X			NEGATIVE	N.A.
1564	N.A.	N.A.	PORTO ALEGRE	N.A.	UNKNOWN	–	X			NEGATIVE	N.A.
1565	14	MALE	PORTO ALEGRE	APRIL	UNKNOWN	–	X			POSITIVE	N.A.
1566	N.A.	N.A.	CANOAS	N.A.	UNKNOWN	–		X		NEGATIVE	N.A.	S1:1216 NEGATIVE
1567	N.A.	N.A.	CANOAS	N.A.	UNKNOWN	–	X			NEGATIVE	N.A.
1568	N.A.	N.A.	ESTRELA	N.A.	UNKNOWN	–	X			NEGATIVE	N.A.
1569	N.A.	N.A.	GRAVATAÍ	N.A.	UNKNOWN	–	X			NEGATIVE	N.A.
1570	N.A.	N.A.	BARRA DO RIBEIRO	N.A.	UNKNOWN	–	X			NEGATIVE	N.A.
1571	N.A.	N.A.	NOVO HAMBURGO	N.A.	UNKNOWN	–	X			NEGATIVE	N.A.
1572	N.A.	N.A.	PORTO ALEGRE	N.A.	UNKNOWN	–	X			NEGATIVE	N.A.
1573	N.A.	N.A.	PORTO ALEGRE	N.A.	UNKNOWN	–	X			NEGATIVE	N.A.
1574	N.A.	N.A.	PORTO ALEGRE	N.A.	UNKNOWN	–	X			NEGATIVE	N.A.
1575	N.A.	N.A.	PORTO ALEGRE	N.A.	UNKNOWN	–		X		NEGATIVE	N.A.	S1:998 NEGATIVE
1576	13	MALE	PORTO ALEGRE	APRIL	UNKNOWN	–	X			POSITIVE	N.A.
1577	N.A.	N.A.	PORTO ALEGRE	N.A.	UNKNOWN	–	X			NEGATIVE	N.A.
1578	N.A.	N.A.	PORTO ALEGRE	N.A.	UNKNOWN	–	X			NEGATIVE	N.A.
1579	N.A.	N.A.	PORTO ALEGRE	N.A.	UNKNOWN	–	X			NEGATIVE	N.A.
1580	N.A.	N.A.	PORTO ALEGRE	N.A.	UNKNOWN	–	X			NEGATIVE	N.A.
1581	N.A.	N.A.	PORTO ALEGRE	N.A.	UNKNOWN	–	X			NEGATIVE	N.A.
1582	N.A.	N.A.	PORTO ALEGRE	N.A.	UNKNOWN	–	X			NEGATIVE	N.A.
1583	N.A.	N.A.	PORTO ALEGRE	N.A.	UNKNOWN	–	X			NEGATIVE	N.A.
1584	N.A.	N.A.	PORTO ALEGRE	N.A.	UNKNOWN	–	X			NEGATIVE	N.A.
1585	N.A.	N.A.	PORTO ALEGRE	N.A.	UNKNOWN	–				NEGATIVE	N.A.
1586	N.A.	N.A.	PORTO ALEGRE	N.A.	UNKNOWN	–	X			NEGATIVE	N.A.
1587	N.A.	N.A.	PORTO ALEGRE	N.A.	UNKNOWN	–	X			NEGATIVE	N.A.
1588	N.A.	N.A.	PORTO ALEGRE	N.A.	UNKNOWN	–	X			NEGATIVE	N.A.
1589	32	MALE	PORTO ALEGRE	APRIL	UNKNOWN	–	X			POSITIVE	N.A.
1590	N.A.	N.A.	PORTO ALEGRE	N.A.	UNKNOWN	–	X			NEGATIVE	N.A.
1591	N.A.	N.A.	PORTO ALEGRE	N.A.	UNKNOWN	–	X			NEGATIVE	N.A.
1592	N.A.	N.A.	PORTO ALEGRE	N.A.	UNKNOWN	–	X			NEGATIVE	N.A.
1593	N.A.	N.A.	PORTO ALEGRE	N.A.	NO	–	X			NEGATIVE	N.A.
1594	N.A.	N.A.	PORTO ALEGRE	N.A.	NO	–	X			NEGATIVE	N.A.
1595	N.A.	N.A.	PORTO ALEGRE	N.A.	UNKNOWN	–	X			NEGATIVE	N.A.
1596	N.A.	N.A.	PORTO ALEGRE	N.A.	UNKNOWN	–	X			NEGATIVE	N.A.
1597	N.A.	N.A.	CANOAS	N.A.	UNKNOWN	–			X	NEGATIVE	N.A.	S1:1324 NEGATIVE S2:1425 NEGATIVE
1598	N.A.	N.A.	ESTEIO	N.A.	UNKNOWN	–		X		NEGATIVE	N.A.	S1:1457 NEGATIVE
1599	N.A.	N.A.	PORTO ALEGRE	N.A.	UNKNOWN	–	X			NEGATIVE	N.A.
1600	N.A.	N.A.	PORTO ALEGRE	N.A.	UNKNOWN	–		X		NEGATIVE	N.A.	S1:929 NEGATIVE
1601	31	MALE	PORTO ALEGRE	APRIL	UNKNOWN	–	X			POSITIVE	N.A.
1602	N.A.	N.A.	PORTO ALEGRE	N.A.	UNKNOWN	–	X			NEGATIVE	N.A.
1603	N.A.	N.A.	SANTA ROSA	N.A.	NO	–	X			NEGATIVE	N.A.
1604	N.A.	N.A.	SANTA ROSA	N.A.	NO	–	X			NEGATIVE	N.A.
1605	N.A.	N.A.	SANTA ROSA	N.A.	UNKNOWN	–	X			NEGATIVE	N.A.
1606	33	FEMALE	SANTA ROSA	APRIL	NO	–	X			POSITIVE	N.A.
1607	45	MALE	TRÊS DE MAIO	APRIL	YES	PARAGUAY	X			POSITIVE	N.A.
1608	N.A.	N.A.	BOA VISTA DO INCRA	N.A.	UNKNOWN	–	X			NEGATIVE	N.A.
1609	40	FEMALE	SÃO BORJA	APRIL	YES	RIO DE JANEIRO	X			POSITIVE	N.A.
1610	28	MALE	SÃO BORJA	APRIL	UNKNOWN	–	X			POSITIVE	N.A.
1611	N.A.	N.A.	PELOTAS	N.A.	UNKNOWN	–	X			NEGATIVE	N.A.
1612	N.A.	N.A.	FLORES DA CUNHA	N.A.	YES	SANTA CATARINA	X			NEGATIVE	N.A.
1613	N.A.	N.A.	IJUÍ	N.A.	UNKNOWN	–	X			NEGATIVE	N.A.
1614	N.A.	N.A.	IJUÍ	N.A.	UNKNOWN	–	X			NEGATIVE	N.A.
1615	N.A.	N.A.	PORTO ALEGRE	N.A.	UNKNOWN	–	X			NEGATIVE	N.A.
1616	N.A.	N.A.	PORTO ALEGRE	N.A.	UNKNOWN	–		X		NEGATIVE	N.A.	S1:1470 NEGATIVE
1617	N.A.	N.A.	PORTO ALEGRE	N.A.	UNKNOWN	–	X			NEGATIVE	N.A.
1618	32	FEMALE	PORTO ALEGRE	APRIL	UNKNOWN	–	X			POSITIVE	N.A.
1619	N.A.	N.A.	PORTO ALEGRE	N.A.	UNKNOWN	–	X			NEGATIVE	N.A.
1620	N.A.	N.A.	GUAÍBA	N.A.	UNKNOWN	–	X			NEGATIVE	N.A.
1621	N.A.	N.A.	PORTO ALEGRE	N.A.	UNKNOWN	–		X		NEGATIVE	N.A.	S1:1358 NEGATIVE
1622	N.A.	N.A.	PORTO ALEGRE	N.A.	UNKNOWN	–	X			NEGATIVE	N.A.
1623	N.A.	N.A.	PORTO ALEGRE	N.A.	UNKNOWN	–	X			NEGATIVE	N.A.
1624	N.A.	N.A.	PORTO ALEGRE	N.A.	UNKNOWN	–	X			NEGATIVE	N.A.
1625	N.A.	N.A.	PORTO ALEGRE	N.A.	UNKNOWN	–	X			NEGATIVE	N.A.
1626	N.A.	N.A.	PORTO ALEGRE	N.A.	UNKNOWN	–		X		NEGATIVE	N.A.	S1:1274 NEGATIVE
1627	N.A.	N.A.	PORTO ALEGRE	N.A.	UNKNOWN	–	X			NEGATIVE	N.A.
1628	N.A.	N.A.	PORTO ALEGRE	N.A.	UNKNOWN	–	X			NEGATIVE	N.A.
1629	N.A.	N.A.	PORTO ALEGRE	N.A.	UNKNOWN	–	X			NEGATIVE	N.A.
1630	N.A.	N.A.	PORTO ALEGRE	N.A.	UNKNOWN	–	X			NEGATIVE	N.A.
1631	N.A.	N.A.	PORTO ALEGRE	N.A.	UNKNOWN	–	X			NEGATIVE	N.A.
1632	N.A.	N.A.	PORTO ALEGRE	N.A.	UNKNOWN	–	X			NEGATIVE	N.A.
1633	N.A.	N.A.	GUAÍBA	N.A.	UNKNOWN	–		X		NEGATIVE	N.A.	S1:1595 NEGATIVE
1634	N.A.	N.A.	SANTA MARIA	N.A.	UNKNOWN	–	X			NEGATIVE	N.A.
1635	N.A.	N.A.	NOVO HAMBURGO	N.A.	UNKNOWN	–	X			NEGATIVE	N.A.
1636	N.A.	N.A.	SANTA ROSA	N.A.	NO	–	X			NEGATIVE	N.A.
1637	63	MALE	SANTA ROSA	APRIL	NO	–	X			POSITIVE	N.A.
1638	N.A.	N.A.	SANTA ROSA	N.A.	NO	–	X			NEGATIVE	N.A.
1639	59	FEMALE	SANTA ROSA	MARCH	NO	–	X			POSITIVE	N.A.
1640	N.A.	N.A.	SANTA ROSA	N.A.	NO	–	X			NEGATIVE	N.A.
1641	N.A.	N.A.	SANTA ROSA	N.A.	NO	–	X			NEGATIVE	N.A.
1642	N.A.	N.A.	SOLEDADE	N.A.	UNKNOWN	–	X			NEGATIVE	N.A.
1643	N.A.	N.A.	URUGUAYANA	N.A.	YES	SÃO PAULO AND PARANÁ	X			NEGATIVE	N.A.
1644	N.A.	N.A.	SANTA ROSA	N.A.	NO	–	X			NEGATIVE	N.A.
1645	1	FEMALE	SANTA ROSA	APRIL	NO	–	X			POSITIVE	N.A.
1646	N.A.	N.A.	SANTA ROSA	N.A.	NO	–	X			NEGATIVE	N.A.
1647	N.A.	N.A.	VIAMÃO	N.A.	UNKNOWN	–	X			NEGATIVE	N.A.
1648	N.A.	N.A.	VIAMÃO	N.A.	UNKNOWN	–	X			NEGATIVE	N.A.
1649	N.A.	N.A.	VIAMÃO	N.A.	UNKNOWN	–	X			NEGATIVE	N.A.
1650	N.A.	N.A.	SÃO LUIZ GONZAGA	N.A.	UNKNOWN	–	X			NEGATIVE	N.A.
1651	N.A.	N.A.	LINDOLFO COLLOR	N.A.	UNKNOWN	–	X			NEGATIVE	N.A.
1652	N.A.	N.A.	FARROUPILHA	N.A.	UNKNOWN	–	X			NEGATIVE	N.A.
1653	N.A.	N.A.	PORTO ALEGRE	N.A.	UNKNOWN	–	X			NEGATIVE	N.A.
1654	N.A.	N.A.	PORTO ALEGRE	N.A.	UNKNOWN	–	X			NEGATIVE	N.A.
1655	N.A.	N.A.	PORTO ALEGRE	N.A.	UNKNOWN	–	X			NEGATIVE	N.A.
1656	37	FEMALE	TEUTÔNIA	APRIL	UNKNOWN	–	X			POSITIVE	N.A.
1657	N.A.	N.A.	TEUTÔNIA	N.A.	UNKNOWN	–	X			NEGATIVE	N.A.
1658	N.A.	N.A.	PORTO ALEGRE	N.A.	UNKNOWN	–	X			NEGATIVE	N.A.
1659	N.A.	N.A.	PORTO ALEGRE	N.A.	UNKNOWN	–		X		NEGATIVE	N.A.	S1:1456 NEGATIVE
1660	N.A.	N.A.	PORTO ALEGRE	N.A.	UNKNOWN	–	X			NEGATIVE	N.A.
1661	N.A.	N.A.	PORTO ALEGRE	N.A.	UNKNOWN	–	X			NEGATIVE	N.A.
1662	N.A.	N.A.	PORTO ALEGRE	N.A.	UNKNOWN	–			X	NEGATIVE	N.A.	S1:1470 NEN.A.TIVE S2:1616 NEGATIVE
1663	N.A.	N.A.	PORTO ALEGRE	N.A.	UNKNOWN	–	X			NEGATIVE	N.A.
1664	N.A.	N.A.	PORTO ALEGRE	N.A.	UNKNOWN	–		X		NEGATIVE	N.A.	S1:1438 NEGATIVE
1665	N.A.	N.A.	PORTO ALEGRE	N.A.	UNKNOWN	–		X		NEGATIVE	N.A.	S1:1394 NEGATIVE
1666	N.A.	N.A.	ALVORADA	N.A.	UNKNOWN	–	X			NEGATIVE	N.A.
1667	34	FEMALE	PORTO ALEGRE	APRIL	UNKNOWN	–	X			POSITIVE	N.A.
1668	N.A.	N.A.	PORTO ALEGRE	N.A.	UNKNOWN	–		X		NEGATIVE	N.A.	S1:1517 NEGATIVE
1669	N.A.	N.A.	CANOAS	N.A.	UNKNOWN	–		X		NEGATIVE	N.A.	S1:1567 NEGATIVE
1670	N.A.	N.A.	GUAÍBA	N.A.	UNKNOWN	–			X	NEGATIVE	N.A.
1671	49	MALE	PORTO ALEGRE	APRIL	UNKNOWN	–	X			POSITIVE	N.A.
1672	N.A.	N.A.	PORTO ALEGRE	N.A.	UNKNOWN	–		X		NEGATIVE	N.A.	S1:1528 NEGATIVE
1673	49	FEMALE	PORTO ALEGRE	APRIL	UNKNOWN	–	X			POSITIVE	N.A.
1674	14	MALE	PORTO ALEGRE	APRIL	UNKNOWN	–	X			POSITIVE	N.A.
1675	N.A.	N.A.	GUARANI DAS MISSÕES	N.A.	UNKNOWN	–	X			NEGATIVE	N.A.
1676	N.A.	N.A.	LAJEADO	N.A.	NO	–	X			NEGATIVE	N.A.
1677	N.A.	N.A.	SAPUCAIA DO SUL	N.A.	UNKNOWN	–	X			NEGATIVE	N.A.
1678	N.A.	N.A.	SAPIRANGA	N.A.	NO	–	X			NEGATIVE	N.A.
1679	N.A.	N.A.	GRAVATAÍ	N.A.	UNKNOWN	–	X			NEGATIVE	N.A.
1680	59	FEMALE	PORTO ALEGRE	APRIL	YES	RIO DE JANEIRO		X		POSITIVE	N.A.	S1:1420 NEGATIVE
1681	N.A.	N.A.	PORTO ALEGRE	N.A.	UNKNOWN	–	X			NEGATIVE	N.A.
1682	N.A.	N.A.	VIAMÃO	N.A.	UNKNOWN	–	X			NEGATIVE	N.A.
1683	33	MALE	PORTO ALEGRE	APRIL	YES	RIO DE JANEIRO	X			POSITIVE	DENGUE 4
1684	39	MALE	VIAMÃO	APRIL	UNKNOWN	–	X			POSITIVE	DENGUE 2
1685	N.A.	N.A.	PORTO ALEGRE	N.A.	UNKNOWN	–	X			NEGATIVE	N.A.
1686	31	MALE	PORTO ALEGRE	APRIL	UNKNOWN	–	X			POSITIVE	DENGUE 2
1687	61	MALE	PORTO ALEGRE	APRIL	YES	RIO DE JANEIRO		X		POSITIVE	N.A.	S1:1423 NEGATIVE
1688	N.A.	N.A.	PORTO ALEGRE	N.A.	NO	–	X			NEGATIVE	N.A.
1689	N.A.	N.A.	ALVORADA	N.A.	UNKNOWN	–	X			NEGATIVE	N.A.
1690	N.A.	N.A.	PORTO ALEGRE	N.A.	UNKNOWN	–		X		NEGATIVE	N.A.	S1:1550 NEGATIVE
1691	N.A.	N.A.	PORTO ALEGRE	N.A.	UNKNOWN	–		X		NEGATIVE	N.A.	S1:1362 NEGATIVE
1692	N.A.	N.A.	SÃO NICOLAU	N.A.	UNKNOWN	–	X			NEGATIVE	N.A.
1693	N.A.	N.A.	CAMPO BOM	N.A.	YES	WITHIN RIO GRANDE DO SUL	X			NEGATIVE	N.A.
1694	6	MALE	PORTO ALEGRE	APRIL	UNKNOWN	–	X			POSITIVE	DENGUE 2
1695	29	FEMALE	PORTO ALEGRE	APRIL	UNKNOWN	–	X			POSITIVE	DENGUE 2
1696	47	MALE	PORTO ALEGRE	APRIL	UNKNOWN	–	X			POSITIVE	DENGUE 2
1697	17	FEMALE	PORTO ALEGRE	APRIL	UNKNOWN	–	X			POSITIVE	N.A.
1698	N.A.	N.A.	PORTO ALEGRE	N.A.	UNKNOWN	–	X			NEGATIVE	N.A.
1699	N.A.	N.A.	PORTO ALEGRE	N.A.	UNKNOWN	–		X		NEGATIVE	N.A.	S1:1064 NEGATIVE
1700	N.A.	N.A.	PORTO ALEGRE	N.A.	UNKNOWN	–		X		NEGATIVE	N.A.	S1:1145 NEGATIVE
1701	N.A.	N.A.	PORTO ALEGRE	N.A.	UNKNOWN	–	X			NEGATIVE	N.A.
1702	N.A.	N.A.	PORTO ALEGRE	N.A.	UNKNOWN	–	X			NEGATIVE	N.A.
1703	N.A.	N.A.	PORTO ALEGRE	N.A.	UNKNOWN	–	X			NEGATIVE	N.A.
1704	N.A.	N.A.	GRAVATAÍ	N.A.	UNKNOWN	–	X			NEGATIVE	N.A.
1705	27	FEMALE	PORTO ALEGRE	APRIL	UNKNOWN	–	X			POSITIVE	N.A.
1706	69	MALE	PORTO ALEGRE	APRIL	UNKNOWN	–	X			POSITIVE	DENGUE 4
1707	N.A.	N.A.	PORTO ALEGRE	N.A.	UNKNOWN	–		X		NEGATIVE	N.A.	S1:1584 NEGATIVE
1708	23	FEMALE	PORTO ALEGRE	APRIL	UNKNOWN	–	X			POSITIVE	N.A.
1709	N.A.	N.A.	PORTO ALEGRE	N.A.	UNKNOWN	–		X		NEGATIVE	N.A.	S1:1468 NEGATIVE
1710	N.A.	N.A.	PORTO ALEGRE	N.A.	UNKNOWN	–		X		NEGATIVE	N.A.	S1:1563 NEGATIVE
1711	N.A.	N.A.	CAPÃO DA CANOA	N.A.	YES	MINAS GERAIS		X		NEGATIVE	N.A.	S1:1373 NEGATIVE
1712	N.A.	N.A.	VIAMÃO	N.A.	UNKNOWN	–	X			NEGATIVE	N.A.
1713	N.A.	N.A.	VIAMÃO	N.A.	UNKNOWN	–		X		NEGATIVE	N.A.	S1:1682 NEGATIVE
1714	N.A.	N.A.	IJUÍ	N.A.	UNKNOWN	–	X			NEGATIVE	N.A.
1715	N.A.	N.A.	IJUÍ	N.A.	UNKNOWN	–	X			NEGATIVE	N.A.
1716	N.A.	N.A.	IJUÍ	N.A.	UNKNOWN	–	X			NEGATIVE	N.A.
1717	N.A.	N.A.	IJUÍ	N.A.	UNKNOWN	–	X			NEGATIVE	N.A.
1718	N.A.	N.A.	IJUÍ	N.A.	UNKNOWN	–	X			NEGATIVE	N.A.
1719	N.A.	N.A.	VIAMÃO	N.A.	UNKNOWN	–	X			NEGATIVE	N.A.
1720	55	MALE	TORRES	APRIL	YES	RIO DE JANEIRO	X			POSITIVE	DENGUE 4
1721	N.A.	N.A.	BARÃO DE COTEGIPE	N.A.	YES	PARANÁ	X			NEGATIVE	N.A.
1722	N.A.	N.A.	PASSO FUNDO	N.A.	NO	–	X			NEGATIVE	N.A.
1723	N.A.	N.A.	PELOTAS	N.A.	UNKNOWN	–	X			NEGATIVE	N.A.
1724	N.A.	N.A.	ALVORADA	N.A.	UNKNOWN	–	X			NEGATIVE	N.A.
1725	N.A.	N.A.	ALVORADA	N.A.	UNKNOWN	–	X			NEGATIVE	N.A.
1726	N.A.	N.A.	CANOAS	N.A.	UNKNOWN	–				NEGATIVE	N.A.
1727	N.A.	N.A.	CANOAS	N.A.	YES	SÃO PAULO	X			NEGATIVE	N.A.
1728	N.A.	N.A.	PORTO ALEGRE	N.A.	UNKNOWN	–	X			NEGATIVE	N.A.
1729	51	FEMALE	PORTO ALEGRE	APRIL	UNKNOWN	–	X			POSITIVE	N.A.
1730	N.A.	N.A.	PORTO ALEGRE	N.A.	UNKNOWN	–	X			NEGATIVE	N.A.
1731	N.A.	N.A.	PORTO ALEGRE	N.A.	UNKNOWN	–	X			NEGATIVE	N.A.
1732	N.A.	N.A.	PORTO ALEGRE	N.A.	UNKNOWN	–	X			NEGATIVE	N.A.
1733	N.A.	N.A.	PORTO ALEGRE	N.A.	UNKNOWN	–		X		NEGATIVE	N.A.	S1:1555 NEGATIVE
1734	N.A.	N.A.	SANTO ÂNGELO	N.A.	UNKNOWN	–	X			NEGATIVE	N.A.
1735	N.A.	N.A.	PORTO ALEGRE	N.A.	UNKNOWN	–	X			NEGATIVE	N.A.
1736	N.A.	N.A.	PORTO ALEGRE	N.A.	UNKNOWN	–	X			NEGATIVE	N.A.
1737	N.A.	N.A.	VENÂNCIO AIRES	N.A.	UNKNOWN	–	X			NEGATIVE	N.A.
1738	N.A.	N.A.	SÃO BORJA	N.A.	UNKNOWN	–	X			NEGATIVE	N.A.
1739	N.A.	N.A.	PORTO ALEGRE	N.A.	UNKNOWN	–	X			NEGATIVE	N.A.
1740	24	MALE	PORTO ALEGRE	APRIL	UNKNOWN	–	X			POSITIVE	N.A.
1741	N.A.	N.A.	PORTO ALEGRE	N.A.	UNKNOWN	–	X			NEGATIVE	N.A.
1742	N.A.	N.A.	PORTO ALEGRE	N.A.	UNKNOWN	–	X			NEGATIVE	N.A.
1743	N.A.	N.A.	IJUÍ	N.A.	UNKNOWN	–	X			NEGATIVE	N.A.
1744	N.A.	N.A.	IJUÍ	N.A.	UNKNOWN	–	X			NEGATIVE	N.A.
1745	31	MALE	CATUÍPE	APRIL	UNKNOWN	–		X		POSITIVE	N.A.	S1:1478 NEGATIVE
1746	N.A.	N.A.	IJUÍ	N.A.	UNKNOWN	–	X			NEGATIVE	N.A.
1747	N.A.	N.A.	IJUÍ	N.A.	UNKNOWN	–	X			NEGATIVE	N.A.
1748	27	FEMALE	CATUÍPE	APRIL	UNKNOWN	–	X			POSITIVE	DENGUE 4
1749	N.A.	N.A.	LAJEADO	N.A.	UNKNOWN	–	X			NEGATIVE	N.A.
1750	N.A.	N.A.	LAJEADO	N.A.	NO	–	X			NEGATIVE	N.A.
1751	N.A.	N.A.	CAXIAS DO SUL	N.A.	YES	RIO DE JANEIRO AND ESPIRITO SANTO	X			NEGATIVE	N.A.
1752	29	FEMALE	PORTO ALEGRE	APRIL	UNKNOWN	–	X			POSITIVE	N.A.
1753	N.A.	N.A.	VIAMÃO	N.A.	UNKNOWN	–	X			NEGATIVE	N.A.
1754	N.A.	N.A.	PORTO ALEGRE	N.A.	UNKNOWN	–	X			NEGATIVE	N.A.
1755	N.A.	N.A.	PORTO ALEGRE	N.A.	UNKNOWN	–		X		NEGATIVE	N.A.	S1:1590 NEGATIVE
1756	N.A.	N.A.	PORTO ALEGRE	N.A.	NO	–	X			NEGATIVE	N.A.
1757	N.A.	N.A.	SÃO LEOPOLDO	N.A.	UNKNOWN	–	X			NEGATIVE	N.A.
1758	N.A.	N.A.	PORTO ALEGRE	N.A.	UNKNOWN	–	X			NEGATIVE	N.A.
1759	N.A.	N.A.	VIAMÃO	N.A.	UNKNOWN	–	X			NEGATIVE	N.A.
1760	N.A.	N.A.	SANTA ROSA	N.A.	NO	–	X			NEGATIVE	N.A.
1761	N.A.	N.A.	SANTA ROSA	N.A.	NO	–	X			NEGATIVE	N.A.
1762	32	MALE	SANTA ROSA	APRIL	NO	–	X			POSITIVE	N.A.
1763	N.A.	N.A.	SANTA ROSA	N.A.	UNKNOWN	–		X		NEGATIVE	N.A.	S1:1514 NEGATIVE
1764	N.A.	N.A.	SANTA ROSA	N.A.	UNKNOWN	–	X			NEGATIVE	N.A.
1765	49	FEMALE	TRÊS DE MAIO	APRIL	YES	MATO GROSSO	X			POSITIVE	N.A.
1766	N.A.	N.A.	PORTO ALEGRE	N.A.	UNKNOWN	–	X			NEGATIVE	N.A.
1767	N.A.	N.A.	PORTO ALEGRE	N.A.	UNKNOWN	–	X			NEGATIVE	N.A.
1768	N.A.	N.A.	PORTO ALEGRE	N.A.	UNKNOWN	–	X			NEGATIVE	N.A.
1769	N.A.	N.A.	PORTO ALEGRE	N.A.	UNKNOWN	–	X			NEGATIVE	N.A.
1770	N.A.	N.A.	PORTO ALEGRE	N.A.	UNKNOWN	–	X			NEGATIVE	N.A.
1771	N.A.	N.A.	PORTO ALEGRE	N.A.	UNKNOWN	–	X			NEGATIVE	N.A.
1772	N.A.	N.A.	PORTO ALEGRE	N.A.	UNKNOWN	–	X			NEGATIVE	N.A.
1773	N.A.	N.A.	PORTO ALEGRE	N.A.	UNKNOWN	–	X			NEGATIVE	N.A.
1774	N.A.	N.A.	PORTO ALEGRE	N.A.	UNKNOWN	–	X			NEGATIVE	N.A.
1775	N.A.	N.A.	PORTO ALEGRE	N.A.	UNKNOWN	–	X			NEGATIVE	N.A.
1776	N.A.	N.A.	PORTO ALEGRE	N.A.	UNKNOWN	–		X		NEGATIVE	N.A.	S1:1624 NEGATIVE
1777	N.A.	N.A.	PELOTAS	N.A.	YES	WITHIN RIO GRANDE DO SUL	X			NEGATIVE	N.A.
1778	N.A.	N.A.	SANTA ROSA	N.A.	UNKNOWN	–		X		POSITIVE	N.A.	S1:1426 POSITIVE
1779	N.A.	N.A.	NOVA PRATA	N.A.	NO	–	X			NEGATIVE	N.A.
1780	N.A.	N.A.	PASSO FUNDO	N.A.	NO	–	X			NEGATIVE	N.A.
1781	N.A.	N.A.	PORTO ALEGRE	N.A.	NO	–	X			NEGATIVE	N.A.
1782	N.A.	N.A.	PORTO ALEGRE	N.A.	NO	–	X			NEGATIVE	N.A.
1783	N.A.	N.A.	PORTO ALEGRE	N.A.	UNKNOWN	–			X	NEGATIVE	N.A.	S1:567 NEGATIVE S3:1152 NEGATIVE
1784	N.A.	N.A.	PORTO ALEGRE	N.A.	UNKNOWN	–	X			NEGATIVE	N.A.
1785	N.A.	N.A.	PORTO ALEGRE	N.A.	UNKNOWN	–	X			NEGATIVE	N.A.
1786	N.A.	N.A.	PORTO ALEGRE	N.A.	UNKNOWN	–	X			NEGATIVE	N.A.
1787	N.A.	N.A.	PORTO ALEGRE	N.A.	UNKNOWN	–	X			NEGATIVE	N.A.
1788	N.A.	N.A.	PORTO ALEGRE	N.A.	UNKNOWN	–	X			NEGATIVE	N.A.
1789	18	MALE	PORTO ALEGRE	APRIL	UNKNOWN	–	X			POSITIVE	DENGUE 2
1790	N.A.	N.A.	PORTO ALEGRE	N.A.	UNKNOWN	–		X		NEGATIVE	N.A.	S1:1447 NEGATIVE
1791	N.A.	N.A.	PORTO ALEGRE	N.A.	UNKNOWN	–	X			NEGATIVE	N.A.
1792	N.A.	N.A.	SANTA MARIA	N.A.	UNKNOWN	–	X			NEGATIVE	N.A.
1793	N.A.	N.A.	SAPUCAIA DO SUL	N.A.	UNKNOWN	–	X			NEGATIVE	N.A.
1794	N.A.	N.A.	PORTO ALEGRE	N.A.	NO	–	X			NEGATIVE	N.A.
1795	N.A.	N.A.	PORTO ALEGRE	N.A.	NO	–	X			NEGATIVE	N.A.
1796	18	MALE	PORTO ALEGRE	APRIL	UNKNOWN	–	X			POSITIVE	N.A.
1797	N.A.	N.A.	PORTO ALEGRE	N.A.	UNKNOWN	–		X		NEGATIVE	N.A.	S1:1625 NEGATIVE
1798	N.A.	N.A.	ALVORADA	N.A.	UNKNOWN	–	X			NEGATIVE	N.A.
1799	N.A.	N.A.	NOVO HAMBURGO	N.A.	UNKNOWN	–	X			NEGATIVE	N.A.
1800	N.A.	N.A.	MONTENEGRO	N.A.	UNKNOWN	–	X			NEGATIVE	N.A.
1801	N.A.	N.A.	PORTO ALEGRE	N.A.	UNKNOWN	–		X		NEGATIVE	N.A.	S1:1323 NEGATIVE
1802	N.A.	N.A.	PORTO ALEGRE	N.A.	UNKNOWN	–		X		NEGATIVE	N.A.	S1:1319 NEGATIVE
1803	N.A.	N.A.	PORTO ALEGRE	N.A.	UNKNOWN	–	X			NEGATIVE	N.A.
1804	N.A.	N.A.	PORTO ALEGRE	N.A.	UNKNOWN	–	X			NEGATIVE	N.A.
1805	31	MALE	PORTO ALEGRE	APRIL	UNKNOWN	–	X			NEGATIVE	N.A.
1806	N.A.	N.A.	PORTO ALEGRE	N.A.	UNKNOWN	–	X			NEGATIVE	N.A.
1807	N.A.	N.A.	SANTO ÂNGELO	N.A.	UNKNOWN	–	X			NEGATIVE	N.A.
1808	N.A.	N.A.	SÃO GABRIEL	N.A.	UNKNOWN	–	X			NEGATIVE	N.A.
1809	N.A.	N.A.	PORTO ALEGRE	N.A.	UNKNOWN	–	X			NEGATIVE	UNDETERMINED
1810	N.A.	N.A.	PORTO ALEGRE	N.A.	NO	–	X			NEGATIVE	N.A.
1811	N.A.	N.A.	PORTO ALEGRE	N.A.	UNKNOWN	–	X			NEGATIVE	N.A.
1812	N.A.	N.A.	SANTA ROSA	N.A.	UNKNOWN	–		X		POSITIVE	N.A.	S1:1805 POSITIVE
1813	17	MALE	PORTO ALEGRE	APRIL	UNKNOWN	–	X			POSITIVE	N.A.
1814	N.A.	N.A.	PORTO ALEGRE	N.A.	UNKNOWN	–	X			NEGATIVE	N.A.
1815	N.A.	N.A.	PORTO ALEGRE	N.A.	UNKNOWN	–	X			NEGATIVE	N.A.
1816	N.A.	N.A.	PORTO ALEGRE	N.A.	UNKNOWN	–	X			NEGATIVE	N.A.
1817	N.A.	N.A.	PORTO ALEGRE	N.A.	UNKNOWN	–	X			NEGATIVE	N.A.
1818	N.A.	N.A.	PORTO ALEGRE	N.A.	UNKNOWN	–	X			NEGATIVE	N.A.
1819	N.A.	N.A.	PORTO ALEGRE	N.A.	UNKNOWN	–	X			NEGATIVE	N.A.
1820	N.A.	N.A.	PORTO ALEGRE	N.A.	UNKNOWN	–	X			NEGATIVE	N.A.
1821	35	MALE	CAXIAS DO SUL	APRIL	UNKNOWN	–	X			POSITIVE	N.A.
1822	N.A.	N.A.	CANELA	N.A.	UNKNOWN	–	X			NEGATIVE	N.A.
1823	66	FEMALE	RIO GRANDE	APRIL	YES	RIO DE JANEIRO	X			POSITIVE	N.A.
1824	43	MALE	XANGRI	APRIL	UNKNOWN	–	X			POSITIVE	N.A.
1825	N.A.	N.A.	MARAU	N.A.	YES	WITHIN RIO GRANDE DO SUL	X			NEGATIVE	N.A.
1826	N.A.	N.A.	TRÊS PASSOS	N.A.	UNKNOWN	–	X			NEGATIVE	N.A.
1827	N.A.	N.A.	TRÊS PASSOS	N.A.	UNKNOWN	–	X			NEGATIVE	N.A.
1828	20	MALE	PORTO ALEGRE	APRIL	UNKNOWN	–	X			POSITIVE	N.A.
1829	N.A.	N.A.	SÃO BORJA	N.A.	UNKNOWN	–	X			NEGATIVE	N.A.
1830	N.A.	N.A.	PORTO ALEGRE	N.A.	UNKNOWN	–	X			NEGATIVE	N.A.
1831	N.A.	N.A.	PORTO ALEGRE	N.A.	UNKNOWN	–	X			NEGATIVE	N.A.
1832	N.A.	N.A.	PORTO ALEGRE	N.A.	UNKNOWN	–	X			NEGATIVE	N.A.
1833	N.A.	N.A.	PORTO ALEGRE	N.A.	UNKNOWN	–	X			NEGATIVE	N.A.
1834	N.A.	N.A.	PORTO ALEGRE	N.A.	UNKNOWN	–	X			NEGATIVE	N.A.
1835	N.A.	N.A.	PORTO ALEGRE	N.A.	UNKNOWN	–	X			NEGATIVE	N.A.
1836	38	MALE	PORTO ALEGRE	APRIL	UNKNOWN	–	X			POSITIVE	N.A.
1837	N.A.	N.A.	PORTO ALEGRE	N.A.	UNKNOWN	–	X			NEGATIVE	N.A.
1838	N.A.	N.A.	PORTO ALEGRE	N.A.	UNKNOWN	–	X			NEGATIVE	N.A.
1839	N.A.	N.A.	PORTO ALEGRE	N.A.	UNKNOWN	–	X			NEGATIVE	N.A.
1840	N.A.	N.A.	ELDORADO DO SUL	N.A.	UNKNOWN	–	X			NEGATIVE	N.A.
1841	N.A.	N.A.	SÃO LEOPOLDO	N.A.	UNKNOWN	–		X		NEGATIVE	N.A.	S1:1757 NEGATIVE
1842	N.A.	N.A.	ESTAÇÃO	N.A.	UNKNOWN	–	X			NEGATIVE	N.A.
1843	N.A.	N.A.	GRAVATAÍ	N.A.	UNKNOWN	–	X			NEGATIVE	N.A.
1844	N.A.	N.A.	SANTO ANTÔNIO DA PATRULHA	N.A.	UNKNOWN	–		X		NEGATIVE	N.A.	S1:1540 NEGATIVE
1845	N.A.	N.A.	VIAMÃO	N.A.	YES	RIO DE JANEIRO	X			NEGATIVE	N.A.
1846	N.A.	N.A.	SANTA ROSA	N.A.	UNKNOWN	–		X		POSITIVE	N.A.	S1:1684 POSITIVE
1847	N.A.	N.A.	PELOTAS	N.A.	YES	PIAUÍ	X			NEGATIVE	N.A.
1848	24	FEMALE	PORTO ALEGRE	APRIL	UNKNOWN	–	X			POSITIVE	DENGUE 2
1849	N.A.	N.A.	XANGRI	N.A.	UNKNOWN	–	X			NEGATIVE	N.A.
1850	N.A.	N.A.	SANTA ROSA	N.A.	NO	–	X			NEGATIVE	N.A.
1851	N.A.	N.A.	SANTA ROSA	N.A.	NO	–	X			NEGATIVE	N.A.
1852	11	MALE	MARAU	APRIL	YES	MATO GROSSO	X			POSITIVE	N.A.
1853	N.A.	N.A.	NOVO HAMBURGO	N.A.	YES	URUGUAY	X			NEGATIVE	N.A.
1854	N.A.	N.A.	ALVORADA	N.A.	UNKNOWN	–	X			NEGATIVE	N.A.
1855	N.A.	N.A.	ALVORADA	N.A.	UNKNOWN	–	X			NEGATIVE	N.A.
1856	N.A.	N.A.	ALVORADA	N.A.	UNKNOWN	–	X			NEGATIVE	N.A.
1857	N.A.	N.A.	CANOAS	N.A.	UNKNOWN	–	X			UNDETERMINED	N.A.
1858	N.A.	N.A.	VIAMÃO	N.A.	UNKNOWN	–	X			NEGATIVE	N.A.
1859	N.A.	N.A.	PORTO ALEGRE	N.A.	UNKNOWN	–		X		NEGATIVE	N.A.	S1:1775 NEGATIVE
1860	N.A.	N.A.	PORTO ALEGRE	N.A.	UNKNOWN	–	X			NEGATIVE	N.A.
1861	N.A.	N.A.	PORTO ALEGRE	N.A.	YES	ARGENTINA		X		NEGATIVE	N.A.	S1:1631 NEGATIVE
1862	N.A.	N.A.	PORTO ALEGRE	N.A.	UNKNOWN	–	X			NEGATIVE	N.A.
1863	N.A.	N.A.	SÃO BORJA	N.A.	UNKNOWN	–	X			NEGATIVE	N.A.
1864	N.A.	N.A.	PORTO ALEGRE	N.A.	UNKNOWN	–		X		NEGATIVE	N.A.	S1:1703 NEGATIVE
1865	N.A.	N.A.	PORTO ALEGRE	N.A.	UNKNOWN	–		X		NEGATIVE	N.A.	S1:1147 NEGATIVE
1866	N.A.	N.A.	PORTO ALEGRE	N.A.	UNKNOWN	–		X		NEGATIVE	N.A.	S1:1767 NEGATIVE
1867	N.A.	N.A.	PORTO ALEGRE	N.A.	UNKNOWN	–	X			NEGATIVE	N.A.
1868	N.A.	N.A.	PORTO ALEGRE	N.A.	UNKNOWN	–		X		NEGATIVE	N.A.	S1:1688 NEGATIVE
1869	N.A.	N.A.	PORTO ALEGRE	N.A.	UNKNOWN	–				NEGATIVE	N.A.	S1:1624 NEGATIVE S2:1776 NEGATIVE
1870	N.A.	N.A.	LAJEADO	N.A.	UNKNOWN	–	X			NEGATIVE	N.A.
1871	N.A.	N.A.	LAJEADO	N.A.	UNKNOWN	–	X			NEGATIVE	N.A.
1872	N.A.	N.A.	VIAMÃO	N.A.	UNKNOWN	–	X			NEGATIVE	N.A.
1873	N.A.	N.A.	PORTO ALEGRE	N.A.	UNKNOWN	–	X			NEGATIVE	N.A.
1874	N.A.	N.A.	SAPUCAIA DO SUL	N.A.	UNKNOWN	–	X			NEGATIVE	N.A.
1875	N.A.	N.A.	PORTO ALEGRE	N.A.	YES	RIO DE JANEIRO		X		NEGATIVE	N.A.
1876	N.A.	N.A.	PORTO ALEGRE	N.A.	UNKNOWN	–		X		NEGATIVE	N.A.	S1:1132 NEGATIVE
1877	41	FEMALE	PORTO ALEGRE	APRIL	YES	DISTRITO FERERAL AND RIO DE JANEIRO	X			POSITIVE	N.A.
1878	N.A.	N.A.	PORTO ALEGRE	N.A.	UNKNOWN	–	X			NEGATIVE	N.A.
1879	N.A.	N.A.	SANTA ROSA	N.A.	UNKNOWN	–	X			NEGATIVE	N.A.
1880	N.A.	N.A.	HORIZONTINA	N.A.	YES	MATO GROSSO	X			NEGATIVE	N.A.
1881	N.A.	N.A.	MARAU	N.A.	NO	–	X			NEGATIVE	N.A.
1882	N.A.	N.A.	CRUZ ALTA	N.A.	UNKNOWN	–	X			NEGATIVE	N.A.
1883	22	MALE	CATUÍPE	APRIL	UNKNOWN	–	X			POSITIVE	N.A.
1884	N.A.	N.A.	CATUÍPE	N.A.	NO	–	X			NEGATIVE	N.A.
1885	N.A.	N.A.	CATUÍPE	N.A.	NO	–	X			NEGATIVE	N.A.
1886	N.A.	N.A.	CATUÍPE	N.A.	UNKNOWN	–	X			NEGATIVE	N.A.
1887	N.A.	N.A.	CATUÍPE	N.A.	UNKNOWN	–		X		NEGATIVE	N.A.	S1:1477 NEGATIVE
1888	54	FEMALE	IJUÍ	APRIL	UNKNOWN	–	X			POSITIVE	N.A.
1889	N.A.	N.A.	IJUÍ	N.A.	UNKNOWN	–	X			NEGATIVE	N.A.
1890	52	MALE	IJUÍ	APRIL	UNKNOWN	–	X			POSITIVE	N.A.
1891	21	MALE	AJURICABA	APRIL	UNKNOWN	–	X			POSITIVE	N.A.
1892	25	FEMALE	CARAZINHO	APRIL	UNKNOWN	–	X			POSITIVE	N.A.
1893	N.A.	N.A.	BENTO GONÇALVES	N.A.	UNKNOWN	–	X			NEGATIVE	N.A.
1894	N.A.	N.A.	PORTO ALEGRE	N.A.	UNKNOWN	–	X			NEGATIVE	N.A.
1895	N.A.	N.A.	CACHOEIRINHA	N.A.	UNKNOWN	–	X			NEGATIVE	N.A.
1896	N.A.	N.A.	PORTO ALEGRE	N.A.	UNKNOWN	–	X			NEGATIVE	N.A.
1897	N.A.	N.A.	ALVORADA	N.A.	UNKNOWN	–	X			NEGATIVE	N.A.
1898	N.A.	N.A.	ALVORADA	N.A.	UNKNOWN	–		X		NEGATIVE	N.A.	S1:1689 NEGATIVE
1899	N.A.	N.A.	SÃO LEOPOLDO	N.A.	NO	–	X			NEGATIVE	N.A.
1900	N.A.	N.A.	RIO GRANDE	N.A.	UNKNOWN	–	X			NEGATIVE	N.A.
1901	N.A.	N.A.	PORTO ALEGRE	N.A.	UNKNOWN	–	X			NEGATIVE	N.A.
1902	N.A.	N.A.	PORTO ALEGRE	N.A.	UNKNOWN	–	X			NEGATIVE	N.A.
1903	N.A.	N.A.	PORTO ALEGRE	N.A.	UNKNOWN	–	X			NEGATIVE	N.A.
1904	N.A.	N.A.	PORTO ALEGRE	N.A.	UNKNOWN	–	X			NEGATIVE	N.A.
1905	N.A.	N.A.	PORTO ALEGRE	N.A.	UNKNOWN	–		X		UNDETERMINED	N.A.	S1:1809 NEGATIVE
1906	N.A.	N.A.	PORTO ALEGRE	N.A.	UNKNOWN	–	X			NEGATIVE	N.A.
1907	N.A.	N.A.	GUAÍBA	N.A.	UNKNOWN	–	X			NEGATIVE	N.A.
1908	N.A.	N.A.	SANTO ÂNGELO	N.A.	UNKNOWN	–	X			NEGATIVE	N.A.
1909	N.A.	N.A.	SANTO ÂNGELO	N.A.	UNKNOWN	–	X			NEGATIVE	N.A.
1910	N.A.	N.A.	PORTO ALEGRE	N.A.	UNKNOWN	–	X			NEGATIVE	N.A.
1911	N.A.	N.A.	PORTO ALEGRE	N.A.	UNKNOWN	–	X			NEGATIVE	N.A.
1912	48	FEMALE	CANOAS	APRIL	UNKNOWN	–	X			POSITIVE	DENGUE 4
1913	N.A.	N.A.	PORTO ALEGRE	N.A.	UNKNOWN	–	X			NEGATIVE	N.A.
1914	73	MALE	PORTO ALEGRE	APRIL	UNKNOWN	–	X			POSITIVE	N.A.
1915	N.A.	N.A.	ARROIO DOS RATOS	N.A.	UNKNOWN	–	X			UNDETERMINED	N.A.
1916	N.A.	N.A.	PORTO ALEGRE	N.A.	NO	–	X			NEGATIVE	N.A.
1917	N.A.	N.A.	PORTO ALEGRE	N.A.	UNKNOWN	–	X			NEGATIVE	N.A.
1918	N.A.	N.A.	PORTO ALEGRE	N.A.	UNKNOWN	–	X			NEGATIVE	N.A.
1919	N.A.	N.A.	PORTO ALEGRE	N.A.	UNKNOWN	–	X			NEGATIVE	N.A.
1920	N.A.	N.A.	PORTO ALEGRE	N.A.	UNKNOWN	–		X		NEGATIVE	N.A.	S1:1817 NEGATIVE
1921	N.A.	N.A.	PORTO ALEGRE	N.A.	UNKNOWN	–	X			NEGATIVE	N.A.
1922	N.A.	N.A.	PORTO ALEGRE	N.A.	UNKNOWN	–	X			NEGATIVE	N.A.
1923	N.A.	N.A.	PORTO ALEGRE	N.A.	UNKNOWN	–		X		NEGATIVE	N.A.	S1:1322 NEGATIVE
1924	N.A.	N.A.	PORTO ALEGRE	N.A.	UNKNOWN	–	X			NEGATIVE	N.A.
1925	N.A.	N.A.	PORTO ALEGRE	N.A.	UNKNOWN	–		X		NEGATIVE	N.A.	S1:1119 NEGATIVE
1926	N.A.	N.A.	PORTO ALEGRE	N.A.	UNKNOWN	–	X			NEGATIVE	N.A.
1927	N.A.	N.A.	PORTO ALEGRE	N.A.	UNKNOWN	–	X			NEGATIVE	N.A.
1928	N.A.	N.A.	PORTO ALEGRE	N.A.	UNKNOWN	–	X			NEGATIVE	N.A.
1929	N.A.	N.A.	PORTO ALEGRE	N.A.	UNKNOWN	–	X			NEGATIVE	N.A.
1930	N.A.	N.A.	PORTO ALEGRE	N.A.	UNKNOWN	–	X			NEGATIVE	N.A.
1931	N.A.	N.A.	PORTO ALEGRE	N.A.	UNKNOWN	–		X		NEGATIVE	N.A.	S1:1811 NEGATIVE
1932	N.A.	N.A.	PORTO ALEGRE	N.A.	UNKNOWN	–	X			NEGATIVE	N.A.
1933	N.A.	N.A.	NOVO HAMBURGO	N.A.	UNKNOWN	–		X		NEGATIVE	N.A.	S1:1635 NEGATIVE
1934	N.A.	N.A.	ERECHIM	N.A.	UNKNOWN	–	X			NEGATIVE	N.A.
1935	N.A.	N.A.	ERECHIM	N.A.	UNKNOWN	–	X			NEGATIVE	N.A.
1936	N.A.	N.A.	SÃO MARCOS	N.A.	YES	MATO GROSSO AND PARAGUAY	X			UNDETERMINED	N.A.
1937	N.A.	N.A.	CRUZ ALTA	N.A.	UNKNOWN	–	X			NEGATIVE	N.A.
1938	N.A.	N.A.	VIAMÃO	N.A.	UNKNOWN	–	X			NEGATIVE	N.A.
1939	N.A.	N.A.	VENÂNCIO AIRES	N.A.	UNKNOWN	–		X		NEGATIVE	N.A.	S1:1737 NEGATIVE
1940	N.A.	N.A.	ALVORADA	N.A.	UNKNOWN	–	X			NEGATIVE	N.A.
1941	37	MALE	PELOTAS	MAY	YES	RIO DE JANEIRO	X			POSITIVE	N.A.
1942	N.A.	N.A.	PELOTAS	N.A.	YES	PARANÁ	X			NEGATIVE	N.A.
1943	N.A.	N.A.	SENADOR SALGADO FILHO	N.A.	YES	WITHIN RIO GRANDE DO SUL	X			NEGATIVE	N.A.
1944	N.A.	N.A.	SENADOR SALGADO FILHO	N.A.	NO	–	X			NEGATIVE	N.A.
1945	N.A.	N.A.	SANTA ROSA	N.A.	NO	–	X			NEGATIVE	N.A.
1946	N.A.	N.A.	SANTA ROSA	N.A.	YES	WITHIN RIO GRANDE DO SUL	X			NEGATIVE	N.A.
1947	N.A.	N.A.	SANTA ROSA	N.A.	UNKNOWN	–	X			NEGATIVE	N.A.
1948	37	MALE	SANTA ROSA	APRIL	YES	WITHIN RIO GRANDE DO SUL	X			POSITIVE	N.A.
1949	N.A.	N.A.	TRÊS DE MAIO	N.A.	YES	WITHIN RIO GRANDE DO SUL	X			NEGATIVE	N.A.
1950	N.A.	N.A.	SANTA ROSA	N.A.	NO	–	X			NEGATIVE	N.A.
1951	N.A.	N.A.	SANTA ROSA	N.A.	NO	–	X			NEGATIVE	N.A.
1952	N.A.	N.A.	SANTA ROSA	N.A.	UNKNOWN	–	X			NEGATIVE	N.A.
1953	N.A.	N.A.	PORTO ALEGRE	N.A.	UNKNOWN	–	X			NEGATIVE	N.A.
1954	N.A.	N.A.	PORTO ALEGRE	N.A.	UNKNOWN	–	X			NEGATIVE	N.A.
1955	N.A.	N.A.	PORTO ALEGRE	N.A.	UNKNOWN	–	X			NEGATIVE	N.A.
1956	N.A.	N.A.	CANOAS	N.A.	UNKNOWN	–	X			NEGATIVE	N.A.
1957	N.A.	N.A.	PORTO ALEGRE	N.A.	UNKNOWN	–	X			NEGATIVE	N.A.
1958	14	MALE	PORTO ALEGRE	MAY	UNKNOWN	–	X			POSITIVE	N.A.
1959	N.A.	N.A.	PORTO ALEGRE	N.A.	UNKNOWN	–	X			NEGATIVE	N.A.
1960	38	MALE	PORTO ALEGRE	MAY	UNKNOWN	–	X			POSITIVE	N.A.
1961	N.A.	N.A.	PORTO ALEGRE	N.A.	UNKNOWN	–	X			NEGATIVE	N.A.
1962	N.A.	N.A.	PORTO ALEGRE	N.A.	NO	–		X		NEGATIVE	N.A.	S1:1924 NEGATIVE
1963	N.A.	N.A.	CANOAS	N.A.	UNKNOWN	–	X			NEGATIVE	N.A.	S1:1726 NEGATIVE
1964	N.A.	N.A.	CANOAS	N.A.	UNKNOWN	–	X			NEGATIVE	N.A.
1965	N.A.	N.A.	PORTO ALEGRE	N.A.	UNKNOWN	–	X			NEGATIVE	N.A.
1966	N.A.	N.A.	PORTO ALEGRE	N.A.	UNKNOWN	–	X			NEGATIVE	N.A.
1967	N.A.	N.A.	PORTO ALEGRE	N.A.	UNKNOWN	–	X			NEGATIVE	N.A.
1968	N.A.	N.A.	PORTO ALEGRE	N.A.	UNKNOWN	–	X			NEGATIVE	N.A.
1969	N.A.	N.A.	VIAMÃO	N.A.	NO	–	X			NEGATIVE	N.A.
1970	N.A.	N.A.	PORTO ALEGRE	N.A.	UNKNOWN	–	X			NEGATIVE	N.A.
1971	N.A.	N.A.	VIAMÃO	N.A.	UNKNOWN	–	X			NEGATIVE	N.A.
1972	N.A.	N.A.	MONTENEGRO	N.A.	YES	WITHIN RIO GRANDE DO SUL	X			NEGATIVE	N.A.
1973	N.A.	N.A.	XANGRI	N.A.	UNKNOWN	–	X			NEGATIVE	N.A.
1974	N.A.	N.A.	XANGRI	N.A.	UNKNOWN	–	X			NEGATIVE	N.A.
1975	N.A.	N.A.	PORTO ALEGRE	N.A.	NO	–		X		NEGATIVE	N.A.	S1:1970 NEGATIVE
1976	N.A.	N.A.	PORTO ALEGRE	N.A.	UNKNOWN	–		X		NEGATIVE	N.A.	S1:1862 NEGATIVE
1977	N.A.	N.A.	SANTA ROSA	N.A.	YES	RIO DE JANEIRO		X		POSITIVE	N.A.	S1:1912 POSITIVE
1978	N.A.	N.A.	ALVORADA	N.A.	UNKNOWN	–	X			NEGATIVE	N.A.
1979	18	FEMALE	ALVORADA	MAY	UNKNOWN	–	X			POSITIVE	DENGUE 2
1980	N.A.	N.A.	VIAMÃO	N.A.	UNKNOWN	–	X			NEGATIVE	N.A.
1981	N.A.	N.A.	PORTO ALEGRE	N.A.	UNKNOWN	–		X		NEGATIVE	N.A.	S1:1318 NEGATIVE
1982	42	MALE	PORTO ALEGRE	MAY	UNKNOWN	–	X			POSITIVE	N.A.
1983	N.A.	N.A.	PORTO ALEGRE	N.A.	UNKNOWN	–		X		NEGATIVE	N.A.	S1:1833 NEGATIVE
1984	N.A.	N.A.	PORTO ALEGRE	N.A.	UNKNOWN	–	X			NEGATIVE	N.A.
1985	N.A.	N.A.	PORTO ALEGRE	N.A.	NO	–	X			NEGATIVE	N.A.
1986	N.A.	N.A.	PORTO ALEGRE	N.A.	NO	–	X			NEGATIVE	N.A.
1987	N.A.	N.A.	PORTO ALEGRE	N.A.	UNKNOWN	–		X		NEGATIVE	N.A.	S1:1284 NEGATIVE
1988	N.A.	N.A.	PORTO ALEGRE	N.A.	NO	–		X		NEGATIVE	N.A.	S1:1756 NEGATIVE
1989	N.A.	N.A.	PORTO ALEGRE	N.A.	UNKNOWN	–	X			NEGATIVE	N.A.
1990	N.A.	N.A.	PORTO ALEGRE	N.A.	NO	–	X			NEGATIVE	N.A.
1991	N.A.	N.A.	PORTO ALEGRE	N.A.	UNKNOWN	–	X			NEGATIVE	N.A.
1992	N.A.	N.A.	PORTO ALEGRE	N.A.	UNKNOWN	–	X			NEGATIVE	N.A.
1993	N.A.	N.A.	PORTO ALEGRE	N.A.	UNKNOWN	–	X			NEGATIVE	N.A.
1994	N.A.	N.A.	PORTO ALEGRE	N.A.	UNKNOWN	–	X			NEGATIVE	N.A.
1995	N.A.	N.A.	PORTO ALEGRE	N.A.	UNKNOWN	–	X			NEGATIVE	N.A.
1996	N.A.	N.A.	PORTO ALEGRE	N.A.	UNKNOWN	–	X			NEGATIVE	N.A.
1997	N.A.	N.A.	VIAMÃO	N.A.	UNKNOWN	–	X			NEGATIVE	N.A.
1998	30	MALE	SANTA ROSA	MAY	UNKNOWN	–	X			POSITIVE	N.A.
1999	N.A.	N.A.	SANTA ROSA	N.A.	UNKNOWN	–	X			NEGATIVE	N.A.
[truncated: 248 more rows]
